# Supplementary material for: Cytochromes c in Archaea: distribution, maturation, cell architecture, and the special case of Ignicoccus hospitalis
Source: Front Microbiol. 2015 May 12;6:439. doi: 10.3389/fmicb.2015.00439 (PMC4429474; doi:10.3389/fmicb.2015.00439)
Supplement: Table S1 — Kletzin_cytochromes_Archaea_Table_S1.xlsx. Microsoft Excel file with complete dataset of all archaeal CxxCH motif-containing proteins identified in this study. [file Presentation1.ZIP]

Archive with 5 entries (4 files):
- Supplementary Material/
- Supplementary Material/Archaea_Cytc.zip
- Supplementary Material/Igni_0759.pdb.zip
- Supplementary Material/Table S1.xlsx
- Supplementary Material/Table S2.xlsx
