# Supplementary material for: Cytochromes c in Archaea: distribution, maturation, cell architecture, and the special case of Ignicoccus hospitalis
Source: Front Microbiol. 2015 May 12;6:439. doi: 10.3389/fmicb.2015.00439 (PMC4429474; doi:10.3389/fmicb.2015.00439)
Supplement: Table S1 — Kletzin_cytochromes_Archaea_Table_S1.xlsx. Microsoft Excel file with complete dataset of all archaeal CxxCH motif-containing proteins identified in this study. [file Presentation1.ZIP › Supplementary Material/Table S1.xlsx]

## Sheet: Archaeal (hyp.) cytochromes
No	Uniprot Accession/ GI	§	Uniprot Entry name/ GenBank Accession	$	Locus Tags/ Gene names	Annotation Uniprot/ GenBank	Cluster/ manual Annotation	Sharma cluster No	Prediction: cytochrome YES/NO	≥ 3 CCM (or No)	[	Organism	]	#	Sequence	Length (aa)	No TMH (TMHMM)	Topology (TMHMM)	No TMH (SOSUI)	Topology (SOSUI)	SignalP Yes/No	SignalP Networks used	TatP / Octopus	n (CxxCH)	Position 1	Pattern 1	Position 2	Pattern 2	Position 3	Pattern 3	Position 4	Pattern 4	Position 5	Pattern 5	Position 6	Pattern 6	Position 7	Pattern 7	Position 8	Pattern 8	Position 9	Pattern 9	Position 10	Pattern 10	Position 11	Pattern 11	Position 12	Pattern 12	Position 13
4770	>695945598	§	KGK99547.1	$	LI82_01985	Hypothetical protein li82_01985	Cluster 01 Cytochrome hypothetical LI82_01985	0	YES	YES	[	Methanococcoides methylutens	]	#	MLGEITKTIVIVSTVLILFTTVCIAVGFDDCADCHQDSYNLWSSSAHNIADCGICHSPAESGFEGHISNPSDSVPTADLSSEVCGDCHAAIFDEWNEFGEVGFDMEAMASHSEPTEIAEPYVLHSDVSCVVCKSTDGAILNLEEAEVYMLNEEAAHDLNVTEWTISCVACHDPHEGGLWLENSTLLCGNCHNTEGLVADGNTPVVRHAQWEMVSTSGYVDGTHPTAIGCVDCHMSMIPLDGEVTTGHDFDFDAVALSDPDASNGCYMCHQDSLTSLIEEKQAPISQKLSDLNSLKEEANIALESVNGTDSYEIQLANYNDGLFYLTEVENDGSVGIHNLVRAHSDLDMSENFFNSVIEGSSGVDEPADQVPAPGGIVVLMVFATVAFLLKRD	392	2	i9-28o370-389i	2	7–29,368–389	Y	TM		7	31 - 35	CadCH	52 - 56	CgiCH	84 - 88	CgdCH	167 - 171	CvaCH	187 - 191	CgnCH	229 - 233	CvdCH	265 - 269	CymCH
985	>564598915	§	WP_023844413.1	$	MettiDRAFT_0692	formate-dependent nitrite reductase, periplasmic cytochrome c552 subunit	Cluster 01 Cytochrome hypothetical PROTEIN	0	YES	YES	[	Methanolobus tindarius	]	#	MKKATAFAIAIVLMAIPAVIANAASTEECKKCHEDEYKAWNLSAHYDNDGIIFGKPGPEACIFCHFGSTPRLYSVMYGEVSAESPECEMCHKPSVNGFTTHITTPSEAVPPQNLSAEVCEDCHTKPHHIIYEEWNEYNNSDYDSSSMESHSEPSENGTYMQNNGSESRVTCVMCHEPHSAQLRMDAQELCESCHSYEIVQETEENNSDFYGGPQWEMYNGSIYTNGVHAVNLKCIDCHMATIIDENGEQKLVTGHSFNFDPVLLSDPDSGNICKKCHVTGHEEIPESGDCNECHEVSLANITSSRQEITASKLQELEILQENASTILLTSESNESLEKLTADYNEAISYIEFVKTDGSLGMHNSERTEEELAKAEIIFRSITGEENTYIEVEDAEIAGK…	435	2	i7-24o406-428i	1	5-27	Y	noTM		9	29 - 33	CkkCH	61 - 65	CifCH	87 - 91	CemCH	119 - 123	CedCH	171 - 175	CvmCH	190 - 194	CesCH	234 - 238	CidCH	273 - 277	CkkCH	290 - 294	CneCH
1911	>Q12ZS2	§	Q12ZS2_METBU	$	Mbur_0030	Putative uncharacterized protein	Cluster 01 Cytochrome hypothetical PROTEIN MBUR_0030	0 / 12 / 16	YES	YES	[	Methanococcoides burtonii	]	#	MSGMSNINMIHMMGEILRSIVVVTTVLLFLTTVVGAVDFEECGDCHGETYAVWSSSPHGSASCEICHTASPGGFDAHISAPFTSAPNVSLSSEVCGDCHSGVYDEWNEFGEADFDMEAIASHSEPTEVAEPYVLNSGASCVACKSTDGGILNIADAEPYALDEGGIHDLEVVEEWAISCAACHDPHDTGPRIDDSVLLCGNCHNTEGVVMDGNTPVVRHAQWELVSTSGYVDGSHPTSIGCVDCHMVQISNDEVVETGHTFDFDAERLSNPDSGNNCSLCHQSSLASLIEDKQAPIESHISALNSLKEKAGNALESINGTDSYEAQRANYNNGQFYLTKIENDGSLGIHNLETVTNDLVASEELFNKVIIAGDGSDEAEKPVPGFSAFISIALLAAVAF…	405	2	i20-37o382-401i	2	15-37,380-401	N	TM		7	42 - 46	CgdCH	63 - 67	CeiCH	95 - 99	CgdCH	179 - 183	CaaCH	199 - 203	CgnCH	241 - 245	CvdCH	277 - 281	CslCH
2638	>D7EBR7	§	D7EBR7_METEZ	$	Metev_2082	Uncharacterized protein	Cluster 01 Cytochrome hypothetical PROTEIN METEV_2082	0	YES	YES	[	Methanohalobium evestigatum	]	#	MKKYLFVVVTILILMTTTSMALNPEDCSQCHPDVYETWNMSNHSGLNESDVGCEVCHSPPEEGYEAHIDNPTEIDPGMNYSAELCGKCHNEPHKPIFDEWDEYSKDDFDTENMASHSEPSDVTEPFVQDSDDCVACKSTEGAVVNLEGADVHDFNEENLPNPSDVEEWRLTCVACHEPHSTGLHVEDEVKLCSNCHNSRGAEPDGETTIARYTQWDIYSNSSYVNGEHPVEIGCVDCHMGAKPFNETTNESAETGHTFDMNVSLVVDSESTNNCSRCHGAELSGVIENQQSRISSRLQDLETKRENAEESLEELNGTQIYQEQQAVFNNALYYMTAVEEDGSLGVHNMEMAISYLNNSEERFDEVINAQPPEEEPGFEAIYSIAGLLLVFYLVRRKYSK	399	2	i5-22o376-393i	2	4-19,374-393	Y	noTM		7	27 - 31	CsqCH	53 - 57	CevCH	85 - 89	CgkCH	172 - 176	CvaCH	192 - 196	CsnCH	234 - 238	CvdCH	274 - 278	CsrCH
1863	>D5EAQ0	§	D5EAQ0_METMS	$	Mmah_0727	Putative uncharacterized protein	Cluster 01 Cytochrome hypothetical PROTEIN MMAH_0727	0	YES	YES	[	Methanohalophilus mahii	]	#	MIKIVVVTLTLLLFLAAGMAGAWQPETCKDCHLEKYNIWNASAHAESLKAAGGSVVDIERCTECHVESSIKKAWGRDDVEATIEPITCEVCHNPPDAGYDAHLDTPSAHIPEVTLSAEMCGNCHKDSHHPIIEEWDEYGTESFDMDSMASHSEPTNVAEPFILNRDNSCVSCKSTDGAIPSLEDESIYGLNLNDVPQPEDVEEWRVTCVACHEPHSAEYHIEGALLCGNCHNGMGATADGMTTEIHHPNWEMYNDSIYRTGNHPETGCSDCHMASREYNDTTHQPAVTGHTFDYEPELLFSSESSSECYDCHDEEFAEVIETKQGLIAERIEEVKTVQNNASVALENLNGTASYEKNLENYNNAVFYMHFVEEDGSLGIHNMEKANEYLDKSDKLFNSV…	431	1	i5-23o	1	1-20	Y	noTM		8	28 - 32	CkdCH	61 - 65	CteCH	88 - 92	CevCH	120 - 124	CgnCH	208 - 212	CvaCH	227 - 231	CgnCH	268 - 272	CsdCH	308 - 312	CydCH
605	>G1FE82	§	G1FE82_METTE	$	cytC	Cytochrome C (Fragment)	Cluster 02 Cytochrome c	95	YES	YES	[	Methanosarcina thermophila	]	#	MVVMNRLNLLVSGVAVLLLMAAGAYSSLGYAGNDQIASHYMTKGEWSDTVCGGCHFDVYENVNDSYHVQVDMNRWSPLTNFDLETSGEEEWVKEFGKYHPGGGPLAKYGIGIDCMMCHEQYGLYDSEARAEKIEEGDYEDANSAAMVNSSFAARTNPIQFFVYNANLLTPYPLLIVFHDNVNGAPQESSCAEKCHITDVEPRAVSWGDEESYAESDVHAAKGVECTECHHTEGFIITSDHQIGRGNTSDSPDLPESHYDGTMRSCDDAECHAGISHGPFADSHMEFLACEACHIPKLPGGDLPGGKPLESFSWQNGEREDVYREADFQPALAWYNGTFGDVLPSVDTRNDTDVMLTPFNNITGTWWDAGTDPEVLANPNTSISTGDPIPVQYVKAADAN…	502	1	i7-29o	1	4-26	N	TM		5	51 - 55	CggCH	114 - 118	CmmCH	225 - 229	CteCH	289 - 293	CeaCH	453 - 457	CkdCH
2841	>L0KVF9	§	L0KVF9_METHD	$	Metho_0411	Uncharacterized protein	Cluster 02 Cytochrome c hyp protien Metho_0411	95	YES	YES	[	Methanomethylovorans hollandica	]	#	MKANFLFVIAILMLFISGVYAYIGYSGNEVMAAHYMTDQKWSDSVCMGCHLKVKDEVAGSFHVQQDLAEWSSLRGQGVMLSDMDKDTWLSVYGPLHPGGGDLEEYGADVDCMVCHEQHGLYDYQARVESIASRDIAGAKGAAIEAASKKAQQDPLYVSSYVLNILTPLPIVTEIHDNVNAGPRKEQCSSTCHQGEAVTGAVTWMAANSSEYDVHASVNCVECHATEEHQVGRRIPLDSTHDDHVAVKSCDAQGCHAGISHGGMVDAHLETIECETCHIPLLPGGNVTGVTPINGFNWENGVLEETYHESDFTPTLAWSKGIYNEKLPVVASKDEEGVKLNTFNSIKGVWWDEGLDRDVLNYPDNSSSLGNPIPPAAVKAADSNGDGIVTSSEISSYDGD…	512	1	i5-27o	1	2-24	N	TM		6	46 - 50	CmgCH	111 - 115	CmvCH	219 - 223	CveCH	273 - 277	CetCH	437 - 441	CndCH	461 - 465	CtqCH
2851	>K4MB58	§	K4MB58_9EURY	$	Mpsy_1220	Uncharacterized protein	Cluster 02 Cytochrome c hyp protien Mpsy_1220	95	YES	YES	[	Methanolobus psychrophilus R15	]	#	MSKLNTVLIAILVFMFASAGVYAYVGYSGNDVMAVHYMTQQEWSDSSCEGCHIGMYDEVSESYHVQQNLARWTSIMEYGVAADSIEREDLAITYGQVHPGGGYMADYGLDIDCMVCHEQNGLYDFHARAGAISTGNFEAATDAALDEARSHAQQSSLYVLSYMLDVLTPLPIVTEIHDHVNGAPRQELCANCHVSEVSTTAVTWTSPEHSQYDVHADVNCYYCHATEDHQIGRKDLLNAPKEMHEAFEGEVRSCDSVGCHAGISHGAMVDGHLATVNCESCHIPALPGGEIFGEYPISEFSWANGVREVMTHDSQFAPTLAWYNGTYYDMLPMAGSRDSGNAILRPFNVITGVWWDEGTDPAVAADPNNSSSIGNPIQPAHVQRADVNNDGTVTVEEVR…	500	1	i7-29o	1	4-26	N	TM		6	48 - 52	CegCH	113 - 117	CmvCH	189 - 193	CanCH	220 - 224	CyyCH	278 - 282	CesCH	442 - 446	CsdCH
1230	>564600608	§	WP_023845708.1	$	MettiDRAFT_2046	hypothetical protein	Cluster 02 Cytochrome hyp protein MettiDRAFT_2046	95	YES	YES	[	Methanolobus tindarius	]	#	MAKLNVILIGILVVMFAAAGVYAYVGSIGNEAMSVHYMTEQTWSDSSCSGCHAGVYEEVSGSYHVEQDMKKWTSIMDYGVDIDSIDEDMMAVTYGQVHPGGGYMSDYGVDVDCMVCHNQVGYDFEARAESIASGDFENANEAAIEESRKEMQSETLYMASYMLDVLAPLPLVTEVHDEVNGAPSKALCGSNCHSGDIATTAVTWNLEDSASYDVHDSVDCQDCHETEEHEIGSREYLFASESAHMESEVGVVDCDSSGCHEGISHGGMVDAHLEFISCESCHIPALPGSDVTDTPVIKEFSWANGVREDVIYDSEFTPTLSWSDGVYYDQLPTAQERENDSVLKPYNIITGTWWDAGIDEAVLADPDNSSAIGDPIDPADVLSADGDGDGVVTDEEIRS…	518	1	i7-29o	1	4-26	N	TM		6	48 - 52	CsgCH	113 - 117	CmvCH	220 - 224	CqdCH	278 - 282	CesCH	441 - 445	CadCH	465 - 469	CsdCH
2853	>Q8TSY5	§	Q8TSY5_METAC	$	MA_0658	Uncharacterized protein	Cluster 02 Cytochrome hypothetical PROTEIN MA0658	95	YES	YES	[	Methanosarcina acetivorans	]	#	MVIMNRLNLLVSGVAVLLLLAAGAYSSLGYSGNDAIASHYMTKGEWSDSVCGGCHFGVYENVNNSYHVQVNMSRWSPLTNFDLETSGEEEWVKKFGMYHPGGGPLAKYGIDIDCMMCHEKYGLYDFDARAEAIANGDFANANSLAVANFSATAQSDPLHLFVYTANVLTPYPLLIVFHDAVNGAPISCAQRCHRIDVETSAVMWADEEDFEESDAHAANGVECTECHHTEAFIITSDHQIGRGNTSGTPDLPDSHYDDTMRSCDDAECHAGISHGPFADSHMEFLACEACHTPELPGGDLPGGNVLESFSWQNGEREDVYRDSDFQPALAWYNGNFGDVLPSVDTRNDTDVKVTPFNNITGTWWDAGTDPEVLANPNTSISTGDPIPVQYVKAADANGD…	500	1	i7-29o	1	4-26	N	TM		5	51 - 55	CggCH	114 - 118	CmmCH	223 - 227	CteCH	287 - 291	CeaCH	451 - 455	CkdCH
1782	>Q12W76	§	Q12W76_METBU	$	Mbur_1385	Protein containing signal peptide, multiheme Cytochrome c-like region and nirT like region	Cluster 02 Cytochrome hypothetical PROTEIN MBUR_1385	95	YES	YES	[	Methanococcoides burtonii	]	#	MARLEIILLGAAIFIFAFAGVFAGMGYSGNEAIATHYMTEGEWSDASCGGCHFTAPDHVATNTHIQRDIGEWDPLTNFDIEVEGEDEWVKNFGAYHPGGGELEAYGVDVDCMICHEQYGEYGFDARAELFAAGDFENANAAAMEAANIKVQQDTIRKITYVGNAVTPLPLLLLFHDSVNGAPVKESCSDNCHVTNVETTAVTWASEDYHKFDAHADVNCVECHEISQSSMFVKQDLENIHEVEAETKSCDDPGCHKGISHGPIVDAHETVACESCHIPALPGGDLGGVIPLASFDWSNGERVDSYKDDSFEPVLAWSNGIEGHELPATDGRGEDGVLLEPFNVVTGIWWDAGINSEIVSSPDTSNEIGDAIPVSDVKAADSNDDGVVTADEMRSFDGDI…	490	1	i7-29o	1	4-26	N	TM		5	48 - 52	CggCH	111 - 115	CmiCH	219 - 223	CveCH	272 - 276	CesCH	436 - 440	CadCH
2849	>D7EAC8	§	D7EAC8_METEZ	$	Metev_1969	Uncharacterized protein	Cluster 02 Cytochrome hypothetical PROTEIN METEV_1969	95	YES	YES	[	Methanohalobium evestigatum	]	#	MKKLKAIILGITLFMFFISGIYAYVGYSGSDVLDKHYMIDGRWSESVCGGCHYNADLNPLANDAEQSYHVQTDMDKWNPLDNFHISEQGKDAWVKEFGPQHPGGGPLKEYGVDLDCMVCHDQTGEYNFDERAEMIRNGNFEEANEAAWEEAKHELRQEPHYVGSYMLDILTPLPIVTEIHDPVNGAPQRSSCEEYCHSDQVVKTGVNWADEDYSECDVHAEESCMECHETIEHQIGSSTMPAAQEVGAEVQSCQSSGCHEGISHGGTVDAHLEFLDCKSCHVTEMPGGESSGGEPLKEFTWKNGTREDTIREANFKPTLEWTTNQSLQSTDKLPHVADEDDENAELDTYNVITGVWWDAGINEEVAANPNNSTKVGDPIPPSHVRQADSNGDGNVTQKE…	519	1	i7-29o	1	5-27	N	TM		6	48 - 52	CggCH	116 - 120	CmvCH	224 - 228	CmeCH	277 - 281	CksCH	443 - 447	CddCH	466 - 470	CttCH
1930	>D5E7Q3	§	D5E7Q3_METMS	$	Mmah_1696	Putative uncharacterized protein	Cluster 02 Cytochrome PROTEIN MMAH_1696	95	YES	YES	[	Methanohalophilus mahii	]	#	MASLKASLVAVSFIVLVLAGINLYLGYSGNDLLAQHYMTDGEWTDSSCGGCHMGVYEEVAESSHVQRDIAQWQPLTNYNVDVQGEEQWVKEYGRYHPGGGELEEYSVDIDCMSCHEQYGLYDAEKRAMAFESGNFSAANDAALEDAIPVVQQDPLHVATYTLDVLTPLPILIAFHDAVNAAPTKTSCIDSCHEMDVPTTAVMWASEDYHKYDVHADVNCVECHTTEEHNIAGSEVHGSETPEEESVHGELASMKSCEDADCHEGISHGPITDAHLEFMECQSCHIPALPGGELPGGTPLKSFNWSSGEREDSHRMEDFAPQLAWSNGVSEGELDLPDRKNDSGVKLAAFNVVTGSWWDAGQDSDVLANPNTSASMGDPIPISEVKAADSNDDGTVTSEE…	520	1	i7-29o	1	3-25	N	TM		6	48 - 52	CggCH	111 - 115	CmsCH	219 - 223	CveCH	280 - 284	CqsCH	444 - 448	CddCH	467 - 471	CltCH
2850	>F7XPM9	§	F7XPM9_METZD	$	Mzhil_0424	Uncharacterized protein	Cluster 02 Cytochrome PROTEIN MZHIL_0424	95	YES	YES	[	Methanosalsum zhilinae	]	#	MSKLDIILVAVTVCVFAIAGVNAYMGYAGFDSHSQHYMTDGEWSERTCGGCHMNVYSDAQQSYHVQTDIEKWSPLTNINIEADGMNRWAEEVGIYHPGGGPLEEYGVDIDCLICHDQTDRYDFDKRVEAMQRGEFQKANFRAFEDASLELQQSPYYIANYMLDVLTPLPVVIAIHDPIYGGPSNQACAQSCHLQEVETTAVTWAEDIHSEYDVHANLKCIDCHVTTDHQIGSSTLTTTPPEHGELTNVMPSCEASGCHEGISHGPIADAHLDFMTCQTCHIPKLAGADRMERASPLDKFSWKDGYRSDEIRSEDFTPLIGWYGHSSNGLPASADMDDPDVKMTPFNVITGSWWDAGIDEDVVQNPNTSTSIGNPIPVSHVKAADMDGDGVVTLDEIRSV…	520	1	i7-29o	1	1-22	N	TM		6	48 - 52	CggCH	111 - 115	CliCH	219 - 223	CidCH	276 - 280	CqtCH	440 - 444	CdgCH	467 - 471	ClqCH
4754	>695944218	§	KGK98176.1	$	LI82_10655	Hypothetical protein li82_10655	Cluster 02, hyp protein LI82_10655	95	YES	YES	[	Methanococcoides methylutens	]	#	MAKLEVILLAAAIFIFAFAGVFASMGYSGNEAIAHHYMTEGEWSDSSCGGCHFTVSDHVETNTHIQRDIDEWDPLTNFDIEVEGEDEWVERYGAYHPGGGALEEYGVDVDCMVCHEQYGMYDFDARAMKFAEGDFENANAAAMVDANAAVQKDNIRKFTYFSNAVTPLPLLLLFHDTVNGAPAKESCAENCHEANIPTTAVMWSAPDYEEFDVHAEVECAECHEISHSSLLVKADVENIHELEAETRSCDDADCHAGISHGPIADAHLETVECESCHIPALPGGELPGGTTLESFDWSNGERVDSFKTETIIPVLAWSNGFGEDELNIPDGKDDADVKLAPFNIVTGIWWDEGVNPEVAESPDTSKEIGDPIAVAYVEAADADRDGMVTVDEMRGYDGD…	491	1	i7-29o	1	4–26	N	TM		5	48 - 52	CggCH	111 - 115	CmvCH	219 - 223	CaeCH	273 - 277	CesCH	437 - 441	CadCH
4784	>728875049	§	AIY89360.1	$	GACE_0304	Cytochrome c family protein	Cluster 03	16	YES	YES	[	Geoglobus acetivorans	]	#	MKKLLVFTVLIALAIFVSGCQQPVEKPAEPEKTEPAPEKTTTKAVKAEKIELFAQSASCFCHDGLRDRNGTDVSILQEWGQSMMSFASKDPYWRAKVSAEIAKFPELADVINEKCARCHMPMASVQAHADGVEVNVGSFLNAESEMHSLAIEGVSCTLCHQILPDNLGKKESFSGKYTIDTKTKKPDRIIFGPFEPVRVRPMVNNVGYIPQLGKHIGKAELCATCHTLYTPFIDDGGNVAGEFPEQTPYLEWLNSKYSLEKPCQSCHMPQAEGVRVSTMPPNLPERSPFFRHVFAGANVQMLDMLGAQNGADKAREMLRSHINLKIVSASRDGDELKVDVKVENGAGHKFPTGFPSRRAWIHLVVTDGDGNVVFESGKLENGRIAGESEPYEPHHDTIT…	531	0	o	1	4-26	Y	noTM		4	115 - 119	CarCH	156 - 160	CtlCH	222 - 226	CatCH	263 - 267	CqsCH
4397	>630830730	§	KCZ72440.1	$	ANME2D_00867	Nitrate reductase cytochrome c-type subunit (NapB)/NapC/NirT cytochrome c family, N-terminal region	Cluster 03 Cytochrome c multiheme	16	YES	YES	[	Candidatus Methanoperedens nitroreducens	]	#	MISRKWLKVIAGTVFGLMALLLIQVAHAVEEFQISYSCIDCHQDRYNEWARSMHAIAVSDPVFEAAYIRALKSDPEYRYYCLTCHSPTTIKTNDFNLTKSVSIEGVTCSFCHTVTGIENNSYVFNQSNPMQGPYDDSNTDAHDSAYSPLLTTSEFCAVCHEFSINGVPVYETYTEWKESPYAAEGKQCQDCHMETKSGVAAKDGPVREKVYQHFWYGGHSGQFLEKAFQIESRVQQIGDKIIVTLNVTNSNVGHMVPSGFPSRKVILDFKASDGQGKIIFSDQRVYAKTLLDTYGNEVNDFWKAASIARDNRIKPKESRIEVFEFEMPEGISKLNTQATLIYQLNAEIITRSVESMNVEIAKNEGTTLLSRAAAVEIVSTPKEAPTAGWAGFIAIMVAA…	408	2	i7-29o386-403i	2	7-29,382-403	N	TM		5	38 - 42	CidCH	81 - 85	CltCH	108 - 112	CsfCH	156 - 160	CavCH	188 - 192	CqdCH
1224	>564599778	§	WP_023844878.1	$	MettiDRAFT_1175	hypothetical protein	Cluster 03 Cytochrome c multiheme	16	YES	YES	[	Methanolobus tindarius	]	#	MRGILVKGSLFFAIFILLLVSGNFANATPATQAGEYSSDDFAYESRCRQCHAIIYADWEGTMHFNAYLDPFYLEEVKIASEDTDGELDEFCSRCHTPIGVVSGEIPPIDGSEMSDIARLGVQCDFCHVVSGSNGTGNAPFTVSPGDTKWGPFNDSRDAYHKSEYLELYTQSEYCGMCHQVINPVNGLVIDDTYSTWKESQYAEENVVCQDCHMTEGITEFKANPGRASSSAPKRDHISSHDIVGANTLIPPMFGAENVAEMAVERLEKATTIELTAPEIASAGDEVTIDVAITNSGAGHKIPTGVSEIREIWLEVTATDANGESIYDAGSLDADGNIIDAKMLYNNVLGDTNGEETKSFWLAESILEDNRIAPKETVTEHHSFVLPENAVYPITVESTL…	473	1	i5-27o	1	4-26	Y	TM		5	47 - 51	CrqCH	91 - 95	CsrCH	123 - 127	CdfCH	174 - 178	CgmCH	208 - 212	CqdCH
2873	>L0KY92	§	L0KY92_METHD	$	Metho_2251	Uncharacterized protein	Cluster 03 Cytochrome c multiheme	16	YES	YES	[	Methanomethylovorans hollandica	]	#	MIALYAITFNALAVTPTAYGELSSDMFADSDKCSQCHAIAHDQWKGTMHYNAYEDPFYQKEVLAASNDTQGIVDEFCSRCHTPIGVVSGEIPPVGGANLSAIAREGVQCDFCHVISVSNGTGNAPFVVSPGNIKWGPFDDSKSAYHESEYLELYTTSEYCGMCHDVTHPLNGLVVDDTYTVWKEGPYAEEGVECQDCHMTSGITKFEANPGRAGSGAQKREHISTHAIVGGNAFITEILGEDKYKEMAVERLKKTATLSIDAPQIGQRGDNLSLNISITNSGAGHKIPTGVSEIRQMWLTVSVKDGSGKQVYNTGDVYDNGTVGNAKIYNTVLGDAQGQPTLSFWLAQSILEDNRIPPRGTVSEKHSFRIPEDVTYPLAIEVTLQYRSAPQDIIDHLFG…	461	0	o	0		N	noTM		5	33 - 37	CsqCH	77 - 81	CsrCH	109 - 113	CdfCH	160 - 164	CgmCH	194 - 198	CqdCH
616	>M1P6N4	§	M1P6N4_METMZ	$	MmTuc01_0647	Cytochrome c family protein	Cluster 03 Cytochrome c multiheme	16	YES	YES	[	Methanosarcina mazei Tuc01	]	#	MKSPGLLSLIITILFAGLIIFAGAAEPSGPGDFTSNQFSKSGICSNCHGSSFGEWAGSMHSLADSDFFYNAMLQEYGVAAEAQGLSPEFCSRCHTPIGVVSSEIPPLDGSHLSEVSKEGVQCDFCHVVAESEGIGNAPYILEPGSVKWGNREDAESPSHETEGHEFYDDSAYCGMCHNIYHPVNNLTLAATYTEWEESPYAENGVNCQACHMTPGIVKFEKNPGKAASSGPKREHVYTHHFVGANAFVTGEMGEGRHEKRAIEYLQNAAKLEVNASDSAEPDENVEVEVKITNVGAGHKIPTGVTEEREMWLELTVSDSEGKELYHSGALDSKGGIDPEATVYHTVFADTDGKPTVKVWEAASIFSDNRIGPKESVIEKHSFIMPENASNPISTKAVLH…	459	1	i5-24o	1	4-26	N	TM		5	44 - 48	CsnCH	90 - 94	CsrCH	122 - 126	CdfCH	173 - 177	CgmCH	207 - 211	CqaCH
563	>D1JAS0	§	D1JAS0_9ARCH	$	BSM_26780	Conserved membrane protein	Cluster 03 Cytochrome c multiheme	16	YES	YES	[	Uncultured archaeon ANME-1	]	#	MKVIILLVMATMIAGTLLAGTIVAGAIESSDFDDPTVCKGCHGEIYNQWDGSMHSIAYTDPVYLTEEEMASRETDGLTDTYCARCHTPIGVLSGEVPPIGLENLSEISKKGVQCDFCHSVNKSTGIGNGAFLVSTDGIKRGPYDDSKSPYHGSMFSALHTKSEFCGMCHDVNHPVTGIPIEATYTEWKKGPYNSTTQCQDCHMTPGITHFELNPGKASGIGPYRDHVYTHYFVGGNAAVTGVIGSEVHQSMAEERLKSAATLALDAEMKDNEAEITVKVTNAGAGHKLPTGLTEAREAWIEIQAKDASGKEIYHSGGLGSEGEVDPDAVMYHAVLGDASGNPTMKVWEAESILFDNRILPKETRVEKFSFAIPGGLKGPITVDAKLNYRSASQKLLDEL…	451	2	i5-27o427-446i	2	5-27,425-446	Y	noTM		5	38 - 42	CkgCH	82 - 86	CarCH	114 - 118	CdfCH	165 - 169	CgmCH	198 - 202	CqdCH
1871	>F2KPZ1	§	F2KPZ1_ARCVS	$	Arcve_0466	Putative uncharacterized protein	Cluster 03 Cytochrome hypothetical PROTEIN ARCVE_0466	16	YES	YES	[	Archaeoglobus veneficus	]	#	MRLIPVLVLILALLMAACAEKPEPVGKAETVKPTVKPIERETLYEKAEERTLSTATTSLFAASGNCEFCHNGLVDRDGNDVSIVNDWSQTMMSNSARDALWQAKVSSEVSRNPHLREVIEEKCAACHMPMAKVQAKVDGKTIAVLDGFLKDGELHEIAMDGVSCTLCHQIQDVNFGKEESFSGGYVIDTETPKPDRTIFGPFKEPAMALMMKNHVGYTPEFGSHVEESELCAVCHTLYTPYLDSNGSVAGVFPEQTAYLELLHSSVNKSCQDCHMPKTDGVRISSRPMNPNMLPERSPFGKHHFAGGNVPMLQALGCYTGAERTMEQLRTAATLTIESAAKKGDEIEVIVKVENKAGHKFPTGFPSRRAWIHLKVVDKDGNVVFESGKPDSDGRISGCD…	545	0	o	1	1-23	Y	noTM		5	66 - 70	CefCH	123 - 127	CaaCH	164 - 168	CtlCH	231 - 235	CavCH	270 - 274	CqdCH
4769	>695945510	§	KGK99459.1	$	LI82_01510	Cytochrome c family protein	Cluster 03 Cytochrome hypothetical PROTEIN LI82_01510	16	YES	YES	[	Methanococcoides methylutens	]	#	MLLLFASFVLLATGTAVAAEPTGFGELDSDDFDSHSKCANCHAIIRSQWQGSMHAYAYTDPLYQAELQMAGEGTGGQTDEFCSRCHTPIGVMSGEVPPIDGSMASDVALEGVQCDFCHTVPEGAVGDGAFVSTPGEIKWGPHDDAPSAAHESEFNEFYTDAEYCGMCHNVNSPFNGLPLDDTYTSWADSQYAEDEVACQDCHMSPGITQFEANPGRSASSAPKRDHISLHDIVGANSFMLGELSDGQYGEKAVERLQQAAKLEVSAPEEAISGETVMFDVSITNSGAGHKLPTGITEVRQMWLAVSVTDAEGKELYRSGQLNSEGSIEDAVIYHTVLADADGQITDKLWEAESIVSDNRILPKETAVESHSFVMPEDAVDPILVEAKLLYRSASQDMVD…	455	1	o432-451i	2	2–24,432–452	N	noTM		5	38 - 42	CanCH	82 - 86	CsrCH	114 - 118	CdfCH	164 - 168	CgmCH	198 - 202	CqdCH
2875	>Q8TJP0	§	Q8TJP0_METAC	$	MA_3739	Uncharacterized protein	Cluster 03 Cytochrome hypothetical PROTEIN MA3739	16	YES	YES	[	Methanosarcina acetivorans	]	#	MHSNADSDFFYQAMLQEYGVAAEAQGLPPEFCSRCHTPIGMVSAEIPPLDGSNLSEVAKEGVQCDFCHSIAESEGIGNAPYVLEPGDVKWGSRKDSESPSHETEAHEFYNESAYCGMCHNIYHPVNNLTLAATYTEWEESPYAEEGVNCQACHMTPGIVGFEENPGKAASTGPERAHVYTHYFVGANAFVTGIMGEGRHEKRAIEYLQHAAEIEVKAPDSAEPGENVEVEVEITNTGAGHKIPTGVTEDREMWLELIALDAEGKEIYHSGALDGEGNIDPEATVYHTVFADSEGNPTVKVWEAESILSDNRIGPKSSVVEKHSFSMPQDASNPISAKAVLHYRSASQEHIDELFGEGVYPVPVIDMAAYPEEEKASTPGLGTTGTLIALTLGSFYKKHR…	404	0	o	0		N	noTM		4	32 - 36	CsrCH	64 - 68	CdfCH	115 - 119	CgmCH	149 - 153	CqaCH
1875	>Q12TJ8	§	Q12TJ8_METBU	$	Mbur_2376	Putative uncharacterized protein	Cluster 03 Cytochrome hypothetical PROTEIN MBUR_2376	16	YES	YES	[	Methanococcoides burtonii	]	#	MTFLLFVAAILFVTCTASAVDPTGFDELNSEDFVTNSKCANCHAILRSQHEGSMHAFAYSDPLYQKEALLASEDTNGQTDEFCSRCHTPIGVVSGEVPPIDGSMISDVAAEGVQCDFCHTVSESAGIGDGSFVSSPGDVKWGPRDDAPSAFHESEFNGLYTEAEYCGMCHNVNSPFNGLPLDDTYTFWSESSYAEEGVVCQDCHMSPGITHFEADPGRSASSSPKRDHIPVHEIVGGNYFMLDILTDGKAGDAAVERLQKAATLEVDAPEDAISGDDVSIKVSVTNSGAGHKLPTGISEIRQMWVSVSVTDADGVLLYSSGTLDGEGNVEEGIIYHTVLSDADGDVTTKLWQAEAIVSDNRILPGDTAVESHSFVMPEGAADPILVEAKLLYRSAPQSI…	457	1	o434-456i	2	1-23,434-456	Y	noTM		5	39 - 43	CanCH	83 - 87	CsrCH	115 - 119	CdfCH	166 - 170	CgmCH	200 - 204	CqdCH
2640	>D7EAH3	§	D7EAH3_METEZ	$	Metev_2145	Uncharacterized protein	Cluster 03 Cytochrome hypothetical PROTEIN METEV_2145	16	YES	YES	[	Methanohalobium evestigatum	]	#	MIRTIFAPIFLVLFILLLSPVVFAAEPTGHGQVSSDQFKESSRCSTCHGITHSQWDGSMHSNAYIDPFYQKEYQVASEDTNGKTDKYCLRCHTPIGVASGEAPGEELSDVSREGVQCDFCHSVSGNAGIGTSSAPFILSPGEIQRGPLKESESTYHDTKYSILHTKSEFCGMCHYVKNSNGVLVDDTYKVWKNSSYSSEGTQCQDCHMSPGITNFEINPGRSATGAPKRDHISLHYFAGANAFVTDILDEETHRKRAIERLGKATTMELKSPVNASKNETVNVEVAITNSGAGHKIPTGVSEIRQMWTRISVTDGNGNRIYHTGLMDKQGNIESGTHIFNMVLGNSKGKQTLKFWNAETILSDDRIPPEETVVQKHNFSIPADVEYPITVNAKLQYRSA…	467	2	i5-24o438-460i	2	5-27,437-458	Y	TM		5	44 - 48	CstCH	88 - 92	ClrCH	117 - 121	CdfCH	170 - 174	CgmCH	203 - 207	CqdCH
2874	>Q8PZ61	§	Q8PZ61_METMA	$	MM_0633	Uncharacterized protein	Cluster 03 Cytochrome hypothetical PROTEIN MM_0633	16	YES	YES	[	Methanosarcina mazei Gö1	]	#	MIIFAGAAEPSGPGDFTSNQFSKSGICSNCHGSSFGEWAGSMHSLADSDFFYNAMLQEYGVAAEAQGLSPEFCSRCHTPIGVVSSEIPPLDGSHLSEVSKEGVQCDFCHVVAESEGIGNAPYILEPGSVKWGNREDAESPSHETEGHEFYDDSAYCGMCHNIYHPVNNLTLAATYTEWEESPYAENGVNCQACHMTPGIVKFEKNPGKAASSGPKREHVYTHHFVGANAFVTGEMGEGRHEKRAIEYLQNAAKLEVNASDSAEPDENVEVEVKITNVGAGHKIPTGVTEEREMWLELTVSDSEGKALYHSGALDSNGGIDPEATVYHTVFADADGKPTVKVWEAASIFSDNRIGPKESVIEKHSFIMPENASNPISTKAILHYRSASQVHIDELFGEGA…	444	0	o	0		N	noTM		5	27 - 31	CsnCH	73 - 77	CsrCH	105 - 109	CdfCH	156 - 160	CgmCH	190 - 194	CqaCH
1908	>D5E776	§	D5E776_METMS	$	Mmah_1518	Putative uncharacterized protein	Cluster 03 Cytochrome hypothetical PROTEIN MMAH_1518	16	YES	YES	[	Methanohalophilus mahii	]	#	MYSLLLINIDGDFKKGYVVKNISIFIILTFFFACAGIVADASPTEADSLSHEDFTSYSTCNRCHAITTSQWEGSMHYHAFDDPFYQEELKLASEETNGSLDVFCTRCHIPVSVVSGQVPPIDNPDISEEADEGVGCDFCHSVKESSEIGNGGYAVAPSETKYGPFDDSESTFHESQYSEFYTKSEYCGMCHQITHPTSGVVLDDTYQAWSEGPYAEEEVQCQDCHMTPGITEFEANPGRAGSGAPKRDHISVHNFAGANVFVTGILGEDDHKEMAIKRLQEVATLEVNIPENAQPGEEVAIKVSITNSGAGHNLPTGLTEARQMWTQVDIKDSQGREIYSSGNLDEDGNIENGIIYWALYSDADGNHTQKLWEITDVISDNRIAPESTAVEVHNFTVPE…	475	2	i17-39o452-471i	2	20-42,450-471	N	TM		5	60 - 64	CnrCH	104 - 108	CtrCH	136 - 140	CdfCH	187 - 191	CgmCH	221 - 225	CqdCH
2658	>F7XQD8	§	F7XQD8_METZD	$	Mzhil_1772	Uncharacterized protein	Cluster 03 Cytochrome hypothetical PROTEIN MZHIL_1772	16	YES	YES	[	Methanosalsum zhilinae	]	#	MAAFLLLSILIPAGMTNAGTPTQPSELSAEQFDRPGHCSTCHGVLHSQWSGSMHSYAQTDPFYLKEFEIASHDTDGLTDQYCAQCHTPVGVLTGEFEHRTLSEVSVRGVHCDFCHSVSGMVGVGNAPYIVTPGDTKWGSIQDPVETPAHESEYLELQTRSEICGGCHYVIHPTRDLVIDDTYLQWKNSTYAIEGTQCQDCHMTPGITQFQANPGRVTGNTPPREHVSIHYFVGANAFITDIMGSTTHRDRAIENLQHAATIDIHAPETARVTDTIIANISITNTGAGHTIPTGVADIREVWTTVRVIDREGNVIYSYGTVDENGDIDPGTYIYNIVWEDEDGEPTTYFWRAEGVLSDQRIPTEGTVYEEHIFEIPENVSFGLTVDARLNYRSASQEKID…	461	1	o436-455i	2	1-18,433-454	Y	noTM		5	38 - 42	CstCH	82 - 86	CaqCH	111 - 115	CdfCH	163 - 167	CggCH	197 - 201	CqdCH
4785	>728875177	§	AIY89488.1	$	GACE_0430	Hydroxylamine oxidase	Cluster 04 hydroxylamine oxidoreductase (HAO)	12	YES	YES	[	Geoglobus acetivorans	]	#	MKRAILSALIAIMALTAIVSAEEPCIGCHKSVTPGIVSQYEDSAMAKAGVTCLDCHGEIKGINDPSVINHNGYRITPVVSPLHCQKCHPKEYEEFMRSKHAWTALIGPYKLWYRDVISKGLVKEGEAPTNDVFLAEDPYEHMGNTVSALFPASGILDRVGLLDEIDGYKNTLNCEGCHGSAVIVKDGKIVKGWPNNGIGRMNPDGSLGSCSACHTRHKFDRAEARKPETCGQCHLGPDHPQIEIYEESKHGNIYYSLENHSFLKEERLTPENTPAPTCAVCHMSGFNGARTTHDVGERLYWELQPAISTPQWYPSNLVPVGKAKPDGEKASQNREEMKKVCRGCHSPSWVDRYFVEFDQSVQDYNVVAKSAKEFLQKIYDEGLADKSNPLDEYPELMWY…	503	1	o475-497i	1	4-24	Y	noTM		8	25 - 29	CigCH	52 - 56	CldCH	84 - 88	CqkCH	174 - 178	CegCH	210 - 214	CsaCH	230 - 234	CgqCH	278 - 282	CavCH	341 - 345	CrgCH
4795	>728876541	§	AIY90852.1	$	GACE_1826	Hypothetical protein GACE_1826	Cluster 04 hydroxylamine oxidoreductase (HAO)	12	YES	YES	[	Geoglobus acetivorans	]	#	MRRVLLALLIFALLITIASANECIDCHRQVTPGIVDQWLSGNMSKYFGCEACHGSDHKNSDDWQNAKMPTPDTCKACHPKQYNQYASGKHYYAWIAMNAMPALQHVPNPQRDLEGFKGCSGCHKIGHIEEKEGYRYGAAACDSCHTRHKFSKEEARKPEACLPCHMGFDHPQYEMWSTSKHGVIYRIEGDTGRAPKCQTCHMANGNHSVMTAWGFLALRVPEDDEEWWKDRVTILQALGVLDEDGNPTERFEIVKAGKVARLSKEKWQTERERMITICSQCHSENFAREQLEAGDKMIREADRVFAEAIRTVKELYDLGILEKPDDWKYAPDLLQFYEVKTPIEEELYLMFMEYRMRTFQGAFHMNPDYSFWYGWAPLKESLIKIKYEAEKLKAEKLGE…	445	0	o	1	4-26	Y	noTM		8	23 - 27	CidCH	49 - 53	CeaCH	74 - 78	CkaCH	119 - 123	CsgCH	141 - 145	CdsCH	161 - 165	ClpCH	197 - 201	CqtCH	278 - 282	CsqCH
4347	>630828671	§	KCZ70387.1	$	ANME2D_03302	hypothetical protein ANME2D_03302	Cluster 04 HAO	12	YES	YES	[	Candidatus Methanoperedens nitroreducens	]	#	MNKISIGLAIIIFFLIGFSTAAHAQKNEVKDNACVGCHTMVGATKGILNDWSMSKHAINNVTCDSCHAADQGDKDSFTHNGFLITKAPSPGDCSKCHPDQVKQFNAGKHSLGWTKMETASRYKAIPNDMMRASMCEGCHSIGKVYADGSAGKCDSCHTRHLFSAEEARQPEACETCHMGLDHDQIEYYRTSKHGVITDLDRNTTRAPTCVTCHADGGTHDVSQGITLGSVSQGAFISDRNSGNDYITSPDGIIMRSITQEDFNSGRTTMLQICSRCHSESFARGVLEQADEIKRQSDAKVGEAIKIISDLYNDGLLDPMPENRTLNPVTGNKLTLTGHQTYSNTSEIEAEFFEMYKYALIHAWKGAYHMNPDYAHWYGWAQLNLDLEKIKAENRTLRRL…	443	2	i5-24o417-439i	2	4-24,418-439	Y	TM		8	34 - 38	CvgCH	63 - 67	CdsCH	93 - 97	CskCH	135 - 139	CegCH	153 - 157	CdsCH	173 - 177	CetCH	209 - 213	CvtCH	273 - 277	CsrCH
2847	>G0EGP9	§	G0EGP9_PYRF1	$	Pyrfu_1339	Uncharacterized protein	Cluster 04 HAO Cytochrome C PROTEIN PYRFU_1339	12	YES	YES	[	Pyrolobus fumarii	]	#	MEARQILVFAIVAVIVAAAAYFAGYSAAPTKTVTSTVESVATLTVTKTQMLTETYSEIRTVTVTTTHTVVKRVGFMPKQINVQEEVKKIMNKLSPQSRACVNCHMRYTPGIVADWLMSKHARVTPAEAWKKPELQREISALPPENMRDYIVGCYECHGLNPDKHPDTFEHFGFKIHTIVTPPDCAVCHPVEVEEYGRSVKAHAHNNLVKNPVYMLLVNASTQINMFGIKAGYHLAVESACFACHGAKVEFVGLKEIQVGNLKLKVPVYKGWPNHGVGRVNPDGSEGSCTACHPRHAFSIEVARSPYTCSQCHLDPDVPAFDVWKESKHGNIFLAQWKTYNMTAVPWVPGRDFRAPSCAVCHFSLLVDKNGNVIAPRTHDVGSRIWIRLFGVYAHPQPKI…	553	1	i7-29o	1	4-25	N	TM		8	100 - 104	CvnCH	153 - 157	CyeCH	184 - 188	CavCH	240 - 244	CfaCH	288 - 292	CtaCH	308 - 312	CsqCH	357 - 361	CavCH	444 - 448	CsaCH
1223	>A8AC83	§	A8AC83_IGNH4	$	Igni_1359	hypothetical multiheme Cytochrome	Cluster 04 HAO Cytochrome C Igni_1359	12	YES	YES	[	Ignicoccus hospitalis	]	#	MRGKAVLALLTLVVLASPVLADVSSMAKLQEALAKASPQTKTCVGCHMQATPDIVMQWAASEHAENVPKNVLKLYEAIGSPGEQIAEKFQNYPYNVGCYECHGMFKEQDRVDVVNHFGFKIVSIVTAKDCSQCHPKEAREISWTWHGFGALNTNLSPWYSKIVKYAKEHGLIGKMTPPVYTATRDKDMLTWEWWKEYVKYLYMYLNGEKVPEEWAKFIEMFGTPYDYDFKRIVSPLYPASGGLNTTVTERVGFEAELSIQCAVGKSKYFQKVSNVMNYIGYKNAYVYHACYECHGSLVIPYKKENVNVKGFAGVERMRYWGWPSNGAGRIDPDGSLGTCTACHPRHEFSVAQAREPWTCGQCHIGYDHPHIEIYEESKHGNIYELHKEKFNMERVPWRV…	638	0	o	1	4-26	Y	noTM		8	43 - 47	CvgCH	98 - 102	CyeCH	130 - 134	CsqCH	290 - 294	CyeCH	339 - 343	CtaCH	359 - 363	CgqCH	408 - 412	CatCH	516 - 520	CelCH
1865	>A2BMK2	§	A2BMK2_HYPBU	$	Hbut_1389	Putative uncharacterized protein	Cluster 04 HAO Cytochrome C PROTEIN HBUT_1389	12	YES	YES	[	Hyperthermus butylicus	]	#	MKRLLLASIIVVTLLLSSAAPAFAAQFGDELVAKVQELMQSDKVSPQTKLCISCHIQYTPGIVYEWANSKHAMYTPAELAELYKAIGAPEWADKIADKFKDYPYVVGCYECHGMFKEADRPDVIENHNGYKIVTIVTRKDCSQCHPKESAELSWTWHATGAAMSPFKPWYQGILEWAKSQGANPFGDEQAKQLYEKYLPPYLTKQRGVDDVNWDFYKEIAKAVMDYFETGQENDIIKILKEATGMITPYDMDFKNWISPLWPASGVLNTTILKKLNIEVTVTAMGEQTATINNIMEHPMFRNGYLYHACFECHGSIVVPYKKETVNINGVQVSRVALWGWPNNGAARIDPDGSLGTCTACHPRHLFSVKQAREPWTCGQCHLGYDHPHIEIYEESKHGN…	835	2	i5-27o809-831i	2	4-26,809-830	Y	noTM		8	51 - 55	CisCH	108 - 112	CyeCH	141 - 145	CsqCH	309 - 313	CfeCH	357 - 361	CtaCH	377 - 381	CgqCH	426 - 430	CatCH	548 - 552	CklCH
1868	>A8AB33	§	A8AB33_IGNH4	$	Igni_0955	Putative uncharacterized protein	Cluster 04 HAO Cytochrome C PROTEIN IGNI_0955	12	YES	YES	[	Ignicoccus hospitalis	]	#	MRGALLALLLATALLAMPMGHMMAHDEMANTVNLQEAVAKLKNVSPQTKTCLSCHISVTPGIVADWLKSKMAHVTPAEAWQKPALEREVSTPLDEIPANLRNVVVGCYECHGLNPEKHPDTIDHFGFKIHPIVTPNDCAVCHRTEVEQYSKSSKAWAYYNLMHNPIYRALVNASTMFTCMGKTFGGERTSQETSCLACHGTVVKVVGTVDTISHGIPVTLVKYEGYPNHGVGRVNPDGSLGACTACHPRHSFDIEIARSPYTCGQCHLDPDVPAFNVWKESKHGNIWFMHHKKYNMKAPAWKPGADFTAPTCATCHMSLLVNPVTGEVIAERTHNVDTRLWVRLFGLIYAHPMPRTGQHFKLSVEAMPESTAEALAKQGLTIAKALVGVKLPMPISLAP…	551	0	o	1	2-24	Y	noTM		8	51 - 55	ClsCH	107 - 111	CyeCH	138 - 142	CavCH	195 - 199	ClaCH	243 - 247	CtaCH	263 - 267	CgqCH	312 - 316	CatCH	435 - 439	CsaCH
2641	>G0EDH2	§	G0EDH2_PYRF1	$	Pyrfu_0788	Uncharacterized protein	Cluster 04 HAO Cytochrome C PROTEIN PYRFU_0788	12	YES	YES	[	Pyrolobus fumarii	]	#	MRRVALATLSLFIALLLASGIATAMTFEWGDYINLAGVKLTKESQDCVECHLRATPFIVYDWYKSKHRIVGVGCYECHAAQPGTRPDVFEHYGYYITLVVTPKQCGRCHPSIAEEFQKSVHAFAGLHAYALSEFPAYWTIVAAQFGWTEDFKLPKEYIVTEWVPEIVREFTGDNEYGKEVLYGDPTNAIIPYNPLGLDIDNYRVTKALYIWGIRGCLGCHGVRLDVKDAFAYPSLDELMKYMKEGKAPDKVIFDPAFVTNHGIGRVNPDGSLGSCEACHPYHSFSVKIARKGAYQACGRCHTGPDHPNDEQWSKSVHGAIFWGEAEDWDWDKPVNNWVPGRDFRAPTCVTCHMAAVYNERGEVKYASSHDVAIISKFKLGRWLVTLPRLPGLPDPAFPG…	666	1	i5-27o	1	4-26	Y	TM		8	47 - 51	CveCH	74 - 78	CyeCH	105 - 109	CgrCH	216 - 220	ClgCH	275 - 279	CeaCH	297 - 301	CgrCH	348 - 352	CvtCH	437 - 441	CaqCH
2814	>G0EGP4	§	G0EGP4_PYRF1	$	Pyrfu_1334	Uncharacterized protein	Cluster 04 HAO Cytochrome C PROTEIN PYRFU_1334	12	YES	YES	[	Pyrolobus fumarii	]	#	MVEDITGCVTPPALWNSGVTMSMSRVVTLVFVVSILALLAVSATAAAATVPFGDEVVKKVDELLKSDIVSPQTKACIQCHLSVTPMIVYEWAMSKHAQMTPAQVAELYKKLGEPQWANMIAEKFKNYKYVVGCYECHGMFADTDRPDAVEHIPGVKIVAVVTRKDCGQCHPKENIEISWTWHATAAFAPIKPWYTAIIKYAVSEGANPFGDENAKALYEKYLPPFLTKQRDKEPVYWNFYKEIAKAVMEYMMTGKENDIVKMLKEATGMVTPYDLDWKKWISPLWPASGVLNNTILGKLGIKITIAAMDGTVATVSNVMSHPTFRNAYVYHACLECHGAAVIPYGYAEDPTYKVKIVKLWGWPNNGAGRIDPDGSIGTCTACHPRHMFSVKQAREPWTC…	859	2	i26-48o832-854i	2	23-45,834-855	N	TM		8	76 - 80	CiqCH	133 - 137	CyeCH	166 - 170	CgqCH	333 - 337	CleCH	379 - 383	CtaCH	399 - 403	CgqCH	448 - 452	CatCH	565 - 569	CrfCH
1213	>Q12YM4	§	Q12YM4_METBU	$	Mbur_0467	Hydroxylamine oxidoreductase	Cluster 04 HAO Cytochrome HYDROXYLAMINE OXIDASE	12	YES	YES	[	Methanococcoides burtonii	]	#	MKNGHILKLTIIAILILIIVPVSASAAVSDSCLDCHSSMNKFPAVIDDWENSKHAEAGITCENCHTAEADDPDAIAHMGLYMTPVVSAADCGNCHVAAFEENTRSLHSLGTLYYEVDFDGQKLPSLESEITLDEYTTASHNATVNGCQACHGTNMTGKSTDDPDVWPNNGIGRINPDGSSGSCASCHTRHVFSVEEARKPEACQQCHLGPDHPQTEIYFESKHGSIYGTEGDDWNWTEGDWKAGEDYRAPTCAVCHMSGTDELKATHDVSSRLSWELEPPVSRHTDNTANILGTPISDGTTWQEKRERMTSVCEQCHSETWVNNYYENADATVELYNKKYADSSSIVDSLRKDGLLTEQDFDEPVEFKIYEFWHHEGRRARMGAFMMGPDYVQWHGFYE…	464	1	i7-29o	2	5-27,441-460	Y	TM		8	32 - 36	CldCH	61 - 65	CenCH	91 - 95	CgnCH	147 - 151	CqaCH	183 - 187	CasCH	203 - 207	CqqCH	252 - 256	CavCH	313 - 317	CeqCH
2644	>D3S3I7	§	D3S3I7_FERPA	$	Ferp_0649	Uncharacterized protein	Cluster 04 HAO Cytochrome hypothetical PROTEIN FERP_0649	12	YES	YES	[	Ferroglobus placidus	]	#	MKVSGKIAVLFFAAAVLLFPAAAEELCIACHYKQTPNIVKDWEKSKHGKYGVTCSVCHEAKEGEFGLEHHGYKVSPVVSPKKCAECHKYEYETFSKSKHAFAAVNGPLFPWWKAMVEKGLNPLDLEVAKQNPPREFIRDKVTPLYPESGIFAKTELLDEINHENQVLGCMECHGSYVYYDGEKLQGWPNMGIGRVNPDGSLGSCSSCHTQHQFSIKEARMPETCGKCHLGYDHPQIEIYESSHHGARYMADEENWNWEAKPWKVGVDFSAPTCSVCHMGGIADSSGKVIVPQTHDVGAMLKWEIQGKFNTYQSSNPNKVTGYTPDKQLAEQNRERMKKICQACHSPRWVEQYFESYEKVLEDYNKTAKFAKALLDKIYEEGLADPSNPIDEFPEIMWYY…	516	1	i7-29o	2	7-29,488-509	Y	noTM		8	27 - 31	CiaCH	54 - 58	CsvCH	83 - 87	CaeCH	169 - 173	CmeCH	204 - 208	CssCH	224 - 228	CgkCH	273 - 277	CsvCH	340 - 344	CqaCH
2649	>D3RWL8	§	D3RWL8_FERPA	$	Ferp_0711	Uncharacterized protein	Cluster 04 HAO Cytochrome hypothetical PROTEIN FERP_0711	12	YES	YES	[	Ferroglobus placidus	]	#	MRPLIAILAAFLIAGVASGSECIDCHKAVTPGIVDQWLSGNMSKHFSCEVCHGNEHKSSNDWEKAKMPTPETCKACHPQQYEQYASGKHYYAWIAMKAIPALQHIPTPQRDLEGFKGCSGCHKIGYIEDKGAYKYGAAACDSCHTRHKFSKEEARKPEACLPCHMGFDHPQYEMWSTSKHGVIYRIEGDTGRAPKCQTCHMPEGNHAVMTAWGFLALRVPEDDEEWWKDRVTILQALGVLDENGNPTERFEIVKAGKVARLSKEEWQAERERMIKVCSQCHSENFAREQLEAADKMIREADRVFAEAIRTVKELYDLGILEKPEDWKYAPDLLQFYEVKTPIEEELYLMFLEYRMRTFQGAFHMNPDYSHWYGWAPLKASLVKIKYEAEKLKAEKLKEK…	442	0	o	1	1-23	Y	noTM		8	22 - 26	CidCH	48 - 52	CevCH	73 - 77	CkaCH	118 - 122	CsgCH	140 - 144	CdsCH	160 - 164	ClpCH	196 - 200	CqtCH	277 - 281	CsqCH
2650	>D3RXZ3	§	D3RXZ3_FERPA	$	Ferp_1198	Uncharacterized protein	Cluster 04 HAO Cytochrome hypothetical PROTEIN FERP_1198	12	YES	YES	[	Ferroglobus placidus	]	#	MWAVIRTLLAFLTALLLLNSAAMAEEISDETKACISCHEKITPGIVEDWKRSRHAKTTPAEALKKPKIERRISSAPNEDLMNVVVGCYECHSLNTENHEDSFNHMGFVINVIVSPKDCSECHEEEFEEYMKSVKAHAVENLDKNPVYHKLVETSTMSYSFENGTLVEKGSSLNAQNETCYYCHGTKVTVKGTVIKNGVEVPDLEGWPNQGVGRINPDGSKGACTACHPRHGFSIEVARSPYTCAQCHLEPDVAAFNVWKESKHGNIFLSEYKKYNMSAVPWKIGVDFKAPACAVCHASLVVDKNGDVIAERTHNFDSRIYIRIFGIYAHPQPKDGATWKIKNDQGLPLPTSLTGEPAKDYLIDEQEMKSRKEAMMKICKACHSSDFVEGHFEKFEKTVE…	526	0	o	0		Y	noTM	2-22: OCTOPUS	8	34 - 38	CisCH	87 - 91	CyeCH	118 - 122	CseCH	179 - 183	CyyCH	223 - 227	CtaCH	243 - 247	CaqCH	292 - 296	CavCH	378 - 382	CkaCH
632	>Q64BK1	§	Q64BK1_9ARCH	$	GZ27A8_46	Cytochrome c putative	Cluster 05 Cytochrome C, PUTATIVE OTR	10	YES	YES	[	Uncultured archaeon GZfos27A8	]	#	MNTQNTTSPLHHIAAVRLPVVLLFCLLIAQAASAAAEGSHAGIAEYTGAETCLACHQEEGEGFVTSIHNTWMGEATHVVGKEGNMTGKVVGVNEFCVGTKSNEALCGTCHAGYGICCNCTCDCAAKEMDCPIEKIDCLICHAPNYKKTLTGPAPSIDATAAARGVGLPTREMCLRCHATAGGGDNNKRGDIELAMGADEVSRDLDVHMSAGMTCQDCHVFIDHHVSGRGMDLRVDDTDFLVTCDDKSCHGSEPHYGGSMYNQHTDRIYCTACHVTSYGKVQTVEMSRDWEYRPPNDKNALHVTMYTPYMVRESNPAPIHVWWNRWSEILDITDPAVPDSDGFVMMAKPVGGIDNPASKIYAARLHLGRQPWDGTYLLPFKTMTVLMSDNMTHALFESTG…	514	2	i13-35o488-510i	1	11-33	Y	noTM		7	52 - 56	ClaCH	106 - 110	CgtCH	137 - 141	CliCH	173 - 177	ClrCH	214 - 218	CqdCH	269 - 273	CtaCH	429 - 433	CkdCH
1924	>A8ABK5	§	A8ABK5_IGNH4	$	Igni_1130	Putative uncharacterized protein	Cluster 05 OTR Cytochrome C PROTEIN IGNI_1130	10	YES	YES	[	Ignicoccus hospitalis	]	#	MDLKALVGLLLLLAGLGTVALFAVGAALCSLAPGAEEAWKYVASKGIKVVDHTEVFKKFNITEYEGSKTCLKCHEKEVRDFVHSYHYRLINTVNDVAGKGSVEVGSRTLYNDFCGAIFWNKTVSVNFIGKAVLKKTPPGMEKLKGKLIATGCSMCHGASLGMIPNINPTEKDLENVDCLVCHSNTYKGGAIGIKKGFKEVVKTKEGWRYVPKISIEEAAKIVAKPSKDACLACHAFAGGGPHFKRPNISPDLMGKVSEDFDVHMARGLQCVDCHTFERHKVGTEGVGTWSREARPVSCTDCHPKRHKAPLVGFIIENFHKKVACQTCHISHIAHGKYPIDVERDWRHIEFNEKLGRWEPKLVLKKNLKPVYMWWNGEKREAYLYPDPVEGEVIVYARPV…	526	2	i5-27o499-521i	2	8-30,501-522	N	TM		8	70 - 74	ClkCH	152 - 156	CsmCH	178 - 182	ClvCH	230 - 234	ClaCH	270 - 274	CvdCH	298 - 302	CtdCH	324 - 328	CqtCH	481 - 485	CvdCH
635	>D5E980	§	D5E980_METMS	$	Mmah_0197	Cytochrome c, putative	Cluster 05 OTR Cytochrome C Mmah_0197 48 % identity to Schewanella NP_719673.1	10	YES	YES	[	Methanohalophilus mahii	]	#	MYMRGQVILLLFISIVCLSGIACATEMNHSFLEGPYDSGPEVTEECIGCHEPQAKDMLNSTHWLWTSCGDCECGDIESYKDMGKRTVINNFCVAVASNEPRCTSCHAGYGWEDDTFDFNNASNIDCLVCHDNTGTYNKIPTGAGAVDTSVDLAEVAQSVGSPTRDTCGGNCHFYGGGGDNVKHGDMSSALSDPSPELDVHMGLLDFKCQNCHETSDHNVAGHFSGLPGTECRVECSDCHGETPHLGEYKERLDDHVDAIACQSCHIPKYAREVPTKMYWDWSQAGQDIDPVPTDEYGKATYNKKKGSFVWEKNVTPAYAWYNGSSDLYKLGDTINADGMTVINAPVGSRDDADSQIYPFKIHRAKQISDAEYNYLIVPDLFGGENSYWATYDWDKAAAS…	512	2	i7-29o490-509i	2	4-26,490-509	Y	TM		7	46 - 50	CigCH	102 - 106	CtsCH	126 - 130	ClvCH	208 - 212	CqnCH	235 - 239	CsdCH	261 - 265	CqsCH	436 - 440	CsdCH
620	>564599882	§	WP_023844982.1	$	MettiDRAFT_1282	cytochrome c family protein	Cluster 05 OTR Cytochrome C PUTATIVE OTR	10	YES	YES	[	Methanolobus tindarius	]	#	MLACVIVLSFSSSASYLNHSFLTGPYENGPDVTADCISCHSQQAADMLNSTHWLWTTCSECCGDEAYGGLGKRTVINNFCVAIASNEPRCTSCHTGYGWEDDTFDFTNESNIDCVVCHETTGTYVKIPTGAGAVDPSVDLVAVAQSVGSPSRDTCGGSCHFFGGGGDNVKHGDMSSALLDPSRELDVHMGGMDFDCQNCHKTTAHNIAGRFAGVPGSECRVECTDCHGDTPHQGVFKDRLDGHSDSIACQTCHIPEFAREVPTKMYWDWSQAGQDIDPIPTDEYGKATYDKKKGSFVWGMNVTPTYLWFNGSFDKYYLGDEVDPDGVTVLTLPLGDRYDRDSKIYPFKIHIAKQISDAQYNYLIIPDLFGGENSYWASYDWDKAARAGMEYVDVPYSGQ…	501	0	o	1	480-499	Y	noTM		7	36 - 40	CisCH	90 - 94	CtsCH	114 - 118	CvvCH	196 - 200	CqnCH	223 - 227	CtdCH	249 - 253	CqtCH	424 - 428	CkeCH
633	>Q64BJ9	§	Q64BJ9_9ARCH	$	GZ27A8_48	Cytochrome c putative	Cluster 05 OTR Cytochrome C PUTATIVE OTR	10	YES	YES	[	Uncultured archaeon GZfos27A8	]	#	MCHQQEGEDFATSIHNTWMGEATHVVGKEGKMTGKLVGINDFCIAVKSNEALCGKCHAGYGLSEHDFSVGKIDCLICHAPNYKKTASCPDPSIDATAAARNVGPPTREMCLRCHATAGGSDNNKRGDLELAMGAAEVSYDLDVHMNAGMICQDCHVFIDHHVSGRGMDMRVDDTDFLVTCDDKSCHGSEPHYEGSMYNQHTDRIYCTACHVTSYGKVQTVEMSRDWEDTHIGKGNLYHLTTVRESNPAPIHVWWNRMSEIVDLADPVVRGDDGAVMMAKPVGEIGDSASKIYAARFHRGRQSWDGTHLLPYRHKTVKETNNMTQAIFVATGKIYDPVQYVDTARYMGLFHGVSPKDEALTCKDCHEDHVIDFEALGYDVEKDASGNLISATKPGESLNL…	446	1	o420-442i	0		N	noTM		6	53 - 57	CgkCH	74 - 78	CliCH	110 - 114	ClrCH	151 - 155	CqdCH	206 - 210	CtaCH	361 - 365	CkdCH
1806	>A2BJA5	§	A2BJA5_HYPBU	$	Hbut_0194	Putative Cytochrome C, chain A	Cluster 05 OTR Cytochrome C, CHAIN A Hbut_0194	10	YES	YES	[	Hyperthermus butylicus	]	#	MARLPSWLDWKLTAIIVLVVVGVAAVHLAVSQPSGTGIHYEPKPVEVVDHTEIFKEHNITKYEGSKTCMECHYDEVIEVFHSAHYQMAVIQNDIAGYAEVLYGGKYAYNDFCGAIFWRGEVPINYIGKAVLKAPPPGYEKLEGKFIASGCSMCHGVSLGLPPEPEMTREQLENIDCLVCHSTIYRGGPIGVKQGFRILYKDELGRWRYMPNPNISIDTLAKSIVETPTKEACLACHAFSGGGPGFKRPNLDPSLMGNVDESIDVHLARGMNCVDCHHAEDHKFPTKSADTWFREDGEVPECTDCHGEKPHMGLEGWIINRFHHRVACQTCHIPYIARNETYPTDVARDWREAEFKPEAARYEPKITLESYVVPVYRWYNGTRKVYVYPNPVEPDEEGRI…	539	2	i7-29o513-535i	2	8-30,510-532	N	TM		8	68 - 72	CmeCH	150 - 154	CsmCH	176 - 180	ClvCH	232 - 236	ClaCH	272 - 276	CvdCH	301 - 305	CtdCH	327 - 331	CqtCH	489 - 493	CfsCH
3885	>O29031	§	Y1237_ARCFU	$	AF_1237	Uncharacterized protein AF_1237	Cluster 05 OTR Cytochrome, only first half of the OTR homologs present	10	YES	YES	[	Archaeoglobus fulgidus	]	#	MRAINKFLITVCIALLASVAVALGDGEETGEAEEFKVIDHSKVWEEKGITKYEGSKTCIQCHEDKVRQFFHSYHYQLFSENEGINGKTMIFGGKMAFNDYCMAMFVNNGTKVVNWIGYITLKKAPEGYEDLVGSFTGLTGCSMCHGVGMGLPPSPQESEEQLGNIDCLACHAKPDVYVSGVLGIKLGLKNVTKDDQGRWRYVINVPTEELAKSIINRPQSKNCLACHAFSGGGPHLKRPNIAPDLLNPELAAEFDVHFKAGLGCTDCHSGENHEFGTNSVDTWSREGEGAEVQQLPH	297	1	i7-24o	1	3-24	Y	noTM		5	58 - 62	CiqCH	141 - 145	CsmCH	167 - 171	ClaCH	223 - 227	ClaCH	264 - 268	CtdCH
1215	>A8A9W0	§	A8A9W0_IGNH4	$	Igni_0530	hypothetical Cytochrome	Cluster 06 Cytochrome C Igni_0530	85 (+102)	YES	YES	[	Ignicoccus hospitalis	]	#	MAPQRLGSEVMKRLAAFLPLLAAVALAYTPAYPCTYCHTPWLKLDGNVKAVEFHKINLLHGAHSGLYCSNCHDPQDPIKLVNGATVVPKELASPEQMHQYDTLCAQCHPRVYADYLVGAHANSTFVCEGGSSHFVYGYKGSPYWYHECPKYTNLKTVPGKSCVFCHDPHDPIKPPSNIMPPPSDRPEPYPQDAVLNSLFFLMGVAAFLSIIAYVKK	216	2	i13-32o192-214i	2	14-34,192-214	Y	noTM		4	34 - 38	CtyCH	68 - 72	CsnCH	104 - 108	CaqCH	162 - 166	CvfCH
1862	>A2BMK4	§	A2BMK4_HYPBU	$	Hbut_1391	Putative uncharacterized protein	Cluster 06 Cytochrome C PROTEIN HBUT_1391	85 (+102)	YES	YES	[	Hyperthermus butylicus	]	#	MEVPSMCQYSRAEWSLAALALAAVVTPLLYAATASAQDATQLYPCTTCHNVLNLTGDRKAVPFHGIDLTVGAHRGLYCSNCHVAPVMQELVNGAEVYIPGLHTMEELMETNKVCAVCHPREFADYQYLVHGNKTYVCPGGNVTKVIGYKGVTYDFHICSDYRNLETVPARACVECHNPHTPTMPPVSILPVPSERPAPPDESSIAYGTAAAVIGGLILAIGALILPLGHTRSR	233	2	i12-34o205-227i	2	15-37,206-227	Y	noTM		4	45 - 49	CttCH	78 - 82	CsnCH	114 - 118	CavCH	172 - 176	CveCH
2637	>G0EF72	§	G0EF72_PYRF1	$	Pyrfu_1102	Uncharacterized protein	Cluster 06 Cytochrome C PROTEIN PYRFU_1102	85 (+102)	YES	YES	[	Pyrolobus fumarii	]	#	MARDIVARSVLLASLALSLALLAFCVSTAYAAFYPCKACHQAMNLTGNKKVVEFHKIDLTVGAHRGLYCSNCHVPPLMQELVGGGEVYIPGMHPRDKLMETNKVCAVCHPREYKDYEMLVHGNKTFECPDGKVVKIVGYKGVIYDFHVCSEYKNLEKKPARACVECHDPHDPTYYAINILPEPSDRPAPPAQDEVVYGTVAALVGGLLLIVGAFVLPSRPHG	222	2	i12-34o195-217i	2	6-28,196-218	Y	TM		4	36 - 40	CkaCH	69 - 73	CsnCH	105 - 109	CavCH	163 - 167	CveCH
4733	>668355250	§	AIG97321.1	$	AFULGI_00005130	hypothetical protein AFULGI_00005130	Cluster 07 Cytochrome C FAMILY PROTEIN	21	YES	YES	[	Archaeoglobus fulgidus DSM 8774	]	#	MYNKKYVIPLILVFLIGFFTPYWYNAMAGTLGHVPTLKEPAGNCVEDKDWMAANHMLLLQQWRTQAIRHGAEGGRIYHSFTTGEEYHASTNTCWSCHDSKEEFCDQCHDYVGIHPECWDCHYTPSVEKPHYSGIEELSKYFS	142	1	i7-24o	1	6-28	N	TM		3	93 - 97	CwsCH	104 - 108	CdqCH	117 - 121	CwdCH
619	>D2RF82	§	D2RF82_ARCPA	$	Arcpr_1731	Cytochrome c family protein	Cluster 07 Cytochrome C FAMILY PROTEIN	21	YES	YES	[	Archaeoglobus profundus	]	#	MYHKGYVVLGIILFLALLATPYWVSAGAIKYEDVREELSPSKGTACIYSKEWMAQYHMELLNEWRELAVRDGVRTYTTPNGVFNVSLTECWQCHDYEGFCAKCHDFMEVRPVCWDCHYNPSMELPTVNYLK	131	1	i7-29o	1	4-26	N	TM		3	90 - 94	CwqCH	100 - 104	CakCH	113 - 117	CwdCH
1852	>N0BF04	§	N0BF04_9EURY	$	Asulf_02287	Putative sulfite reductase-associated electron transfer protein DsrJ	Cluster 07 Cytochrome C FAMILY PROTEIN	21	YES	YES	[	Archaeoglobus sulfaticallidus PM70-1	]	#	MSKVPLIAVLVIFVGFFFFPYFYNVTVGKLGSGVPDLQPPKGEHCIEDEEWMSENHMVLLKEWRDAALRHGIREYVSETYGDKYYISTYTCFECHQSKAEFCDKCHEYVGVKPNCWDCHITPELLQEHNK	130	1	i5-27o	1	4-26	N	TM		3	91 - 95	CfeCH	102 - 106	CdkCH	115 - 119	CwdCH
1040	>O29747	§	HMEE_ARCFU	$	hmeE AF_0503	Hdr-like menaquinol oxidoreductase Cytochrome c subunit (Hme subunit E)	Cluster 07 Cytochrome c family Protein hypothetical PROTEIN AF0503	21	YES	YES	[	Archaeoglobus fulgidus	]	#	MSEMYNKKYVIPLILVFLIGFFTPYWYNAMAGTLGHVPTLKEPAGNCVEDKDWMAANHMLLLQQWRTQAIRHGAEGGGIYHSFTTGEEYHASTNTCWSCHDSKEEFCDQCHDYVGIHPECWDCHYTPSVEKPHYSGIEELSKYFS	145	1	i9-31o	1	9-31	N	TM		3	96 - 100	CwsCH	107 - 111	CdqCH	120 - 124	CwdCH
1925	>F2KQF3	§	F2KQF3_ARCVS	$	Arcve_1687	Putative uncharacterized protein	Cluster 07 Cytochrome c Family protein hypothetical PROTEIN ARCVE_1687	21	YES	YES	[	Archaeoglobus veneficus	]	#	MYNAKYVIAGIIVFLAIMTSPMWYNLASGEVTPPELATPKGEHCVEDAKWMEANHMELLKEWRTINIRDGQLIYISKAYGEPYETTIYQCWECHESKAEFCDKCHEYTGVKPYCFECHNTPEIVKEYNE	129	1	i7-24o	0		N	TM		3	90 - 94	CweCH	101 - 105	CdkCH	114 - 118	CfeCH
1905	>D5E6K7	§	D5E6K7_METMS	$	Mmah_1293	Putative uncharacterized protein	Cluster 08 Cytochrome c hypothetical PROTEIN MMAH_1293		YES	YES	[	Methanohalophilus mahii	]	#	MPEKKRGVKKLKVNKIGILVLLIVIAIIAIAGCVSEEPETADSNVETVQGKIVDVKMNPVPGALVQVEGQNVANTTASDGSFKLTNVEAGSVYLYVTAPSEKYLDGETLESIPVDSGSTVSDVTITLTGRPSNNSTHVGMETCQMCHGRVWSDMFETFDGTGDAAAHSRFVVQGTDQMIYPDMWPEPGDKVLPRDPNGDLLMVQDPQDGEGLVNVVLCTRDIEGEREYLFKFYPESDTKLTEDDLDCSGADGDIFAWKDEQDNGTYDPEENPIFIPVAATIGGQGNWGEGWLDPNHEQPDRYPNFGEGKQRYMCRMQDVPWVRQWAKDNNVTNWLEEDYTDYISYMPVYLMQDGTPADSDALAPNDVAAPKFWQKSPNHWAYPANTMSRNCAGCHATGA…	745	1	i13-35o	1	13-35	N	TM		8	143 - 147	CqmCH	391 - 395	CagCH	431 - 435	CetCH	465 - 469	CgqCH	567 - 571	CftCH	599 - 603	CltCH	663 - 667	CtsCH	731 - 735	CgnCH
4355	>630828913	§	KCZ70628.1	$	ANME2D_02649	formate-dependent nitrite reductase, periplasmic cytochrome c552 subunit	Cluster 09; sharma cluster 36 N-term sim toMmah_1303, which has half length and 08 heme motifs	36	YES	YES	[	Candidatus Methanoperedens nitroreducens	]	#	MKKGIMIGFGIIIVLLMLAGSTQATPAFYAVSPLPDCSYCHKSNLGLKPAGINFNTTHLFDGIELPESVASCTECHTRITLPSDFSLTSMGQSYNASHRYNDTTLASTRLAPPACANCHTNAIEANFNLLEGTPTYLTSTTCENCHKEKYDTWYNGTHRVKLVPASKAQDAGYPLPNDSYGSSLDYTWDDISYVIGGKWKIRYVNSTGYIITKDKAGTVNGSNQYNVLKNTWDNYEAGKDKPYDCGECHTTGYDLYGSIAGKPGIIGNWTETGVGCEACHGAAGNGHQVTRDDSAEVCGKCHSRSGTTAAGTPYDITDINPERKHHEQYNDFVNSPHNNTPQSNPYGRDTCQYCHSPFEYITKKLNSITVPLEEANGISCAVCHDPHDVSDDRYAAYDA…	941	1	i7-29o	1	4-26	N	TM		16	37 - 41	CsyCH	72 - 76	CteCH	115 - 119	CanCH	142 - 146	CenCH	245 - 249	CgeCH	276 - 280	CeaCH	298 - 302	CgkCH	351 - 355	CqyCH	380 - 384	CavCH	462 - 466	CltCH	508 - 512	CvdCH	593 - 597	CseCH	621 - 625
4408	>630831353	§	KCZ73062.1	$	ANME2D_00121	doubled CXXCH motif-containing protein	Cluster 09; sharma cluster 36 (10exp-39) 8x CxxCH; some have C-term TMH, ANME2D_02649 has double length and 16 heme motifs with N-term sim to this cluster	36	YES	YES	[	Candidatus Methanoperedens nitroreducens	]	#	MKNIKRIGFLLVLAMIFSAATQQVYAEKTYVIGEHMAPVTKPDPASTYVGSEKCKICHSDKYNDWRTSGHPYKLNTPAEAQAFNSPAIPAPEGYTYNDFYLVIGGWTWKARFLDNNGYIITKTGPGKDINGSNQYLLATKKWADYSAGQTKKFDCGNCHTTGYSLTGSQDNKPGIVGTWEEKSVGCEACHGPGSVHVAKGGGKGVGILKNDSAALCGACHTRGADDTKIMSKDGFIEHHEQYPEFLNSPHKELSCVSCHDPHKGTRVGQTNPTAGASIKAQCSTCHPKQNNDFTGSTMQKAGIKCTDCHMPAAGKSAVGDAASFKGDVKTHIFKINTDINAKFFDDTGKFANGYVTLDRACLNCHNDKDKAWAGQYAKGIHKFVKAETTATQSETPVST…	427	1	i7-26o	0		Y	noTM		8	54 - 58	CkiCH	155 - 159	CgnCH	186 - 190	CeaCH	216 - 220	CgaCH	255 - 259	CvsCH	282 - 286	CstCH	305 - 309	CtdCH	361 - 365	ClnCH
4421	>630831888	§	KCZ73597.1	$	ANME2D_00668	IPT/TIG domain-containing protein	Cluster 09; sharma cluster 36 (10exp-39) 8x CxxCH; some have C-term TMH, ANME2D_02649 has double length and 16 heme motifs with N-term sim to this cluster	83	YES	YES	[	Candidatus Methanoperedens nitroreducens	]	#	MRKIYLAAAITFLVLVGISWAVVPPPPVNQNLGLYDTNIANVSSETCKGCHTANPANIHHLMLSGGTTNLGCLDCHPTQGTYPSQYQYIERSCQNCHNGTAFWANPAVNLSQLRPPGRPHHNTTKNSASSVIQAAYWAIDRQCNKCHGSSILANYDDGHYIPSYNTSLVTPLANYKVKNESATFLKAWGGCDACHDAGPDNVLSNYGTHHQATSGMQGRQCTYCHVGDTSRLRPDGSAYYLRIYLTDEWGLGWDTVNPKMELRNSTLLNAGDAVNGTGCQKCHDVGTLHNIQVDYVPGGTGPAGYGHINNNTDCNGCHGFWDAGVENPFLGPVAPGMSSVTPDVLTPGVATTVTITGTNFVQDGYTTNVLVDGNAIDVISVTNTQIEVTVPALSAGVHS…	503	1	i5-24o	1	4-26	N	TM		8	47 - 51	CkgCH	72 - 76	CldCH	93 - 97	CqnCH	143 - 147	CnkCH	191 - 195	CdaCH	221 - 225	CtyCH	279 - 283	CqkCH	314 - 318	CngCH
4419	>630831845	§	KCZ73554.1	$	ANME2D_00625	IPT/TIG domain-containing protein	Cluster 09; sharma cluster 36 (10exp-39) 8x CxxCH; some have C-term TMH, ANME2D_02649 has double length and 16 heme motifs with N-term sim to this cluster (two consecutive sim domain within cluster 9)	83	YES	YES	[	Candidatus Methanoperedens nitroreducens	]	#	MSRIGSIIKSYSSKNYLIHIFLIFALFASLIFITIVPVEATPGNYTGDSSTCKTCHSAQYALWANSTHTSKLITRDDAIARGYPNPPGGYSWENVSLVIGSKWKIRYVNDTGYIITTGGKNQFNVDDQIWTDYNKDAIKKYNCGHCHGTGYLSNVADTVKEPFRTLRNQGQIPDGVYDNSSTPGFKGYWAENSVGCEACHGPGEEHVNSPSTLNIRNASVVRNTPQICGDCHSRPLASKYGEYDDFKPYPYGVNDSLLIETLTDNSPMPTVNYSLTGGHHEQWEDLKASGHAANAVNCANCHGGHAISDQAYAGGPTGKIKFNNGTVYPAAVKQSCTDCHASELPKHGLYNDNSKCISCHMPQNRKSSNKIDLRSHWFDITALRDNKNAGVHAANLPAL…	1441	1	i16-38o	1	17-39	N	TM		29	52 - 56	CktCH	143 - 147	CghCH	196 - 200	CeaCH	228 - 232	CgdCH	298 - 302	CanCH	336 - 340	CtdCH	356 - 360	CisCH	407 - 411	CntCH	425 - 429	CkvCH	516 - 520	CghCH	569 - 573	CeaCH	601 - 605	CgdCH	671 - 675
1900	>D5E6L6	§	D5E6L6_METMS	$	Mmah_1303	Putative uncharacterized protein	Cluster 09; sharma cluster 36, 8x CxxCH; N-term sim to ANME2D_02649, which has double length and 16 heme motifs	36	YES	YES	[	Methanohalophilus mahii	]	#	MKVNKYRLLTVILTTFMVIIILSVSVTAETYVIGDQKKPVVMPVEGATYIGADECEICHSEIYEYWNLSGHKNILMTPDEALEIRSDLPMPEGYEKDDVLYVIGGWGWKSRYISNHGYIITKTGDNLEINGSNQYNIETEEWVDYHAGEVLEYDCQNCHTTGASYDERMENLPGINGSWEFSGIQCEACHGAGSEHVAEKGIRGVAITVNENASFCGQCHRRGAEDNKIPASDGFVRHNEQYQELLASGNMSDLNCVVCHDPHKPVHEGATNQIDEFGIITHCGDCHPTAAQIYEESIMGSAGVECVDCHMPKNVKSAVNTSPYKADISSHLFRINTSVNARFIYVDVEDGNEYANPYITLEYSCISCHIDKDKEWAAQTTPFVVDHNVKEETPVSPPP…	423	1	i12-34o	1	9-31	N	TM		8	55 - 59	CeiCH	155 - 159	CqnCH	186 - 190	CeaCH	216 - 220	CgqCH	256 - 260	CvvCH	283 - 287	CgdCH	306 - 310	CvdCH	365 - 369	CisCH
2848	>H6QAH1	§	H6QAH1_PYROT	$	Pogu_1424	Uncharacterized protein	Cluster 10 Cytochrome c Pogu_1424	0 (good) / 30 (distant)	YES	YES	[	Pyrobaculum oguniense	]	#	MRLGNKALLLKIMFIAIVVVVLSIPILYAYFMYTPTVNVQCGICHTMRFYVDSISTPHAKYSCLVCHEIDLGSIANMMWKYVAEQPKPEAVFEKYYPHKDLLESCNKCHTEPEKLAIHKSHLSIVETTGTCSICHAIHIQDFLQQSCTKCHPYLDTVEKHMQMHGSTTALLAVENCAKCHSPQSPAFVPPANTCLQGAAEGKSCLACHTQLNPPDITGKRCTSCHYK	227	1	i7-29o	1	9-31	N	TM		8	41 - 45	CgiCH	63 - 67	ClvCH	105 - 109	CnkCH	131 - 135	CsiCH	147 - 151	CtkCH	176 - 180	CakCH	204 - 208	ClaCH	221 - 225	CtsCH
1409	>H6QAH6	§	H6QAH6_PYROT	$	Pogu_1429	NapC/NirT Cytochrome c family, N-terminal region/Class III Cytochrome C family	Cluster 10 Cytochrome c Pogu_1429	0 (good) / 30 (distant)	YES	YES	[	Pyrobaculum oguniense	]	#	MRGVEKLRKIVTPKLLFVLLILVAIVAAVGFWFYVRYDPGSSSVCATCHNMVPFVADISKTPHRGVSCAECHSLDFPRWLWVQVVENPTPQQIAQRYATTMYGQCLNCHPPASFPQLNIHKAHAALAEKLRDCTLCHNPHDPQAISAGCQTCHEIDKVLNTHMAFHTYAWSEVDMGRYEVCQECHSPWARWYAPVGPDCIVGAGKGVPCIGCHGPRAMPFSPAQFIDCARCHGR	234	1	i13-35o	1	12-33	N	TM		8	45 - 49	CatCH	68 - 72	CaeCH	105 - 109	ClnCH	133 - 137	CtlCH	149 - 153	CqtCH	181 - 185	CqeCH	209 - 213	CigCH	228 - 232	CarCH
1904	>G7VGI5	§	G7VGI5_9CREN	$	P186_1671	Putative uncharacterized protein	Cluster 10 Cytochrome c PROTEIN P186_1671	0 (good) / 30 (distant)	YES	YES	[	Pyrobaculum sp. 1860	]	#	MKRSLSRVFILRIVVLALLAILLALPVFYAYFTYTPTLNVQCSICHTMKFYVANISKPHATYSCLVCHNLDMAKILNIMWTYVTQSPAPRTVFEKYYPHRDLLENCKKCHADSSRLAIHKVHDQVVKTLGTCSVCHAVHIQNFLDQSCVKCHPYLDTVDKHMQMHGGVVARLAADDCARCHSPLADAPVLPANICLEATIEGRSCMSCHAQLRPPDISDKPCIKCHYK	228	1	i13-35o	1	7-29	N	TM		8	42 - 46	CsiCH	64 - 68	ClvCH	106 - 110	CkkCH	132 - 136	CsvCH	148 - 152	CvkCH	177 - 181	CarCH	205 - 209	CmsCH	222 - 226	CikCH
1907	>G7VGJ0	§	G7VGJ0_9CREN	$	P186_1676	Putative uncharacterized protein	Cluster 10 Cytochrome c PROTEIN P186_1676	0 (good) / 30 (distant)	YES	YES	[	Pyrobaculum sp. 1860	]	#	MRLSLLSFKKFFTPKTLAVLLLAVALAAGVGMWLYVRYDPGSSSICATCHNMAPFVADISKTPHGAVACAWCHSIDFPRWLYVQVVENPTPQQIAQRYSATMLSQCVSCHSQQLNPPNIHKTHTALVQKLADCTICHNPHNPQALSANCQICHDINKILASHMEFHAYAWAQVDTGRYDVCLECHSPWGKWYVPIGPDCQLGIGRGVTCIGCHGPRAEPFQPIQFLDCGRCHAR	234	1	i17-36o	1	12-33	N	TM		8	46 - 50	CatCH	69 - 73	CawCH	106 - 110	CvsCH	133 - 137	CtiCH	149 - 153	CqiCH	181 - 185	CleCH	209 - 213	CigCH	228 - 232	CgrCH
1903	>A3MW94	§	A3MW94_PYRCJ	$	Pcal_1492	Putative uncharacterized protein	Cluster 10 Cytochrome C PROTEIN PCAL_1492	0 (good) / 30 (distant)	YES	YES	[	Pyrobaculum calidifontis	]	#	MGRLQRLRKALTPRTVALLLLAAAVVAGVGFWLYLRYDPGSSAVCATCHNMLPFIANIKNTPHGGTSCATCHSIDLLRWIYVQAVENPTPQQIAARYAQPMFDQCLTCHTAQSFSQLNIHEAHAQLADRLKSCTLCHNPHDSATTSARCQTCHDYNKVLNTHMVFHDSAWAQVDMGKYEVCLECHSPWSRWYVPIGPDCQIGAGKGVPCIGCHGPRAMGFSPADFLDCARCHGR	234	1	i13-35o	1	12-33	N	TM	Potential Tat signal peptide but No Tat motif was found	8	45 - 49	CatCH	68 - 72	CatCH	105 - 109	CltCH	133 - 137	CtlCH	149 - 153	CqtCH	181 - 185	CleCH	209 - 213	CigCH	228 - 232	CarCH
1901	>A3MW99	§	A3MW99_PYRCJ	$	Pcal_1497	Putative uncharacterized protein	Cluster 10 Cytochrome C PROTEIN PCAL_1497	0 (good) / 30 (distant)	YES	YES	[	Pyrobaculum calidifontis	]	#	MPIKKASVIKAIVIVILILIFSIPVLYAFFVYTPTVNVQCGICHTMSFYIGNISKPHSKYSCLVCHKITIGDMADMVWTYLTSRPNSLDVFNKYYPHKGLYEPCLECHTNPQKLYIHTAHLAVVNTTNTCSVCHAIHIENFLPQSCANCHPYLPTVEKHMQMHNSPFTFSVEMCGKCHSPNSHAYVPPAAPCLQGVVEGKTCLTCHLQLTPPDITGRPCTQCHYS	225	1	i12-34o	1	10-32	N	TM		8	40 - 44	CgiCH	62 - 66	ClvCH	104 - 108	CleCH	130 - 134	CsvCH	146 - 150	CanCH	174 - 178	CgkCH	202 - 206	CltCH	219 - 223	CtqCH
2807	>H6QAI1	§	H6QAI1_PYROT	$	Pogu_1434	Uncharacterized protein	Cluster 11 Cytochrome c Pogu_1434	0	YES	YES	[	Pyrobaculum oguniense	]	#	MDIGDCGCGAVVYTGQERGVRLAIILLLLFLSVVGYAYYGSGAKCGNCHGNSNPCSCHTISLSNTAHQMLNSATLDRSPPPPNQRRGDSPSYCSCHWGIGGQPTGGRGMSPSCVCHAVIHVNLAKHGAQHISEVLVEGYLPLINPPYVSPTLVYKQAKIWYNCTNTGGRTLGNCPPNLYNLVTGLYNTFGTGSTNIVVVALWDWYVGDVVLSLPGRGPTGLAGAYGNVGDNSWVSCFVCHFVYTSPWYVAGIYNTTKSTDQISRFVQHPDTCQPCHGVSANVRDNTIRTSVWAHNILGYKVNGPDAIWSNCGVCHSAINNVVSTSVHYQVGCKCHSVVHIGYNYNGWLTGLYTFVGSTGGATPPFETVPSIARLAMTYTPLNASKVLGYLVGNITSASA…	514	2	i20-42o489-511i	2	18-40,489-510	N	TM		5	45 - 49	CgnCH	236 - 240	CfvCH	272 - 276	CqpCH	311 - 315	CgvCH	441 - 445	CfnCH
2136	>G7VGJ7	§	G7VGJ7_9CREN	$	P186_1683	Putative uncharacterized protein	Cluster 11 Cytochrome c PROTEIN P186_1683	0	YES	YES	[	Pyrobaculum sp. 1860	]	#	MGRYGSVANSSWVVCFNCHFVYTAPQGVTVGGPRTLFVQHPDTCQPCHGVPTNQTTTITTPSGGAVSRTIWAHNILGYRVNGADAVWSNCGVCHSAISNVVAQSVHSGVGCKCHAVVHIGYNYSGTWLAGVYTYVGTGTGWETVPSIARTVRVYTQLNISATSALYALLSNVWRAAGPGRDVEVGLWDAYLKDYISTLPVGVGPQRVWAACFNCHFVNIDPSKVSDPHRIGWSFGVSPWDLNKDTGSIEPGAEPRKTSEVVMPPAGVLAALALLVGGLFYLRRRV	285	1	o260-282i	1	259-281	N	noTM		4	15 - 19	CfnCH	44 - 48	CqpCH	90 - 94	CgvCH	211 - 215	CfnCH
2137	>A3MW89	§	A3MW89_PYRCJ	$	Pcal_1487	Putative uncharacterized protein	Cluster 11 Cytochrome C PROTEIN PCAL_1487	0	YES	YES	[	Pyrobaculum calidifontis	]	#	MPRARECACHAVIHVNLNRHSSTHPSEVLVETYLPVAAPPYVDPPLVFKQAKLWCNCTRTPSNCPPKVCQLVNQLYSGGYTVNVAVVVLWDWWVGDIASVPAKFGGAYGAVAEESWLSCFNCHFHGYNIWDVARYINATKRTLSPTQYLQHPDACQPCHGQPSTVYDPTVRQNVWAHNTYGGDEAWKYCGSCHSAIASVVSTSVHWGVGCRCHSVVHVGYVYGGQWLAGLWTYEGSGSGVETAPTIVKLARAYTQYNATGSVASLVGNITAKTPGRNIEVGLWDAYKNDFVSTLPLGVGPSRVWVSCFNCHFLSIDPSRVSNAHAIGYQFKVQTWAVEPSAYSEVVAKSSAGPSPVGLIAVVLLVGGLAALWVNRRVDKR	380	1	o351-373i	2	284-306,351-373	N	noTM		4	119 - 123	CfnCH	155 - 159	CqpCH	189 - 193	CgsCH	307 - 311	CfnCH
2135	>G7VGJ4	§	G7VGJ4_9CREN	$	P186_1680	Putative uncharacterized protein	Cluster 12 Cluster 12 Cytochrome c PROTEIN P186_1680	0	YES	1	[	Pyrobaculum sp. 1860	]	#	MGYGDSVDGYTACIYFYVPVLSSNPGYFGAKPPAVKFNNTYICFKGTPGGTYQFKYDTYVPTSLQDVLNSSGYVYVKWLNVSYVEYPNGTVIAQRMRASFGYVDFFSLLTTTPIFRYEYGTAYGGVLRNSTVRTHPLTEEAPNGETIIMGAFDIHEGSFILVVPYAPYSRAPYYLPVASNVAVAACFNCHFVYEGQTGTAKVMNIGGVWKIGIPSDVLNSLTNPHEISMPTVAASGGAAPNLALVALLATATLLGGAFVAIRRRL	265	1	o239-261i	0		N	noTM		1	186 - 190	CfnCH
2657	>H6QAH8	§	H6QAH8_PYROT	$	Pogu_1431	Uncharacterized protein	Cluster 12 Cytochrome c	0	YES	YES	[	Pyrobaculum oguniense	]	#	MNKLPALVIAALLLAAAANALIESFNHPPSCDACHSDSVRADSQALSGLTMGPAAGSCDPSEQECVWSHQILTGVDVWMACENCHAAIANSIKGGPGSVHARLQTNYGCACHAVAHVGYGDSTNGYAACIYFYVPQLSGTGVIAADKYGGLTLQSKKLCFKGLPGGTYDIDTTYSTWTPPSDITQIKAVYLNISYVTYPNGTVIARSFLQGMPAKKVEIDFFSLLEQTPIFRYEYGTAYGGVLKDPSARTHPLTEKAPTGETIIMGLFDIHDAKFLLAVPYFPYSRYPYYIPVGVNIPMTACFNCHFVYEGQTGTAKVMNIGGVWKIGIPADVLNSVTDPHNIALPKAAESAGIVPNLSLVALIATATLLGGAFAIVKRRL	381	1	o355-377i	2	4-26,356-377	Y	noTM		3	31 - 35	CdaCH	81 - 85	CenCH	302 - 306	CfnCH
1927	>A3MW92	§	A3MW92_PYRCJ	$	Pcal_1490	Putative uncharacterized protein	Cluster 12 Cytochrome C PROTEIN PCAL_1490	0	YES	YES	[	Pyrobaculum calidifontis	]	#	MKKFPALITTLLLLAVFVAATYGPPYSYNHPTNCISCHSNSTGTANSQALSGLTSGPAAGACDPSQQECVWSHQVLKGTDVWKKCINCHVAIWNSINSGPGNVHSGLLNSYGCACHAVAHVGYGNPTDGYTACIYFYVPRLSTATPGYFGAKPTLDFRNVYICFKGTPEGTYTFSGNAPTSLMQLLESKGEVTVKALLVGYDKYANGTVKAKSSAADFLETDFFSALEQAGIFRYEWGTASGAVLKNPSVRTHPLTEEAPNGETIVMGVFDIHTGDFILVAPYAPYSRAPYYLPVAVNPGVAACFNCHFVYQGQLGTAKVMEVGGVWKIGIPADVLNSLTDPHKIVMPAAQAAGGGVAPNLSLVALLATATLLGGAFLALRRRAQ	385	2	i7-26o357-379i	1	4-20	N	TM		3	34 - 38	CisCH	85 - 89	CinCH	304 - 308	CfnCH
1235	>D1JH45	§	D1JH45_9ARCH	$	BSM_13300	hypothetical secreted protein	Cluster 13 multiheme Cytochrome c	38 / 65 (distant)	YES	YES	[	Uncultured archaeon ANME-1	]	#	MKHVYDCMQKKAKKILPLVIIAVLSVSLGCTAVAVVAAEDFGCMCHMEESKNFETSLHHTGAGMKNEYVEGAAAEFGIDMDEYYEKWNCSKCHATGCEDCHGEYGAQFPHTAIEDPSTNMSTCDKCHFKKQTSIFIGETPAHGKIPIKGDEVPHPADIHYQKGLTCTDCHTAEEMHGTGVEYSTMLEAVNVSCEDCHNSPGKIVKDMAVTQYSSDIPSHEVHGDRLDCSACHTGWAPTCVNCHLDTRKGTNVVIDDFHLGIGADGEIKPFLKMEATYENETHTGYGEWFPHTITKEAKNCTFCHNRSSGSEVLCDGCEGQILGEGGSFIPQVWIDWLLAIPQGIIDRVLGVATP	354	1	i16-38o	1	16-38	Y	noTM		8	89 - 93	CskCH	97 - 101	CedCH	123 - 127	CdkCH	166 - 170	CtdCH	193 - 197	CedCH	228 - 232	CsaCH	239 - 243	CvnCH	300 - 304	CtfCH
2645	>G0EEQ4	§	G0EEQ4_PYRF1	$	Pyrfu_1008	Uncharacterized protein	Cluster 13 multiheme Cytochrome C PROTEIN PYRFU_1008	0 / 6 / 38 (distant)	YES	YES	[	Pyrolobus fumarii	]	#	MRKRDIIVVLAALVMGVYAASAATLWAPVEEMGSTWLGEMRFADTLHATTKGMKYWYERGIGKYTGIPYEQMFCSKCHATCESCHGVRDSNGNVVDFSVKMASNPDTCFACHGRQKKAYLLGKSNPELADVHMLGLGVSCTFCHSSVEVHGMHGDFQYMFDKGGVFDVSCEKCHIYGYAPRPYRFIEEHRVHLDDIACSACHSPTVVTCYNCHLSYSYEKYVETGVPVKKAIPIIGWLPLVRDQRTGKIVPGNFMVVVWTHNGTEAVRVDIAQFFPHIVDERGRTCNDCHGIEAAKQLLESGELRLVWVENGQVKHMNGVIPIVEGTKLVFQTFVWDEASNSFKPFKEVVVTVGPDTLIEATSGLTMEDLEKMAKSPEELQSGTS	385	1	i7-29o	1	5-27	Y	TM		8	74 - 78	CskCH	81 - 85	CesCH	108 - 112	CfaCH	140 - 144	CtfCH	170 - 174	CekCH	198 - 202	CsaCH	209 - 213	CynCH	286 - 290	CndCH
2648	>D3S1Y8	§	D3S1Y8_FERPA	$	Ferp_0264	Uncharacterized protein	Cluster 13 multiheme Cytochrome c hypothetical PROTEIN FERP_0264	10 / 65	YES	YES	[	Ferroglobus placidus	]	#	MKKVSIVVALVVASLLLAGCAQQEKATPTPTPTPTPTPEKATPTPTPSKVEEIKKLFLTSLHYTRKGKETFYSAENGGFEKLTGISIEELGCKKCHAPTKADGTPIKTEEYKPDCYDCHKTPGDYVKDEVCLGCHGRQATELKLEKNIPELFSDVHRKAGLGCANCHALDVHGDGKEYNSMLEGAIKAKCENCHKELPKNTAHLLHGDKVDCKACHVKTVISCYNCHLDSLIEAHVKRPYAPLSGFKILMNFNGKVTSATFMAVQYKDKTFYVVAPFYAHTVTKDVSCSDCHGNEALKEYEETGKIIITKWNESSGKLEWKKGVIPLVPNWSEAFVLDFLDYKADPHNPVKPFDQNWTYMKTGADMTQILYGEPLTEEQLEKLAKKI	387	0	o	1	4-23	Y	noTM		8	92 - 96	CkkCH	115 - 119	CydCH	131 - 135	ClgCH	163 - 167	CanCH	190 - 194	CenCH	212 - 216	CkaCH	223 - 227	CynCH	288 - 292	CsdCH
4773	>695945745	§	KGK99691.1	$	LI82_00240	Hypothetical protein li82_00240	Cluster 13 multiheme Cytochrome c LI82_00240	37, 65	YES	YES	[	Methanococcoides methylutens	]	#	MSQGFQLSRIFTNISGKTLSKHCTVAIVLVMVSVLCIMAVNVAFAVEETGTESGFESCQPCHADIITNFSSSLHYTGSGMKGEYEKGAAGEFGIDMHTFYEERGCSACHASSCTSCHTVEGGHGGDITIETCDQCHFKKQTSYFQGELPAHKDVAPNPDVHYEKELECTDCHTAEEVHGDGVAYESQMEAVKVTCAECHTDPEKEVNGMAVTQYYPDSPAHSIHEGKLDCSACHSGWVITCENCHLETGQLDRIDVSKFHLARSVEGTIKPFINMTASYNNSTHTAFAEWVPHTTTTEAKDCEFCHENTEIFVGENDGVILGAGGSFLSQETINRIAEAPIEEESDSEDTPGLVPYLAIIGILAVYLLMKRK	372	2	i24-46o352-369i	2	24–46,350–369	N	TM		9	58 - 62	CqpCH	105 - 109	CsaCH	113 - 117	CtsCH	132 - 136	CdqCH	168 - 172	CtdCH	195 - 199	CaeCH	230 - 234	CsaCH	241 - 245	CenCH	302 - 306	CefCH
1914	>Q64B90	§	Q64B90_9ARCH	$	GZ27E7_11	Putative uncharacterized protein	Cluster 13 multiheme hypothetical PROTEIN GZ27E7_11	0 / 38 / 65	YES	YES	[	Uncultured archaeon GZfos27E7	]	#	MPKREFARSCKSVSAIVRTAKPMLPLIVIAVLSVSLVSIAITAAEEFEGCSCHSDVTDNFTTSLHYTGAGMKDEYAKFAAEKFGIDMDEYYANWSCSECHATTCEKCHGDYQLIHEDKGDMSKNMSTCDQCHFKKQTSTFVGETPAHGKIPIEGAEVAHPADIHYEKGLICTDCHTAEEMHGTGEAAASQLEAVKTSCEDCHNSPGKEVKGMPVTQFAPDTPSHKIHGDKLDCTACHLGWAPKCVNCHLDTRKGTKVVIDDFRLAIGADGKIKPFMNMTAAYDSETHTGYGAWFPHTVTDKAKECADCHGNPAVLCEGCEGEMLGEGGSFIPQETIDKVLAVEMPAGAPAATPTETPAEPAATPGFELIFAVIAIAVVVLLAKRRH	386	2	i22-44o360-382i	2	23-45,360-381	N	TM		8	96 - 100	CseCH	104 - 108	CekCH	128 - 132	CdqCH	171 - 175	CtdCH	198 - 202	CedCH	233 - 237	CtaCH	244 - 248	CvnCH	305 - 309	CadCH
1917	>F2KNB7	§	F2KNB7_ARCVS	$	Arcve_1313	Putative uncharacterized protein	Cluster 13multiheme Cytochrome c hypothetical PROTEIN ARCVE_1313	0 / 38 / 65	YES	YES	[	Archaeoglobus veneficus	]	#	MRGILVAILVIIVMLIHPVAAIESSCMQCHESVAVNYSKSLHYTIEGIKTGFQQGSGKTLGIDVPAYCLDCHVENCTECHKVHKQLPNMTDCVNCHKDQIGVNYIGYLAEMMKKAPHADVHYKKGFECLDCHSLDEVHGDGNAYTFGEQAVKITCEDCHIKGLVVDGKKATPYDPNILAHKLHRDISCFACHADYYQTCSNCHLDTGEFDKLSTDEFHILRYNGLLYPAHVMTTSYEGKTSKSAGTVMPHTITAKARDCEECHDKEKEVFLVGFDGRLVGPPGVELADPPSKLAIDLSSFGINFKVDITQLGTLIILAVLGGIAVHLAKRRITLGRWVG	339	2	i5-22o306-328i	2	5-27,307-328	N	TM		9	26 - 30	CmqCH	68 - 72	CldCH	76 - 80	CteCH	92 - 96	CvnCH	128 - 132	CldCH	155 - 159	CedCH	188 - 192	CfaCH	199 - 203	CsnCH	259 - 263	CeeCH
1242	>D1JH32	§	D1JH32_9ARCH	$	BSM_13170	hypothetical secreted protein, containing doubled CXXCH motif	Cluster 13multiheme Cytochrome c	0 / 38 / 65	YES	YES	[	uncultured archaeon ANME-1	]	#	MKQIYDWGRKNAKTILPLMIVAVLSVSLGCTAVAVVAAAEEDFGGCEVCHSDIAEDFSTSLHYTGAGMPAEWKKGAAGHFGFDMDAFYAKGNCAKCHVTTCEKCHVGYEAKPGHGDQTQEITIDTCDQCHLKKQAGFVGDTPAHKGTGPNADVHYEKGFICIDCHTVEEMHGTGVEYSTMLEAVTTECEDCHESPGKVVKDMPVTQYSSDTPSHMIHGEKLDCTACHSGWTPTCANCHIDIENPPGKATVVTDKFYLAEAADGKIKPFLKIAAIYNNETHTGWAEWFPHTTTKEAKDCAFCHENAEVLCEGCEDQTPLTMLGPGGSFMTQEKIDKVLAVDISAAAKTPAEAPTETPTAAPVETPTAKPPGFELIFAVIAIAVVVVLAKRRR	391	2	i16-38o370-387i	2	16-38,367-386	Y	noTM		9	46 - 50	CevCH	93 - 97	CakCH	101 - 105	CekCH	126 - 130	CdqCH	161 - 165	CidCH	188 - 192	CedCH	223 - 227	CtaCH	234 - 238	CanCH	298 - 302	CafCH
1238	>D1JH56	§	D1JH56_9ARCH	$	BSM_13410	hypothetical secreted protein	Cluster 14 Cytochrome c		YES	YES	[	Uncultured archaeon ANME-1	]	#	MKIFALLVVVIIAAVVFTGMGVGEEVIPPNPRGFIGSWHPAPECGQCHVSLLSKEALLAKLGSCNCHRAAYTSAGAIDGDKIRKNAHGSMVCIDCHVGSGIATSEGELFCDDLHRLHSPVDCQACHGEGANIVIPASVNCDFCHRGDAHAIHGDNTGNLCVSCHGAFGIEYKEKGYVLIEGIPVEKGSEEMTYPTITNIVKAVINLIKGSEEGGAQ	216	1	i5-27o	1	1-23	N	TM		5	44 - 48	CgqCH	92 - 96	CidCH	122 - 126	CqaCH	140 - 144	CdfCH	160 - 164	CvsCH
1870	>F2KMU6	§	F2KMU6_ARCVS	$	Arcve_0079	Putative uncharacterized protein	Cluster 14 Cytochrome c hypothetical PROTEIN ARCVE_0079		YES	YES	[	Archaeoglobus veneficus	]	#	MLKKRLILLTLLCIILISGKALSAQQHVPGYGEICFPCHELLLSKQEQISKLSHCRCHSVDIWKGEHVVMEKLSKLHGLDPCIRCHVGAGYSSENLDAIAVHVPHTNVKCSACHGEGVVVKPDSKDCYYCHKGGVHEIHYGILNEICVACHGKVIYKFAELKEEVGVKETPQEEKPKPFSLYDVLKSLFTSLTGRI	196	0	o	1	6-28	Y	noTM		5	35 - 39	CfpCH	82 - 86	CirCH	110 - 114	CsaCH	127 - 131	CyyCH	147 - 151	CvaCH
2843	>D3S3J8	§	D3S3J8_FERPA	$	Ferp_0660	Uncharacterized protein	Cluster 14 Cytochrome c hypothetical PROTEIN FERP_0660 auch cluster 18	0 / 6 / 66 (distant)	YES	YES	[	Ferroglobus placidus	]	#	MSRSTLTVAFSILSLFFILTNPTVALYEEYRGLMPDWHKAKICMPCHINTLTGKDLEKFLTCTPCHNTKLNLRDQRQIEELHGVDVCIKCHVGSEYDKRNLGIHVHDPHYKLSCSTCHGDVASKPETNLCTECHGSNPHAVHSRVLDEICTACHGEKIKDYIPPTEEKKVSAEKIEKVEVKEERGIIQSISDLILNLLSFIF	202	1	i5-27o	0		N	TM		6	43 - 47	CmpCH	62 - 66	CtpCH	87 - 91	CikCH	114 - 118	CstCH	130 - 134	CteCH	150 - 154	CtaCH
4361	>630829088	§	KCZ70803.1	$	ANME2D_02828	hypothetical protein ANME2D_02828	Cluster 14, 5-6x CxxCH	6 / 73 (distant)	YES	YES	[	Candidatus Methanoperedens nitroreducens	]	#	MGFPISLFFILNRYKCVKRKSKLFILLHTTYFVLNRTTKIFIKIAALWLFIISAILTPGSAQYIRDWHKPTPCFGCHEETLGAPYGSEECGNCHYYFLDVPKLQEEHNPKICRSCHIGNTMVEGSDKQIFHSGHSAVSCTRCHTEDNFTVIKIESKGFECVSCHGNQVHSIHIKNLGRACPICHGSWAEGRNYKAENTSPIPGKEQGKSVLENFTIFNFLKDLFYAIFGIGR	232	0	o	2	5-27,194-216	N	TM		6	73 - 77	CfgCH	90 - 94	CgnCH	112 - 116	CrsCH	139 - 143	CtrCH	160 - 164	CvsCH	180 - 184	CpiCH
4371	>630829108	§	KCZ70823.1	$	ANME2D_02848	hypothetical protein ANME2D_02848	Cluster 14, 5-6x CxxCH	6 / 73 (distant)	YES	YES	[	Candidatus Methanoperedens nitroreducens	]	#	MIKKIIIMTLLIFIWADIATAPSMSDYDFGRDHTGRYCAECHTIGACSGNCHISDDSVSYTGVHINPTICSRCHGEQVKNPDLHAIHGKKNCTTCHSSGGWNSTIAKIPPGGSGDSMVIPKSKECSYCHSFNNDRRLHGIHRPFLVEEKCPRCHGDVSPSREEILRVTGKEPRASTALPDSLNSVVNPEIREAVMAPINVIIDLFNSIASIWMKILGV	218	0	o	2	1-17,40-62	Y	noTM		5	38 - 42	CaeCH	70 - 74	CsrCH	92 - 96	CttCH	125 - 129	CsyCH	150 - 154	CprCH
4798	>728876560	§	AIY90871.1	$	GACE_1845	Cytochrome c family protein	Cluster 15	6, 24	YES	YES	[	Geoglobus acetivorans	]	#	MQLRYYLLVIVLVSIFLYTLPNSTYSVLLQTHNVKDISSPSNDIPCTQCHSKIAAELSNSTYHSGMTCEDCHRNPYLGQTVAYDNGTWVSGGEAHAAVKPRCLDCHSKTSITLANGTTVSVPKANAFGDPNYGTDYSAHKKFVQDALNFSLGVGENEACLACHTDFKLNIEFRYFWNISYTKSFDWSITNFNVNGTRTYQISLTGNGSKHIWKPLSSIDCTSCHKNIYDALINGTPGSPYTQYTHAPIEIDDSISYNWETNNYWGNLRYHYVPDAYRATWVNSTYCYECHNVARYAAINPSAASTYGLSAVVSDTNSNFVHAAERIKCVTCHGSGKTKDPSPVMRYSGYSASYSALNISADHRKISDVIGLYANTFNGDMCMGCHEAADHTGTMGMGCG…	440	1	i7-29o	1	1-23	N	TM		10	46 - 50	CtqCH	68 - 72	CedCH	102 - 106	CldCH	159 - 163	ClaCH	220 - 224	CtsCH	286 - 290	CyeCH	328 - 332	CvtCH	381 - 385	CmgCH	398 - 402	CgpCH	410 - 414	CgpCH
4796	>728876558	§	AIY90869.1	$	GACE_1843	Cytochrome c family protein	Cluster 15	6, 24	YES	YES	[	Geoglobus acetivorans	]	#	MNLRFLVFVIISLVAIFLYTLPNSTYSVLLQTHNVKDISSPSNDIPCTQCHSKIAAELSNSTYHSGMTCEDCHRNPYLGQTVAYDNGTWVSGGEAHAAVKPRCLDCHSKTSITLANGTTVSVPKANAFGDPNYGTDYSAHKKFVQDALNFSLGVGENEACLACHTDFKLNIEFVRPQYYNFTFQSWTSVVVNSLGPANTTVVFKGGSGAKHIWRPLSSINCTDCHADIWNAINHPEPSPNGLTPNSSHVIWYWGGRSNNPQAPIHDISKIGTAYANISDYCLSSCHNPQVSGTLPPELTDAVHVARRLSCYSCHTDSYSVSVFDKTSGGYVAAPWPPNIMGNLDVGIFNAPLILHADSCISCKRAGAPTPPTGPFVSYSEPNNLVYYNGGRV	392	1	i5-22o	1	2-24	N	TM		6	47 - 51	CtqCH	69 - 73	CedCH	103 - 107	CldCH	160 - 164	ClaCH	221 - 225	CtdCH	310 - 314	CysCH
4797	>728876559	§	AIY90870.1	$	GACE_1844	Cytochrome c family protein	Cluster 15	6, 24	YES	YES	[	Geoglobus acetivorans	]	#	MRPSRLALILVTTVMVGVFVLPKTVSLFAGIHEWYYLDANPTSDVDCKKCHADIYEELQLSPLHKKWGDPTIADTKDCEACHRGNASVTYANGSANQPGLEAHAATRADCTYCHFNTTNMHYAVHGNLSKVLGYDTAGCRCHNSNPALSSYGAAGGFGLSNHPDDSGLNSTHFELIFGTAFEANVYPGESEACIFCHTDVGVKFNITTYTGFSLTVSNNIVGNTSEWSVSDISPTDFIVYTEVK	244	1	i7-29o	1	7-29	N	TM		4	47 - 51	CkkCH	78 - 82	CeaCH	110 - 114	CtyCH	193 - 197	CifCH
4799	>728876561	§	AIY90872.1	$	GACE_1846	Cytochrome c family protein	Cluster 15	6, 24	YES	YES	[	Geoglobus acetivorans	]	#	MNGRLILGAIVLLAVGVLVLPPTVSLFVGQHDWYDIDATGNQIPCQKCHADVYEELNNSPYHKGWGTPGVADEDDCRGCHQANTSIAYASGTANGPTDATLEWGAHAASTVECMYCHDQKQVGGAPAAGGFGITGLANDTGSLAAHSDFVSSADLSSDVLLAENEACIACHTHVAVKINFTHYGAMEFDVNWDTLLQQYATSNYTINTSTAVTNVIWGNATGQGWVNTYPGSANWPGQ	238	1	i5-27o	1	6-28	N	TM		4	45 - 49	CqkCH	76 - 80	CrgCH	113 - 117	CmyCH	167 - 171	CiaCH
1240	>D1JH50	§	D1JH50_9ARCH	$	BSM_13350	hypothetical secreted protein	Cluster 15 Cytochrome c		YES	YES	[	Uncultured archaeon ANME-1	]	#	MGGSKIALMLIAVVAIGIFALPSTMSVFGGQHTWYDIAGGGVPCAKCHADKYEELSMSDFHTTFASGDSSADCYMCHRADKDIRYAEGGGTPGVDTHAATTIACMACHEYEARIMKGPFAGGFKQPTGSSFTYTGKVSIDSDTQLISKGDHAVHNAYVQSAVDSNMMEDSNEACIACHTAIPMEIDWTRGYAMRSQSVADSLGDWTVQQLGASGTYAVTTYSDGYGDDASTTEPYVDHEVGSSWPSGGGRADWLDFSSERP	261	1	i7-29o	1	6-28	N	TM		4	44 - 48	CakCH	73 - 77	CymCH	104 - 108	CmaCH	174 - 178	CiaCH
1239	>D1JH49	§	D1JH49_9ARCH	$	BSM_13340	hypothetical secreted protein	Cluster 15 Cytochrome c		YES	YES	[	Uncultured archaeon ANME-1	]	#	MKSKGIALLAVAIVAIGIFALPSSVSLFSGQHTWYDIGESVGGTPGANNVPCEKCHAEIELEMVSGGNGAHEGLTCSMCHRAYFTGYTYGRGGYAVGGTPYPPIPGQEAHAASTVECMDCHAAYDSAVNHSWQDPEYAGKCGNCHLDGNYGAGCLAAGGFGLTPYASDTGTKAAHKKFVLDSIDEPLMDGANEACIACHTRIGVNITWTKNKNLEFDASEDGTGVWTIPSFAAGGSDVVSVSYPNNWTG	249	1	i5-27o	1	6-28	N	TM		5	52 - 56	CekCH	76 - 80	CsmCH	117 - 121	CmdCH	141 - 145	CgnCH	195 - 199	CiaCH
1241	>D1JH48	§	D1JH48_9ARCH	$	BSM_13330	hypothetical secreted protein	Cluster 15 Cytochrome c		YES	YES	[	Uncultured archaeon ANME-1	]	#	MSSSKLILVAIAIVAVGLFALPSSVSLFSGQHTWYNLGETAGSDVPCDKCHADINAEMISTGNGAHDFDPYIAPGCNCHRVDDTRITTEPAYGGYPEGGSPTPGNKSHAAETIACMICHEQGNQPAYPFAGGFDQAVVYEGSTPVYYYNHSDGSGGEHAAHNQFIREAILDPLMEDSNEACIACHTRIGVNITWTKNKVMAFDATEGAQGDWSLTGFTAEGDDVVSISYPNDWTG	235	1	i7-29o	1	6-28	N	TM		3	47 - 51	CdkCH	115 - 119	CmiCH	181 - 185	CiaCH
1935	>D1JH52	§	D1JH52_9ARCH	$	BSM_13370	Putative uncharacterized protein	Cluster 15 Cytochrome c		YES	YES	[	Uncultured archaeon ANME-1	]	#	MNYKRMLLFIGLVAAIIAAMPNTISLFGGDHTIPREVACDRCHESPEGGISALGVYQVYQSDESCAACHRCNLANYTEIRANGTGACTECHEIGPGCSRAGRFTRKIQK	109	1	i7-29o	1	6-28	N	TM		3	39 - 43	CdrCH	65 - 69	CaaCH	87 - 91	CteCH
1939	>F2KRJ1	§	F2KRJ1_ARCVS	$	Arcve_0738	Putative uncharacterized protein	Cluster 15 Cytochrome c Archaea only, 03 plus one additional CxCH, hypothetical PROTEIN ARCVE_0738		YES	YES	[	Archaeoglobus veneficus	]	#	MDNKIPKIIIIIITFFAIGVLVLPSTASLFAGQHLWYDLSGQDNDVPCVKCHADVHTELMSSYHRNIGCSCHRADINITYAEVKGTAVVPGKQAHAASTVACMLCHQYNGQQAIRYVEIPLSSLQNMSFAGGFEDMSIYGSPYNYTDPNASDAGICEAHNSFVRGAIVANNGTLLPDSSEACVACHMMVNLTINFNISSGMLLEVNHVIPGYSTVTGFNESYLNITSSKYAFVEVEERRDYG	242	1	i9-31o	1	8-30	N	TM		3	48 - 52	CvkCH	102 - 106	CmlCH	182 - 186	CvaCH
1932	>F2KMU7	§	F2KMU7_ARCVS	$	Arcve_0080	Putative uncharacterized protein	Cluster 15 Cytochrome c hypothetical PROTEIN ARCVE_0080	6 (distant)	YES	YES	[	Archaeoglobus veneficus	]	#	MTIGKLAVISCTLMAVSLIVLPQTVSLFVGQHMWYKLDGGYRISTDVPCEKCHADIVDEMESTVGPHTGETGYGRMDCEFCHRVYWGDYQYATAGESEIVIGEKAHAASTVACMACHGCVKKKEFDAILGGSHTGSPYFSYDQCAKCHGENTGDYSPDVPPAGGFGLTNYSGDTGRLEAHMVFVLNAINSSKMVDSNEACIACHTYVPVKINWTHKVSLEFNCTYEYNTGTSGVTTHYNVTNWTVNGTRYTTVYGNTTGNGSVNDASNWPGW	272	1	i7-29o	1	7-29	N	TM		5	49 - 53	CekCH	78 - 82	CefCH	113 - 117	CmaCH	144 - 148	CakCH	200 - 204	CiaCH
1933	>F2KMU8	§	F2KMU8_ARCVS	$	Arcve_0081	Putative uncharacterized protein	Cluster 15 Cytochrome c hypothetical PROTEIN ARCVE_0081		YES	YES	[	Archaeoglobus veneficus	]	#	MNGGKLALLMVTLAAMGTLVLPSTTSLFLGQHMWYNISGTGNNLPCEKCHADVFAEFKNNPGAHKTIGGGTDTVEHIRAACGECHRTSVVGTFASGDGTSATPGQEAHAAATIACMACHEFGPNGNAPYSGAPVAGGFDNVTTDTASSPYNYDNGDTTYGTKEAHQTFIERAVEDKTLIDSNEACIACHTYVPVKINWTHKVSLEFNCTYEYNTGTSGVTTHYNVTNWTVNGTRYTTVFGNTTGNGSVNDASNWPGWYPYSW	262	1	i7-29o	0		N	TM		4	46 - 50	CekCH	81 - 85	CgeCH	115 - 119	CmaCH	185 - 189	CiaCH
1929	>F2KPF4	§	F2KPF4_ARCVS	$	Arcve_0352	Putative uncharacterized protein	Cluster 15 Cytochrome c hypothetical PROTEIN ARCVE_0352		YES	YES	[	Archaeoglobus veneficus	]	#	MRGEGLIIPLMFGIAALLLLASTNVVSFFQGSHEIVDISGNENDINCTSCHPQIADQLRHSAIHSNFKCEECHRLKKTSEGKVITYAEHNSSGIFVGNQSHAAYTPRCLDCHGGVANYYNASSGRWETTYYNDTWVEKHAPPAYPFNETNYGSDYSAHKKFVELSLNCDLCVGENEACLACHTNYSIELDYKYFWNISYTKYSSSWTLTNFNYNGTRTYEVNFTKTGAKHEFIALKDIDCISCHKNIYDALVNGTTGTPYNYSTHSPIEIDSDDYGGNTYGYWTMGGKDHDWPIDNYWGHTRYHYIPPSYRSQWVNSTYCTKCHNVAKYASEHPSDSTTYNLDSVVGDTNSTSVHAAEALRCTTCHGYGKTKDPYGVISGSGYWGNEDGHRAFMNQTEN…	468	1	i7-29o	1	4-26	N	TM		10	47 - 51	CtsCH	69 - 73	CeeCH	108 - 112	CldCH	178 - 182	ClaCH	240 - 244	CisCH	320 - 324	CtkCH	362 - 366	CttCH	409 - 413	CmgCH	426 - 430	CdmCH	438 - 442	CggCH
1938	>F2KPF5	§	F2KPF5_ARCVS	$	Arcve_0353	Putative uncharacterized protein	Cluster 15 Cytochrome c hypothetical PROTEIN ARCVE_0353		YES	YES	[	Archaeoglobus veneficus	]	#	MSIDAPKIFLITVILFALGVLVLPSTASLFAGQHVWYNLSYEKSVPCVKCHADIYEELQHSANHSMVDGKAGLDGSECLVCHRANSSITYASVTGDYTTATPGKEAHAATIVNCGYCHFNSTNPFNAPVAGGFGQSDFASNPGNDTGINASHYSFVIQSTNSSLLYKESESCVACHTTVNITMNFTSAIKVKIVVNDTYTSSQSYWDIESISAVENRTYHIFVPDKTKKGSYEVIQ	236	1	i9-31o	1	7-29	N	TM		4	47 - 51	CvkCH	78 - 82	ClvCH	114 - 118	CgyCH	172 - 176	CvaCH
1864	>F2KRJ0	§	F2KRJ0_ARCVS	$	Arcve_0737	Putative uncharacterized protein	Cluster 15 Cytochrome c hypothetical PROTEIN ARCVE_0737		YES	YES	[	Archaeoglobus veneficus	]	#	MNSKVVLLLIAAAAAMLVYATPVITLFVGSHSTFNFDNNAESGVINVTVGSGSDEYCKQCHLRVWNELYSNPKAPHSDLSCETCHRYNGTGVKFAVINSTGAHPGRQAHAAYVPNCLECHWKTTPIRNIHGGISYAPAAAGFNLAYIPDNSRIPNYTIDVSRISYYAAHKRLIEYANDTLGDMNIGCLLCHTNYSKEISYTYHWNIDYSTLYWNFTSFSPNGTRTYTITAAKSTEFSGKHEFLPMDSINCSKCHENIYEGLINGTHAPIYRYVNPTKPGWSWYLTNLWGDIRFHARGVYDGYTSTYSLNTSLINNTYCKDCHYNPSVPDTAANKGLVHCAEKVSCLTCHGYGKTFDAYNAILNASAYSGPVGKTDPDDHENLLNQTATYARMYHGDVCM…	445	1	i5-27o	1	8-30	Y	TM		9	57 - 61	CkqCH	81 - 85	CetCH	116 - 120	CleCH	187 - 191	CllCH	250 - 254	CskCH	318 - 322	CkdCH	345 - 349	CltCH	398 - 402	CmgCH	421 - 425	CsrCH
2857	>D3S3K6	§	D3S3K6_FERPA	$	Ferp_0668	Uncharacterized protein	Cluster 15 Cytochrome c hypothetical PROTEIN FERP_0668		YES	YES	[	Ferroglobus placidus	]	#	MSVSGRVLLGIVILLAVGVLVLPSTVSLFAGQHDWYNIDNPENDIPCQKCHADVFDELSNSPYHINFSGGTANQADEADCGACHQAAAVVGGGLTLANGSGAFGSPGKEAHAAASISCMWCHGYPGNFTAPTAGGFGISGDPADTGAYAAHRPWVLSAMADNPANNTDLLTGPNEACIGCHTHVAVRINWTHAVSLEFNATNTGTGWTTENYNANGTAVRIVWGNAEGTGGLLYNGTTTKSWGTGTWP	248	1	i7-29o	1	6-28	N	TM		4	47 - 51	CqkCH	80 - 84	CgaCH	118 - 122	CmwCH	177 - 181	CigCH
2852	>D3S3K7	§	D3S3K7_FERPA	$	Ferp_0669	Uncharacterized protein	Cluster 15 Cytochrome c hypothetical PROTEIN FERP_0669		YES	YES	[	Ferroglobus placidus	]	#	MMLTPRVILSIVILLAVGVLVLPSTVSLFAGQHDWYNIDARGNDIPCEKCHADVYDELKNNPYHENFTCDLCHRAINISYASGYSNGPDMSYEWGAHAASTVSCLVCHSGPNSGEGAMHEHHEVVADCSVCHSPSPTDYPPVAGGFGLTGEANDTGTYAAHRQFVLDAKNNSLMTSANEACIACHTHVPVRINWSHAVSLELNATQILSEWTTENYNANGTAVRIVWGNAEGTGGLLYNGTTTKSWGTGTWP	252	1	i7-29o	1	6-28	N	TM		5	47 - 51	CekCH	69 - 73	CdlCH	104 - 108	ClvCH	128 - 132	CsvCH	181 - 185	CiaCH
2856	>D3RWI1	§	D3RWI1_FERPA	$	Ferp_0673	Uncharacterized protein	Cluster 15 Cytochrome c hypothetical PROTEIN FERP_0673		YES	YES	[	Ferroglobus placidus	]	#	MMKRTLTLILVIFSFSIYILPSTVSLFPGEHLWYDLEQSGTGVPCVKCHADIYDELNNSAYHKIWGDPNKADSQDCYTCHTINQSITYADADIGVTGKEAHAASTINCGYCHFNSSIASAMGTIVAGGFGKSDLTGDTGEVEAHREFLESAMLDDPVYGSNLLEKENEACIACHSAVPVKIHFAHREKLSFRAEKNSKGLWNHPSFGSSGYVNTTVWGNAMGSGGFYNNSTTKKAWGDATWP	242	1	i7-29o	1	5-27	N	TM		4	45 - 49	CvkCH	76 - 80	CytCH	108 - 112	CgyCH	170 - 174	CiaCH
2855	>D3RWI2	§	D3RWI2_FERPA	$	Ferp_0674	Uncharacterized protein	Cluster 15 Cytochrome c hypothetical PROTEIN FERP_0674	6 (distant)	YES	YES	[	Ferroglobus placidus	]	#	MALKKFLLLLMIAVASFSIVKTTSLFVGQHFFYDISSGYNEKCLKCHADIYDEMLFTPHHRLVDGEAGLSGKECYVCHRSEDVQYGNASTPGKEAHSASIMYCGNCHLNATIAAKYNAPLADDIYNTKEVHKLLAFHASLDYSTTGSDLLRKESEACVACHADVRVNITFVSDNETTITVSNLDRGGYSAYSVDNVVISEFKQWSVEK	208	1	i7-29o	1	6-28	N	TM		4	43 - 47	ClkCH	74 - 78	CyvCH	103 - 107	CgnCH	157 - 161	CvaCH
2842	>D3RWI3	§	D3RWI3_FERPA	$	Ferp_0675	Uncharacterized protein	Cluster 15 Cytochrome c hypothetical PROTEIN FERP_0675	24 (distant)	YES	YES	[	Ferroglobus placidus	]	#	MRMHLLLIGLIVFAVALIYSTPSVSVLYGSHKLYNLTGAGNDVDCVSCHPQAADELSQSAYHKTLTCEDCHRNPYMKSVAFDNGSVVTKGSYAHAAYKPRCLDCHSQTSITKADGTVVSVRKADAFGDPGYGSDYSAHKKFVEGSLNYNIFEGENEACISCHTDYKIRFEFIRPLYVEYTIQKDANGNWYVDSSSITYGADNTTLILKPGSGKKHLFIPLNQIKCENCHSDIWATVQTGYNHITTGWKNPPIHDYTRVGTSYSNVTEYCQLSCHNPIVSGSPPAALSETVHAARRLSCYDCHNTAGNNGVFTVYSKPGNIYRNPPWSDRAMGNFDDYAINAPLFIQGNTCVDCKEVRQSTGTWYTPPVTFKSYFEPTTVPPSKI	384	1	i5-27o	1	2-24	N	TM		6	45 - 49	CvsCH	67 - 71	CedCH	101 - 105	CldCH	158 - 162	CisCH	225 - 229	CenCH	298 - 302	CydCH
4359	>630829084	§	KCZ70799.1	$	ANME2D_02824	hypothetical protein ANME2D_02824	Cluster 15, containing 03 proteins with 8xCxxCH, the remainder contain 4-5		YES	YES	[	Candidatus Methanoperedens nitroreducens	]	#	MDRKFSLAIIALVGIGVFALPATIALFAGQHSFYNIDATGNQIPCQKCHGDVKAELGSGFGYSPTTGTPGPHAKFKCEYCHRAEQGYSSGDDGYGLIYYRGDGFNGDGERSLVISIYDYETRAYPEYILAEGDISEAAPGVIGSISPGSGTGVLRYAGSYLRPAYRNGEPIDTNPTTRFGGFDPTRITNWRWRGAYYEPADLDGAGSRSVNPGSKYHAASLVSCMECHGGEYPVGHYSRLIDDERVNTEGIKCGDCHYGEAINLVTDLRAGGFGLTEDLRVDLETGELINLDTGEAEAHNAFVKTDPGNILRYQYGAANAACVSCHTHVAVDISFTNRYKIKLDAVAGSNGEWYVGDYSAEGSVFIPTYGNRSGGTYATGDKSINWVPGTDLYINGTGE…	430	1	i7-29o	1	7-29	N	TM		5	45 - 49	CqkCH	77 - 81	CeyCH	224 - 228	CmeCH	253 - 257	CgdCH	322 - 326	CvsCH
4360	>630829087	§	KCZ70802.1	$	ANME2D_02827	hypothetical protein ANME2D_02827	Cluster 15, containing 03 proteins with 8xCxxCH, the remainder contain 4-5	1 (distant, central 3 heme-binding motifs; Kern et al.,2011)	YES	YES	[	Candidatus Methanoperedens nitroreducens	]	#	MDRKFSLAVIALVGIGVFALPSTIALFAGQHTFYNIDATGNQIPCQKCHGDVKAELSGQAVNPVTGTKGPHSNFQCEYCHRAEAGASSGDNAYGVIRYGDGTPANTRFLAVTMNDLENKSWPMTINGSDPTVSGPRGQYKLSPTTPGGVLTANREREVSTYNRTTGQPLDTNETTRYTGLRLANAVWTGTGDNQVLNLNGAGSKAVNPGTRYHAASLVSCMECHGGEYPLGHYTRLLNDEAVAESGSTCQECHYGPSGRYWTDLAAGGFGLTDAPGDTGEAEAHNAFVKQDPGGILRFQYGAANAACVACHTHVAVDINFQKRYKIKLDANAFDDGSWGVGGYAAEGVVNISVYGNSTGSTFAISDQDYSWTPTETLYIGGDKAKVITGLSNDSDDSET…	403	1	i7-29o	0		N	TM		5	45 - 49	CqkCH	76 - 80	CeyCH	220 - 224	CmeCH	249 - 253	CqeCH	307 - 311	CvaCH
4362	>630829090	§	KCZ70805.1	$	ANME2D_02830	hypothetical protein ANME2D_02830	Cluster 15, containing 03 proteins with 8xCxxCH, the remainder contain 4-5	15 / 35 / 34 ?	YES	YES	[	Candidatus Methanoperedens nitroreducens	]	#	MRVVWAMLALVGVSLWYIPGTFSLFSGQHSYYNIDPEGNQIPCKKCHGDIALDLHTGFTHSNFTCADCHRIQKSVQYASGDGVGNTTPGMLAHAASTVLCADCHSEYLGSVPDTIHDAFIRYGMEQNTNINCIACHTATAVSINWTRPAAMSIDTISDGNNITIRGTGTAYRIRVETFGNRSGDVLAVSDVTVI	194	1	o4-26i	1	1-23	N	TM		4	43 - 47	CkkCH	65 - 69	CadCH	100 - 104	CadCH	132 - 136	CiaCH
4790	>728876074	§	AIY90385.1	$	GACE_1344	Cytochrome c family protein	Cluster 16	115/ 62	YES	YES	[	Geoglobus acetivorans	]	#	MKHVFRALFVFLNILIIFLGVIVALRSMGEEFYPGMADRLLGVEGIYGISGEAKELTKKPVFADAGYCENCHQDVFATINRNYHGFDCQTCHGPPDGHPGSEMVVNKSSGFCLMCHRDVIGRYDAVVSTVGDDHGDGRQCVECHNPHEPYQCSTCHSDVYDRIVAGKHTTDCKACHGEVGDHPKSPAPVIEKPDRLCRKCHTLNMPAGHEPDWKCTTCHEPHNPMGSG	228	1	i7-29o	1	6-28	N	TM		8	68 - 72	CenCH	88 - 92	CqtCH	112 - 116	ClmCH	140 - 144	CveCH	152 - 156	CstCH	172 - 176	CkaCH	197 - 201	CrkCH	215 - 219	CttCH
4780	>728874848	§	AIY89159.1	$	GACE_0102	Cytochrome c family protein	Cluster 16	115/ 62	YES	YES	[	Geoglobus acetivorans	]	#	MRAATRRFLLIYLTFVLVFLMLRTVIVPPTFGEFTDDYTYRWFRGDSVREIMQYDMKFATKEMCEQCHPEKVEFLNRGKHSTLSCETCHGPSMKHVENPTTYHPEIDTTRELCKLCHEFNPTRPEDFPQKFTDDHGYGFACVECHNPHSPWVFKRGVDNGQ	161	1	i9-31o	1	8-30	N	TM		4	64 - 68	CeqCH	85 - 89	CetCH	113 - 117	CklCH	141 - 145	CveCH
4416	>630831821	§	KCZ73530.1	$	ANME2D_00600	hypothetical protein ANME2D_00600	Cluster 16 Cytochrome c	0 / 115 / 62	YES	YES	[	Candidatus Methanoperedens nitroreducens	]	#	MQPHIKRAFTLLAIAIIVFIVIRSLVVPDSFGQYGWYRGDSVVDNRNFPVEYAGSASCGEENCHKTLYSIWEDSRHKTVNCETCHGPSEKHVSNVRIMPQPANESRDFCGLCHFRQTARPEDFSQIDPETHGQNLRCAYCHNPHKPWFV	149	1	i5-27o	1	8-30	N	TM		3	81 - 85	CetCH	109 - 113	CglCH	137 - 141	CayCH
617	>D3S3I6	§	D3S3I6_FERPA	$	Ferp_0648	Cytochrome c family protein	Cluster 16 Cytochrome C FAMILY PROTEIN	0 / 115 / 62	YES	YES	[	Ferroglobus placidus	]	#	MKVTWRILLLYIAGVLIFFAARAVFVPPSFGELGHYRADSIKEITKIQTKIGENFECFNCHVNEYVLWSVGRHKGISCMSCHGLLKAHVENPEEHEAKDEILGYNAYPSITEFCMSCHAKSSSKPKEFPQITIEHGRGENWNCTKCHDPHDPVR	154	1	i7-26o	1	7-29	N	TM		4	57 - 61	CfnCH	78 - 82	CmsCH	114 - 118	CmsCH	143 - 147	CtkCH
618	>D3RY58	§	D3RY58_FERPA	$	Ferp_1267	Cytochrome c family protein	Cluster 16 Cytochrome C FAMILY PROTEIN	0 / 115 / 62	YES	YES	[	Ferroglobus placidus	]	#	MKHVTRALLLFVFIVLVFISAIFTLRALGEEYYPGIPDSLLGIKGLYGYDRNEKEIIRNEPDFLGKEYCKNCHGEIYEKSLKGKHNFECETCHGAGKGHPDKDLSVENTREFCLNCHKPVIARPDFSLVYDWETHGYPDKPCTVCHDAHYPWFG	154	1	i7-29o	1	6-28	N	TM		4	69 - 73	CknCH	89 - 93	CetCH	113 - 117	ClnCH	142 - 146	CtvCH
1942	>F2KRJ2	§	F2KRJ2_ARCVS	$	Arcve_0739	Putative uncharacterized protein	Cluster 16 Cytochrome c hypothetical PROTEIN ARCVE_0739	0 / 115 / 62	YES	YES	[	Archaeoglobus veneficus	]	#	MCVAAAFAWNGVLYDVLGIKHTSAEAYEYAKEPVYQGSEYCKECHPDIYEIWAKSKHHTPSADVDCEVCHGPGQTQKIDKSREFCGSCHAKIPFRPGALGLIDIDSHYSGPECIECHNPHNPWPAKAILYE	131	0	o	1	1-22	N	noTM		4	41 - 45	CkeCH	66 - 70	CevCH	85 - 89	CgsCH	113 - 117	CieCH
2872	>D3RYM7	§	D3RYM7_FERPA	$	Ferp_1439	Uncharacterized protein	Cluster 16 Cytochrome C with TAT motif hypothetical PROTEIN FERP_1439	0 / 115 / 62	YES	YES	[	Ferroglobus placidus	]	#	MRRIHAKALTLYLSAILIFLIVRSFIVPPTFGEFTDDYTYRWFRGDSVREIMQLDMKFATKEMCADCHKERYDFLENGAHRTLSCETCHGPSMKHVKDPKKYHPTVDTTRELCKLCHEYNPTRPAGFPQKFTDEHGYGRMCVECHDPHSPWVFKGGVTE	159	1	i9-31o	1	9-31	N	TM	TAT sequence motif by manual inspection	4	64 - 68	CadCH	85 - 89	CetCH	113 - 117	CklCH	141 - 145	CveCH
4800	>728876562	§	AIY90873.1	$	GACE_1847	Cytochrome c family protein	Cluster 17	0	YES	YES	[	Geoglobus acetivorans	]	#	MKQSIHANLNSNAANTTKLTDTIDKACWACHGDGTEPTEHPASYKNPKKCEDCHTGTTQFSAPLVAEHYYAGEDLVVQATCQDCHSKGEMLNANSDPDAGSVNATISHYGKKRTDLVLNINGDVLTDCYYCHQNTTTTFKNVMRNPNHSYMYDHTDSPNSPKCWNCHSAGRIHDQTHVKPQISNGLCLGCHQSGIGSAKPIPTAHNSTMNCYSCHMDPKDETYDTVTAQIHGIKFISSDGTYTMWDKTNAANCVDCHENQNTSASLTAWGYTIPAIPKLNHSNDPIAGQKWGTYWTSDIEACYYCHQSGIHKDRTGLLGNVTLIADGAKDLSGTWCANCHYQSSPDYKGNQLNPVPPRIDVDEGTANDGTTWVDHSGFLSSSFTDSVCKQCHGGVAQSA…	1045	0	o	0		N	noTM		16	27 - 31	CwaCH	50 - 54	CedCH	81 - 85	CqdCH	128 - 132	CyyCH	163 - 167	CwnCH	187 - 191	ClgCH	211 - 215	CysCH	253 - 257	CvdCH	302 - 306	CyyCH	336 - 340	CanCH	388 - 392	CkqCH	417 - 421	CiaCH	455 - 459
2647	>D3S3K8	§	D3S3K8_FERPA	$	Ferp_0670	Uncharacterized protein	Cluster 17 long multiheme and multi-domain F. placidus and Methanoperedens proteins and shorter 12-13-heme Methanoperedens proteins	0 / 6 / 73	YES	YES	[	Ferroglobus placidus	]	#	MNVGRILLLLTFVAVLAAVSAAQEYDGSVAKVVILKNGVPELYFSKGDKVEFRVYSYVGDQKDLKLKLYNYKGDRFKEMRFSKKGDYYVAYWTADREGWIYYVITSRDKIRNIWGYIVVGNNDIGSIKLYKDGVESESFVQGDYVYVKIKTTDKDKVRRVLISNWAGDVRSLDGDEVEIISSTENELYFRFYLGNYLTEHLYPDKWASLRVETDRGIKASTPFFFGEAAPTPTPTPTPTPTPTPTPTPTPTPTPTPTAQGEVLKLSFDRLAVLDDPNSGSAASGFQNPPKSWGSDWWYGRATTITAYALVMNGTPVANAQVTFKLIAPDGSVKKQVTAYTDSSGLAKASFDLNNANFYGYWKIVAESGALSAEQTFVYNWWGCAWCHGNEKLTDHGTYT…	1732	0	o	1	1-22	Y	noTM		33	383 - 387	CawCH	428 - 432	CtvCH	471 - 475	CedCH	542 - 546	ClsCH	569 - 573	ClsCH	584 - 588	CvgCH	603 - 607	CieCH	646 - 650	CwaCH	670 - 674	CedCH	700 - 704	CtdCH	745 - 749	CsyCH	806 - 810	CqnCH	821 - 825
2819	>D3S3L0	§	D3S3L0_FERPA	$	Ferp_0672	Uncharacterized protein	Cluster 17 long multiheme and multi-domain F. placidus and Methanoperedens proteins and shorter 12-13-heme Methanoperedens proteins		YES	YES	[	Ferroglobus placidus	]	#	MKTRFLTEVALSILLLLVIIPITEAQEFNVKLSLDRLVVLDDPNSGSAASGFQNPPKSWDSDWWYGRATTIKAYAVVLGEEGALSGVQVTFRLINPNGNVEYTTTATTNAAGIAEFEYDMNNKNYYGYWKVEAEVTLDGVTKRAEQTFVYNWWGCAWCHGNEKLTDHGTYTPKSPFVMGYDFHRNPKKGEHVDPIVDGRCTVCHQSYDAIPHDSYAMQGKDAIKNAPPADQYPAGIHKDKVQCEDCHEQSTVRYARPEVPGCYDTCHPLKNFNLTAILTTTGYSVGGSYRSFYAYDVNTGEPAKAHTSQKTVPCLSCHNAAHNNTKPYVGADNSYTENEQCLSCHLNGQHSTTNPVDCVDCHSQDAHSIKVVKKGGGYDSPSSSNSVLKKDCEECHVST…	1639	1	i5-22o	1		N	TM		29	155 - 159	CawCH	200 - 204	CtvCH	243 - 247	CedCH	314 - 318	ClsCH	341 - 345	ClsCH	358 - 362	CvdCH	392 - 396	CeeCH	429 - 433	CkdCH	460 - 464	CfdCH	509 - 513	CyyCH	539 - 543	CaaCH	593 - 597	CfgCH	624 - 628
390	>D3RWI4	§	D3RWI4_FERPA	$	Ferp_0676	Carbohydrate-binding CenC domain protein	Cluster 17 long multiheme and multi-domain F. placidus and Methanoperedens proteins and shorter 12-13-heme Methanoperedens proteins	6 / 15 / 35 (distant)	YES	YES	[	Ferroglobus placidus	]	#	MRLKAIALAIIIFFSLAYLTEAKGVPSKVIVWTDKKLYHPWYIYSDRGMKTGNVDYATMKVYVAVLDDDGNFMSGRNVRVYIVDEYRYDHYDKGDSSYHHNNQSTGGLFINTFISLSDSDGDGVYEGTVSLDSYLDNDYSNLKDDHLRIKVVAEDVDSGLIGLTYILASPLSCICHKDYSDKYDPTNKEPTKDLAHGDHVNEQQDKPSDICTVCHYGYEHFYENITDTIPDGYKDVHFYKQNPPDVTYSVKGGEFANYDWNSTWINTSLNSFSWAEKSGGGAPYCANCHINSSTGQVYDWDSSSEIVQCTNCHSETGMENTVPPSAYNSYGTAGKGDVSHYNSSRSGALGRGVACGVCHNSVHSLQLPNESYKEYYIAEQCWSCHNVSGGIDLDSSDSI…	1864	0	o	0	20-42	N	TM	2-22: OCTOPUS	23	211 - 215	CtvCH	285 - 289	CanCH	309 - 313	CtnCH	355 - 359	CgvCH	381 - 385	CwsCH	413 - 417	CraCH	439 - 443	CvkCH	486 - 490	CwaCH	520 - 524	CtdCH	556 - 560	CgdCH	602 - 606	CnyCH	635 - 639	CveCH	659 - 663
4386	>630829770	§	KCZ71483.1	$	ANME2D_02213	hypothetical protein ANME2D_02213	Cluster 17 long multiheme and multi-domain F. placidus and Methanoperedens proteins and shorter 12-13-heme Methanoperedens proteins	73 (distant)	YES	YES	[	Candidatus Methanoperedens nitroreducens	]	#	MMKKTLFLLLVAFSFVYIGDAQECMDCHVSDMPIPSPVYPAINASFFGSHININTADAGLSSSDCTGCHYNVNTSSIPHGPVSTYTCEDCHQQGSALRVNNHLKNANISVNVQCYDCHSKTSSLFKYSASASAAHYGMNAGFGISPGEGYCAYCHQNSSTVYKDVMQNPNNILVGNHTSDITSIYPLHPAGSPNCTNCHGQDKLHGTNITRPLADSGFCNNCHLNDRIQKNKHAGKVECIRCHSEVPSDVHSIKYILPNGSYQGINATKCGSCHVSNFSFRLPFSAANCTSCHQGSGLIKFAQAPIIPTPVNHSTNPYSGALWNGSQPAYWSNASQQSSCDYCHGNTLHDPEALGKVENIRSGNMPNQGITSTSYWCANCHYSNGASGNYFYNAFSFYP…	1178	0	o	1	18-40	Y	noTM		22	24 - 28	CmdCH	65 - 69	CtgCH	87 - 91	CedCH	114 - 118	CydCH	151 - 155	CayCH	195 - 199	CtnCH	219 - 223	CnnCH	239 - 243	CirCH	270 - 274	CgsCH	289 - 293	CtsCH	340 - 344	CdyCH	377 - 381	CanCH	434 - 438
4406	>630831327	§	KCZ73036.1	$	ANME2D_00095	hypothetical protein ANME2D_00095	Cluster 17 long multiheme and multi-domain F. placidus and Methanoperedens proteins and shorter 12-13-heme Methanoperedens proteins	2 or 6 (distant)	YES	YES	[	Candidatus Methanoperedens nitroreducens	]	#	MEEMKKYLLFIVLAIQMINLSSATNDTNPDIIVVIEDARHISNETIVIGYNEAISNYTGSELSSGQDVLVGSAPGTFHEPVLINGSFGPDCISCHRPGGIAPKQIDIEAFKKSVHANLNNRTNSTVAAEPLNKACWACHGNGSKPPGHPEEYKSPKSCALCHSFGIAYNATLVSGHTKAGINLTIKTGCETCHGNVVVKEGVNNTRANVSHYGGKVTYNSTDCLSCHGNLTNATKWGNTPQVYSHTRNGSCTDCHGAGEVKTLHDANLTFPAERTCIKCHTSENAVQIYGAAAIIRTHYPDAPEGKADTTLVNTSFTCSLCHNVTNTTLHNSSLSKNLLYENNISQNNASQNNASQSLCYQCHGVGGSFPYKPDIQIPRLIHGNQSEHVAEGMRINCET…	746	1	o709-731i	2	7-27,719-741	N	noTM		16	91 - 95	CisCH	135 - 139	CwaCH	158 - 162	CalCH	189 - 193	CetCH	223 - 227	ClsCH	251 - 255	CtdCH	276 - 280	CikCH	318 - 322	CslCH	359 - 363	CyqCH	397 - 401	CetCH	431 - 435	CtdCH	448 - 452	CstCH	474 - 478
4365	>630829097	§	KCZ70812.1	$	ANME2D_02837	hypothetical protein ANME2D_02837	Cluster 17 long multiheme and multi-domain F. placidus and Methanoperedens proteins and shorter 12-13-heme Methanoperedens proteins		YES	YES	[	Candidatus Methanoperedens nitroreducens	]	#	MIRRSGAINVIIIIIAFVFLMLSSSAAFARESSIILIPNRFVVLDDPNSGTKAPGFFNPTEVRGGSWNSNYWYGESTTIRAIAQVLNDSGHPQSGTTVTFTLRNPANAIKNTAQSTTDSKGTAYYSFDLNEQRYWGYWTVEASAVVEGGSINSNTSFALNWWGCAQCHGKEDPGKWGTRYTPKSYYTMGYDFHKSQTKSKHTDAMAKGTCIICHQMYNGTPVNWGFRDNSPNINPDNEYSPDWHYGRAKCQNCHAGSNISTTPQGKNPETAGCYDTEGCHAKKNNNLTGVSSTTGYAVGGNYRTNYSYIPANTVKAHNSSAIPCIVCHNAGHKITKPYNTTSTSNTFTEYQQCIACHQTYARHNDSVSCTVCHSQDAHAIKVFSQSATYVTGKTNPERG…	673	1	i7-29o	1	5-26	N	TM		13	164 - 168	CaqCH	210 - 214	CiiCH	250 - 254	CqnCH	324 - 328	CivCH	353 - 357	CiaCH	369 - 373	CtvCH	401 - 405	CtgCH	463 - 467	CnyCH	500 - 504	CanCH	556 - 560	CksCH	586 - 590	CieCH	632 - 636	CwsCH	649 - 653
4364	>630829096	§	KCZ70811.1	$	ANME2D_02836	hypothetical protein ANME2D_02836	Cluster 17 long multiheme and multi-domain F. placidus and Methanoperedens proteins and shorter 12-13-heme Methanoperedens proteins	various with low similarity	YES	YES	[	Candidatus Methanoperedens nitroreducens	]	#	MDRIDFGIVNLLAASNKKESAARILSGITVILLILAGSPFLNIATNIGADAASNPYAPASILNLTNSDPTSSGSFIFWDTNESSNSRVYYGLDETDVNNLINGTWSYWYNNTFNVSIRVSGLSSNTTYYYKPESWSSGIANNSVPASAFVTLRPGVWVNPSEYMVSPPGWMGSPVNFRTVNISAAVLNSNGRYVSGLSLEAVIYNSTGNEVGRTSLSGDGPYSGDFTLPDYLDEGGYVVKITDYPIAGEFSVLRWSCANCHVGPGANYPSTFDPATVHPEHFDTTDIYVVHEDETITSTSQCGQCHSSRYPNWVTHPANNQCSNCHRSPSGTTAALSCENCHNDRTTNQNVLSQRYGQDKHLNQACSNCHGSLTSLNTRPNCTTCHPRPGSNLTTVPDS…	554	1	i21-43o	1	5-27	N	TM		12	257 - 261	CanCH	302 - 306	CgqCH	322 - 326	CsnCH	338 - 342	CenCH	366 - 370	CsnCH	382 - 386	CttCH	413 - 417	CglCH	433 - 437	CrsCH	448 - 452	CttCH	467 - 471	CieCH	513 - 517	CwsCH	530 - 534	CgdCH
4407	>630831328	§	KCZ73037.1	$	ANME2D_00096	DnaJ-class molecular chaperone with C-terminal Zn finger domain	Cluster 17 long multiheme and multi-domain F. placidus and Methanoperedens proteins and shorter 12-13-heme Methanoperedens proteins	15 / 22 (distant)	YES	YES	[	Candidatus Methanoperedens nitroreducens	]	#	MTTEKTLKKILNDLKNARGIEALFIVRRDGLLFITVGSAILTLVFLPALVYAVDGNISYDANASNATDSPTEHTHPDTTTNSSNLSIHAHADINLSAAFLMNSSAEKIKVNIEDFGKNNPLTAFPPGLSIRFFKINAQNISYESITINVAYCEMDIKGTDEEDLAIFRYEASSSTWIMLPTEVNKEDNTLRASSNFLSLFAVSSHPENNATHTHDTSQTDSSDSHSCTDMGDRSLSASLTLPGEGEITLEIESENSSDSSLPGDPIKFFRIGARNLSYSRVDIELVYSDAVLNGVNESNLSISHYTNSAWVMLPTEIHEDENTLKASVESLSLFAMSTVSGMGTGMSMGAISNCLRCHGSSSTVSGEGMMGGIPKVNENMMNLSIHSNLNNASSNLNQA…	936	1	i31-53o	1	32-54	N	TM		12	354 - 358	ClrCH	400 - 404	CwaCH	425 - 429	CydCH	457 - 461	CqlCH	498 - 502	CsyCH	529 - 533	CssCH	554 - 558	CvqCH	592 - 596	CwtCH	616 - 620	CskCH	654 - 658	CtlCH	687 - 691	CvsCH	818 - 822	CyaCH
4366	>630829098	§	KCZ70813.1	$	ANME2D_02838	hypothetical protein ANME2D_02838	Cluster 17 long multiheme and multi-domain F. placidus and Methanoperedens proteins and shorter 12-13-heme Methanoperedens proteins		YES	YES	[	Candidatus Methanoperedens nitroreducens	]	#	MDRMRFIVETYNTRYYIKSILLILTSFILLIFVTIATGYAAPVTKIHDNISGDLTDPECSICHLTKQTKPLKSESIKQKKTQEADTMNIYSLFSTGNNYTNNYTAILVIGQTPYQLGPFSLSSSGDSGWSWWDTDNYGMEKQKNLIALMVLDNTTGTVKPLTGLASAQSAWPLSSYRSYSGTYSYKADTDPAPITTQNNYADNMDLWMIKEINLTGMTGAILTFRTWYSIETDWDYGYVAVSTDSGDSWINLPGTLTTNTDPEGNNLGNGITGSSIGWMQETMDLTPYAGNRILLGFRFKSDAYVNKEGWYVDDINITSGTTTIFTDNAETQPIKTLSVNVTYPNLVLINNTDPLTNSTTLQYVQYIEPVDLFEDTSHPGTYIGYFKYDPFAEQYSGNY…	883	1	i20-42o	1	5-27	N	TM		11	59 - 63	CsiCH	425 - 429	CqsCH	514 - 518	CtqCH	555 - 559	CenCH	697 - 701	CnsCH	737 - 741	CrmCH	752 - 756	CrnCH	778 - 782	CstCH	796 - 800	CikCH	842 - 846	CwsCH	859 - 863	CsdCH
4422	>630831889	§	KCZ73598.1	$	ANME2D_00669	hypothetical protein ANME2D_00669	Cluster 17 long multiheme and multi-domain F. placidus and Methanoperedens proteins and shorter 12-13-heme Methanoperedens proteins	0 / 109 / 73	YES	YES	[	Candidatus Methanoperedens nitroreducens	]	#	MNKRLLILIFAVLMTTAIYQGFATTYPSYNTEQDCRNCHGNNTSDRHHLLATGGYNCTYCHQILYDNTTQQYYPEVIRNCLTCHSGENHNNCIRCHGTNYIGASPSVTTTFVDISAFNESIHQDINATPPATLNDPDCWMCHYNKDMNRQNVKKCGDCHRKPSQWHGNADITTNISELW	179	1	i5-27o	0		Y	noTM		6	35 - 39	CrnCH	57 - 61	CtyCH	80 - 84	CltCH	92 - 96	CirCH	138 - 142	CwmCH	155 - 159	CgdCH
4791	>728876090	§	AIY90401.1	$	GACE_1360	Hypothetical protein GACE_1360	Cluster 18	0	YES	YES	[	Geoglobus acetivorans	]	#	MCSQSYEKAPEKTPVPEQTPLSDVQKSVTPTPAPETGTDYGSTAPELEGPVCENCHLNSKRQYVPQADKVEGHLDGTEFCQYCHTKGDDVVRELGNLHHSKYSDCTKCHVDYDLEKMDCGSCHAYPDPFEPSNGNLLKIHLSRGVGCKDCHGTDFLRIHQDKKIFPDKFGIES	173	0	o	0		N	noTM		5	52 - 56	CenCH	80 - 84	CqyCH	105 - 109	CtkCH	119 - 123	CgsCH	147 - 151	CkdCH
4792	>728876091	§	AIY90402.1	$	GACE_1361	Hypothetical protein GACE_1361	Cluster 18	0	YES	YES	[	Geoglobus acetivorans	]	#	MKRRIVILLALFVLGVLVLGCAQQEEAKTTPTPAKTVEKTPTPKPKEEKTPKPTPTPEKKSTPTPTPTPKKVEASSPLVECTVCHTKSTDYKPHVNGGQYCANCHGSNPHTIHVGPGTINLECSVCHGPPDNIQIPKPIEEGRTVCENCHAYPDATKPSYGNLVNIHLPRGKYCTVCHGTDVSGLHTAADSFVE	194	1	i5-22o	1	5-24	Y	noTM		5	81 - 85	CtvCH	101 - 105	CanCH	123 - 127	CsvCH	146 - 150	CenCH	174 - 178	CtvCH
4801	>728876569	§	AIY90880.1	$	GACE_1853	Hypothetical protein GACE_1853	Cluster 18	0	YES	YES	[	Geoglobus acetivorans	]	#	MPCHINTLSGEELEKFLRCTPCHNREVDLKDQNQLLKLHGATVCIKCHVGSNYDINNIGLKVHVPHMKVSCDNCHGTDGAISKPDRNKCTDCHGSNPHSVHSRVLDDICFDCHSEYMKDYLPKINKKELESVGLQVTPTPERPQEAQVSFKSLSDFILWIVDLLF	165	0	o	1	147-165	N	noTM		5	19 - 23	CtpCH	44 - 48	CikCH	71 - 75	CdnCH	89 - 93	CtdCH	109 - 113	CfdCH
1236	>D1JH54	§	D1JH54_9ARCH	$	BSM_13390	hypothetical secreted protein	Cluster 18 Cytochrome c	6 / 73 (distant)	YES	YES	[	Uncultured archaeon ANME-1	]	#	MNKKLVCAVIAMVVVIGVIAGCAEKPVSEEATPAPTVAPTAPPTVAPTAPPGMVTATSCEMCHKTESTAKLNDHVKGGQLVAGKPGCFGYWGCHGMGNATVHTVHPSGEVGCAACHGTETPTIPPKGAGGTTCELCHGYPKPLEPSEGNLVWIHLDRGKDCTVCHLGEISEIHGLE	176	1	i5-23o	1	5-27	Y	noTM		4	59 - 63	CemCH	112 - 116	CaaCH	133 - 137	CelCH	161 - 165	CtvCH
1869	>F2KRJ4	§	F2KRJ4_ARCVS	$	Arcve_0741	Putative uncharacterized protein	Cluster 18 Cytochrome c hypothetical PROTEIN ARCVE_0741	6 / 73 (distant)	YES	YES	[	Archaeoglobus veneficus	]	#	MKTKMLILLMVVLVAGLFAGCTTTEEVATPTTKVTQEETPTATPVEETPAPTPTPEKTPQPSAPAAAAATIDCSVCHKKASDYAAHKDGNGCLKCHGTDPHKIHVGEGTINLECSVCHGTSDKISIPEAPDGQPSCVLCHDSKDPVKPFKDYVNVHIPRGKPCTVCHTQPIDELHKAADAGAQ	183	0	o	1	5-27	Y	noTM		5	73 - 77	CsvCH	92 - 96	ClkCH	114 - 118	CsvCH	136 - 140	CvlCH	163 - 167	CtvCH
1941	>F2KRJ5	§	F2KRJ5_ARCVS	$	Arcve_0742	Putative uncharacterized protein	Cluster 18 Cytochrome c hypothetical PROTEIN ARCVE_0742	0	YES	YES	[	Archaeoglobus veneficus	]	#	MRATIFLITLILIFATATTLCIQTEEVKEKSSEFVVPTPAPQETPEVQSTAAKAEPIDGNCLACHYNAKRQYIPQVEKISGHLDASEYCIYCHVKNAPELTPEQLFQEVHKLHTSKYSDCDKCHKTYTKEELACGNCHAGDPFKPSYGNVFEIHSPRNVGCMECHGDDFARIHIDRKPFPAYFSFPE	187	0	o	1	4-26	N	TM		5	61 - 65	ClaCH	89 - 93	CiyCH	120 - 124	CdkCH	134 - 138	CgnCH	161 - 165	CmeCH
2652	>D3RZP3	§	D3RZP3_FERPA	$	Ferp_1813	Uncharacterized protein	Cluster 18 Cytochrome c hypothetical PROTEIN FERP_1813	6 / 73 (distant)	YES	YES	[	Ferroglobus placidus	]	#	MKKWIAVTLVILAVLVAGCAEEKVKPTPTPEEKKETPKEEKATPEKKTPTPTPEKKETPKATPTPKPTPKKVEAKSPVVECTVCHTKSVDYKPHVNGGQLCGNCHGWDPHKIHVGPGTINLDCKVCHGTPPKLVVPKPIEEGRTVCENCHAYPDAVKPSYGNLVNIHLPRGKYCTVCHGTDIAGIHKAADKFVEQ	195	0	o	1	4-23	Y	noTM		5	81 - 85	CtvCH	101 - 105	CgnCH	123 - 127	CkvCH	146 - 150	CenCH	174 - 178	CtvCH
2651	>D3RZP4	§	D3RZP4_FERPA	$	Ferp_1814	Uncharacterized protein	Cluster 18 Cytochrome c hypothetical PROTEIN FERP_1814	6 / 73 (distant)	YES	YES	[	Ferroglobus placidus	]	#	MKKLFIAIFLTSLLLLCAGEKPEEKVTPEKKETPKATPKPEKTPTEATPLPRSECENCHNNPKRQYVPQAYDVKGHKNADYCISCHLKDYLNESKEFMLEKLHEKHVTQADCKVCHEEIGKSEWECLNCHGSDPFKPGKNLVDIHRVRNVLCEDCHGTDYLRIHLEKKVLPYEIPPIPPKS	181	0	o	1	4-22	Y	noTM		5	55 - 59	CenCH	82 - 86	CisCH	112 - 116	CkvCH	126 - 130	ClnCH	152 - 156	CedCH
4413	>630831656	§	KCZ73365.1	$	ANME2D_00431	hypothetical protein ANME2D_00431	Cluster 18, 5-6 CxxCH	6 / 73 (distant)	YES	YES	[	Candidatus Methanoperedens nitroreducens	]	#	MNDKETKVPIYIAIIVALALVAAAGYYVTADSSTITPPPDTTKPTQAPTPKETQADSAPPSAAPTTAPVKADVIKCELCHTNPQDLKLHIDGGKLCINCHGSQVHNIHIGSGTVGLSCDLCHGFPPKIPTVQKGEGPGSYSVCEQCHAAPPDSLKPSDGNLVVVHLSRAKYCTNCHGTNVGDIHMAALSNASKK	194	1	i7-29o	1	9-27	N	TM		5	76 - 80	CelCH	96 - 100	CinCH	118 - 122	CdlCH	143 - 147	CeqCH	172 - 176	CtnCH
1523	>D3RWL9	§	D3RWL9_FERPA	$	Ferp_0712	Polyheme membrane-associated Cytochrome c	Cluster 19 POLYHEME MEMBRANE-ASSOCIATED Cytochrome C	39	YES	YES	[	Ferroglobus placidus	]	#	MRAKYLAVLLVLLAVFLAGCSGQQGKTATTPTPTPEKTPTPIPTPDIEKIKQEAAEEAIGEAMVLAINTHFDDPNTDEIEGVNVNPEFGCQGCHFGKEAVPRMIEWGKSAHGGHLLEVKEKDLSAAITEEIAPAWAHYDFKQKDRQPCQNCHTSTGFRNFASNPENYNPANNTFLLVGKQKELLYCWACHKVEDRSFQLRNPGKFEKIASYSEPAERIAAVPDLGAANLCMVCHSGRSSGAAIKAAGNIKTHFGAFNSHYLAAGGVIFKLLPYEFDGREYADYNPHESINDLCVACHMPKGSHEFKALKKEGDSIVITAYEETCKKCHGDEEELKATIEEREAQYKATLDYIQQLLANKGIYYDISAYPYFYPSPNPQDGRGPPNAFKDWPDKNTLGAA…	455	0	o	1	4-20	Y	noTM		6	90 - 94	CqgCH	148 - 152	CqnCH	186 - 190	CwaCH	230 - 234	CmvCH	293 - 297	CvaCH	324 - 328	CkkCH
4779	>728874845	§	AIY89156.1	$	GACE_0099	Cytochrome c family protein	Cluster 20	110	YES	YES	[	Geoglobus acetivorans	]	#	MERRAAMLLLFLIVAGIIVAAEGYNTFMFIEKDPRFCKTCHLMEEAWNKWNQSPHQGITCHECHEASIQDNMRLLVTYFTLQPEEVSDDVHVVIPNEKCENCHFQKSEKWPYVADTAGHKYHLENAKANCIDCHGGRVHKFVPDNSECKKCHSDISMKVPQMDFHCTNCHNFLADVKTNGENILPTSQDCKKCHKDRDIILALPEGAHSESECSNCHQPHITAEPFSCQTCHSLPNKPIHKYHADKDCKSCHVPHKNIDVRTVCETCHTDRKDHYPTLKCTTCHK	285	1	i7-29o	1	5-27	N	TM		12	37 - 41	CktCH	60 - 64	CheCH	99 - 103	CenCH	130 - 134	CidCH	148 - 152	CkkCH	166 - 170	CtnCH	190 - 194	CkkCH	213 - 217	CsnCH	228 - 232	CqtCH	248 - 252	CksCH	264 - 268	CetCH	280 - 284	CttCH
4789	>728876071	§	AIY90382.1	$	GACE_1341	Cytochrome c family protein	Cluster 20	110	YES	YES	[	Geoglobus acetivorans	]	#	MKWTCPFCGSENETKDYRCEVCGKKFRVSGGKLVEVKTRPPEYLISIFLILAFLLFNAALIGIEYASDPRLCTTCHQMEYYFHSWEESTHKGVKCYVCHYGTNPVDFIRGAYHSLSVLSEKPQVYRNLPANVSSDNCLACHGNITNVGYLNYKNLSFSHSNHLNGYKRGFLHLECVSCHREIVIGSHIAVKDTTCFVCHFYKTPEGLPITGCPSCHKSPSDNIELGNISFSHSLHLEKDIKCEFCHKEIIKFSGNMSLNCKQCHGDDDVLTKQLSDLEIHSVHVNSYKLDCVTCHETPEHKPKVDFEKCSLCHRGMNIRFQGPAVVNGNAVKLNGTLNETPYDVPISSP	349	1	i44-66o	1	43-65	N	TM		10	72 - 76	CttCH	95 - 99	CyvCH	137 - 141	ClaCH	175 - 179	CvsCH	195 - 199	CfvCH	212 - 216	CpsCH	242 - 246	CefCH	260 - 264	CkqCH	291 - 295	CvtCH	309 - 313	CslCH
4418	>630831825	§	KCZ73534.1	$	ANME2D_00604	DnaJ-class molecular chaperone with C-terminal Zn finger domain	Cluster 20 NapC/NirT family cyctochrome c	110 / 49	YES	YES	[	Candidatus Methanoperedens nitroreducens	]	#	MALIGMIKNFASTYKLPIAVISIVLFSTVFVVSEKALDITENPSFCGKNCHIMRPYYDSWRTSSHNDVACVECHYEPGLIGHAKGKINGLIQFYNYQTTVEEYSGRLYAKVMDKNCLTCHEKRIYSSDIGYMGVNFSHKNHLLQPKRGVGVTCTSCHSMLVIGMKEHQSVTDPSCNQCHPNIVNQDVGHIVVTTSSCFTCHFRDVSGNTSISGCPSCHGPPKETHKNYTNFNHTSHVNKGYECVTCHTNISTGANDIVLKNKCYSCHSSRDRVERYDDFSFLHKKHVTTNKIACYECHSNVKHIPTIKENLCTTCHSQEHPGDWLTTHKKEVLIGKVCSNCHQPRFCSDCHATGVASGKKEK	362	0	o	1	43-65	N	TM		12	70 - 74	CveCH	116 - 120	CltCH	153 - 157	CtsCH	175 - 179	CnqCH	197 - 201	CftCH	214 - 218	CpsCH	243 - 247	CvtCH	263 - 267	CysCH	294 - 298	CyeCH	312 - 316	CttCH	338 - 342	CsnCH	347 - 351	CsdCH
2840	>D3S0H5	§	D3S0H5_FERPA	$	Ferp_2107	Uncharacterized protein	Cluster 20 NapC/NirT family cyctochrome c	110 / 49	YES	YES	[	Ferroglobus placidus	]	#	MDVKSIVAALIISGVILGVVGAKTFVFIEDDPRFCKTCHLMEEAWNKWYQSPHRNVTCHECHVANMEENMRLLVVYFTERPERVREDIREHVKIENERCEECHFKQGKWPYVAETAGHKFHLEKAHANCIDCHGGRIHKFVPDRSECWQCHSDKKLKIKSMDFHCTNCHPFLASVNERGEDIKPHQQDCKKCHTERNIILALPEGAHANTDCSYCHQPHVTEEPFSCETCHTMPKNPMHTKHEGKDCRSCHQPHKSVGVRAICESCHTDKTNHYPTIKCTTCHK	284	1	i5-27o	1	6-28	N	TM		12	35 - 39	CktCH	58 - 62	CheCH	99 - 103	CeeCH	129 - 133	CidCH	147 - 151	CwqCH	165 - 169	CtnCH	189 - 193	CkkCH	212 - 216	CsyCH	227 - 231	CetCH	247 - 251	CrsCH	263 - 267	CesCH	279 - 283	CttCH
1408	>D3RY61	§	D3RY61_FERPA	$	Ferp_1270	NapC/NirT Cytochrome c domain protein	Cluster 20 NapC/NirT family cyctochrome c	110 / 49	YES	YES	[	Ferroglobus placidus	]	#	MKWKCPFCGYENESEKLVCEVCGKQFKWRKGKLVEVKKRPPEFWISIFILTFAIIFNAILIGVEYASDPKICTSCHEMEKYFESWNESTHKGIKCYECHYGRGVLNFLRGTYHSLSVLQPKVPPYVNLPANISSENCLSCHGDIEKVKYVHYGEINFSHVNHLNGYKRGFLKLECVSCHREIVIGSHIAVKNSTCFVCHFYETPEGVPISGCPSCHNYHDIEFVVGNRTFKHSVHVERGIKCIFCHEKTYVLIGNMEVKCKKCHVREMNATLPDLTMHGIHVNKFKLDCLQCHPDIVHKPIVSEEKCKTCHPDIKYEKKEEEKKKEEEGVVKEEEKGEGVTIIP	344	1	i43-65o	1	15-37	N	TM		10	72 - 76	CtsCH	95 - 99	CyeCH	137 - 141	ClsCH	175 - 179	CvsCH	195 - 199	CfvCH	212 - 216	CpsCH	242 - 246	CifCH	260 - 264	CkkCH	289 - 293	ClqCH	307 - 311	CktCH
4778	>728874820	§	AIY89131.1	$	GACE_0071	Split-soret cytochrome c	Cluster 21 split soret Cytochrome c precursor TAT protein	17	YES	2	[	Geoglobus acetivorans	]	#	MYRRSFLGMMGAAFATALMGCAQEEERLSTTPKPAGTPTPEVVEKEAPSLPEPPWTYKKLDLDKVADLGYQGYCGKTFDGEELPGAHCCFGSFYAIVKALADEVGSPYKEFLPVASIATVGKGGVVGWGTLCGTLNGAAWAAYLCLPEEEADKVVNELYAWYQVEELPKYKPPKAMKAELDPMPSSVANSPLCHASVTNWCEVSGYKAFSPERSERCARLTADVARKAVELINAMHDGTFAYVYYEMDDDLNTCGSCHSNKGSLIENTRGKMHCSSCHTESGAKNIEDVSGHPKV	295	0	o	0		N	noTM		2	254 - 258	CgsCH	274 - 278	CssCH
1945	>F2KR97	§	F2KR97_ARCVS	$	Arcve_1835	Putative uncharacterized protein	Cluster 21 Split-Soret Cytochrome c TAT motif	17	YES	2	[	Archaeoglobus veneficus	]	#	MLTRRGFLKLAGALTAVALGMGCAEKKPEEPRAATVATPTPTPQLELPWPYVKLDPAVVGEKAYEKYYEHHCMFGVFDAIVDKLREKVGYPYTTFPSEMMVYGKGGVAGWATLCGALNGAAAAIYLVSNDPDPIINELYQWYCQEELPDFRPKNPKFEIPKSVSGSPLCHVSVTNWCKATGFKAFSKERSERCAWITASVAAKTVELLNAQADGTFVPAYPLPDRVKQCRGCHDKGSALENTRGKMDCTQCHFNLGEEHPKFG	263	0	o	0		N	noTM	Found RRGFL as Tat motif starting at pos. 4	2	229 - 233	CrgCH	248 - 252	CtqCH
2884	>D3RYC5	§	D3RYC5_FERPA	$	Ferp_1336	Uncharacterized protein	Cluster 21 Split-Soret Cytochrome c TAT motif	17	YES	2	[	Ferroglobus placidus	]	#	MMTRRGFLGFAGAVIATALGMACTQEERPVTTPTPEVVEKVVEKEVVKPLPAPPWEYKKLNPDKVAELAYQGYMGKTFDGEKLPGKACCFGAFYAIVKSLADEVGSPYTEFLPVASIATVGEGGLVGWASLCGALNGAAWAIWLITPEEEAKKIIDELYAWYMYEELPKYKPPKAMKAELEPFPTSVANSVLCHASVTNWCKASGYKAFSAERSERCGRLTADVAKKAVELLNAVHEGTFVPAYPLDEKTKSCKGCHTKGSALENTRGKMACWSCHTKEGALRIEEVEGHPKI	293	0	o	0		N	noTM	Found RRGFL as Tat motif starting at pos. 4	2	253 - 257	CkgCH	272 - 276	CwsCH
2365	>G0EFW5	§	G0EFW5_PYRF1	$	Pyrfu_1204	Split soret Cytochrome c	Cluster 21Split-Soret Cytochrome c; Tat Motif	17	YES	2	[	Pyrolobus fumarii	]	#	MVTRREFIKSFTFAILGGLAASSVAPTASAAGATGKGEAPPLPWPYVKLDPEETRKLGHLGYYAFECAGGAFWAIAVQLREKIGYPWTLLPIPSREEVLRAVNEGGHGHLACPMQYGYGGAVGWSTLCGSLNGSLFIINMVAENRDWDKIGKALMRWYETFPFPSDKMNEYVTRGEVYVKRERLKSSKWLPRSVSGSVLCHVSVSKWCVVSGYASGSKERAERCARLTGDVAAKTVELLNAYFEGRLEEVTKIKLSPTTVGCRVCHYKGKEYEIGQFTRGYMQCETCHHDLRPHAHTIVAFGQQPSSELQATPAKREFESLTRAAIGSTIAIGALTGVLAVARKRSK	347	2	i13-35o320-342i	0		Y	noTM	Found RREFI as Tat motif starting at pos. 4	2	262 - 266	CrvCH	284 - 288	CetCH
2854	>D3S0D5	§	D3S0D5_FERPA	$	Ferp_2064	Uncharacterized protein	Cluster 22 Cytochrome c	102	YES	YES	[	Ferroglobus placidus	]	#	MVKRSFKVSSAATMILILTFLFVILHLATATPEFGAKESRNCDFCHVEGDYSQLNERGIYYLRHNYSFEGYVEKEEELNGGEGLYKKYCRGCHGEVPEEFRYKDLNEAVIEAIKSGRMPPWGIDEELSEEEIKELASYIGNWCNLCHKRIETNPTPRELVNAPPNHRFKLEHGNFWCFACHNPENRDTFLLVNGSAIPFSKSPELCRQCHAVIYKDWKMPSTVDGWATYQTQLPMSSAQTATILTTLIQHLNRSLLKNPQKNHPRLLFL	269	1	i7-29o	1	10-32	N	TM		5	42 - 46	CdfCH	89 - 93	CrgCH	143 - 147	CnlCH	177 - 181	CfaCH	206 - 210	CrqCH
4383	>630829487	§	KCZ71202.1	$	ANME2D_03237	hypothetical protein ANME2D_03237	Cluster 22; sharma 102,	102	YES	1	[	Candidatus Methanoperedens nitroreducens	]	#	MNKRFINLIILSLGIVLLLSSTAYARTEYAAKESRNCPYCHTADGPPQLNEIGVYYATNNHSLEGYVPSPEATPAPEPTEEINIGVHMDVWNVGLIAFATVLLILAIVYAIRL	113	2	i5-27o90-112i	2	5-22,90-112	Y	TM		1	37 - 41	CpyCH
2839	>G0EDH0	§	G0EDH0_PYRF1	$	Pyrfu_0786	Uncharacterized protein	Cluster 23 Cytochrome C PROTEIN PYRFU_0786	6 (distant)	YES	YES	[	Pyrolobus fumarii	]	#	MTASVATKLVKTILIIAVFVVAMWGYWKATIPGYFESVSLCSEGCHDTKVLDPKNITGPFWCIGCHGFGVKSEILPGIPFYRDVKLEHLVEEHGECLMCHRVPGEFHWKHLEASEEELAKMGLARPVQCVDCHVNAYHGHHTDKPRNKVCLKCHDAAEIHGDMVKTIRAACTACHSESPVVPAAQLAPNATSYGGVNMAVGMLMEKLGFTYRPVNPCLACHTEPLNDGHQKHYGKEYEHRTIVCIDCHLSDMPHGWKPGIDICVECHDPRKTKLHDKYEELQDCSKCHRGFVAPNVTLVALRGCKGCHGDTIREAVSVGLHLVHAAAYSYNCSVCHEPNPINHTVFVKSAADVELCGKCHDEYGGLKSDALRGLAMHAALVSGYGIMHEMMVKKADGNC…	423	1	i5-27o	1	2-23	N	TM		13	62 - 66	CigCH	96 - 100	ClmCH	129 - 133	CvdCH	150 - 154	ClkCH	171 - 175	CtaCH	217 - 221	ClaCH	244 - 248	CidCH	263 - 267	CveCH	284 - 288	CskCH	304 - 308	CkgCH	332 - 336	CsvCH	356 - 360	CgkCH	399 - 403
1931	>D1JH59	§	D1JH59_9ARCH	$	BSM_13440	Putative uncharacterized protein	Cluster 24 Cytochrome C FAMILY MEMBRANE PROTEIN	11 / 122 (distant)	YES	YES	[	Uncultured archaeon ANME-1	]	#	MELGEKVIIGLVVVVTLGVIIGAVIGAVVIMPAMMEEMEKPESCASNCHEMEYFLISHQNSVHNHIEDCHDCHHPHGIEMFMYMGHATHHAETIAEAMMEGRDTKEALEAMAHHIEQEPPASPKVEHCMECHSKYRTPPEEIADPTISCFKCHPTIKHATHKISEYVGHESPSYEGHECVACHNDHDVDVTEETCNVCHPPEKHK	205	1	i7-29o	1	9-31	N	TM		5	69 - 73	ChdCH	128 - 132	CmeCH	149 - 153	CfkCH	179 - 183	CvaCH	195 - 199	CnvCH
1221	>D1JAR8	§	D1JAR8_9ARCH	$	BSM_26760	hypothetical membrane protein, containing NapC/NirT Cytochrome c family, N-terminal region	Cluster 24 Cytochrome C FAMILY MEMBRANE PROTEIN, CONTAINING NAPC/NIRT,	11 / 122 (distant)	YES	YES	[	Uncultured archaeon ANME-1	]	#	METGEKVIIALVVVVTVGVIGGAAIMMPIMEHEMHKPESCGANCHEMQLFYDSLMVSSHAEVDCHDCHKPHKSEMFLYIGEALHHVEGMAEGMTEGKSLDETYDKMAEKVENKPPASPKNEYCMECHSEHKKPTENIADPTISCFKCHSTVGHTTHRINEYKGHESPDYSGFECVACHNDHDMDVEEMTCVICHPPVSHP	200	1	i7-29o	1	8-30	N	TM		5	64 - 68	ChdCH	123 - 127	CmeCH	144 - 148	CfkCH	174 - 178	CvaCH	190 - 194	CviCH
1934	>Q64B92	§	Q64B92_9ARCH	$	GZ27E7_9	Putative uncharacterized protein	Cluster 24 hypothetical PROTEIN GZ27E7_9	122 / 49 / 11 (distant)	YES	YES	[	Uncultured archaeon GZfos27E7	]	#	MNITKKMVVVGLVVVVIVLAVAGAAMSSYMHKPESCSKMCHEMQPFYDSLEVSTHGIAGVMDCHECHRPEGAPIGHGIEHIKGIEASEIEDEIPEAPKSEFCLECHRGAKYPEGHKEHISWMGEQVPEYSGYECITCHDDHKLTVRPETCTICHPISK	158	1	i7-29o	1	7-28	N	TM		4	63 - 67	CheCH	102 - 106	CleCH	134 - 138	CitCH	150 - 154	CtiCH
3856	>D3RYD0	§	D3RYD0_FERPA	$	Ferp_1341	Uncharacterized protein	Cluster 26 Cytochrome c superfamily middle domain, manual signal seq prediction FERP_1341		YES	1	[	Ferroglobus placidus	]	#	MKYIYEAFFFSSFIVGIGIALALYVYYARKAKRAEAEEIPFERLGKFALAFSIVLILILTPLSIDPKRNPDPEAVTYNGKTALDGWKVAMNYNCMDCHTIVGNGAYYAPELVYIARKAGDGDMIKKLLETYAGTKYMPFYLSEEEIDALTAWMLYLKDLNTNNWPPMKENDYSFATSFDKNAVRWYESFDAWVVYWILTVFFTVFLVFGLFYWYERG	217	3	o4-26i47-64o192-214i	3	5-27,44-65,190-212	N	TM		1	94 - 98	CmdCH
610	>D3S2G0	§	D3S2G0_FERPA	$	Ferp_0310	Cytochrome c class I	Cluster 27 Cytochrome c CLASS I FERP_0310		YES	2	[	Ferroglobus placidus	]	#	MIVGGNNFVRSLFLMLAVTLLLSLSAGTGYAQTGEEIFSRKCVSCHTIGGGDLVGPDLLGITEKRDREWLIKVIVDPDSFLDDPIRQENIAKYGVKMPDLGLSEEEAVKIIEFLSQFAAQPSEVTPEETPEVPLGDPEIGRALFIGEIRFANGGPPCVACHSVRSAGINGGTLANDLSDLYARLGDRGIYGALKSLQFPVMKDVYAGKELTEEEVANLAAFFKEASEMNRAKSDIYPLSGIILFLVAIGVATVYFRRVG	259	2	i12-34o233-255i	2	5-26,234-255	Y	TM		2	42 - 46	CvsCH	157 - 161	CvaCH
612	>E7QXA8	§	E7QXA8_9EURY	$	ZOD2009_17233	Cytochrome c class I	Cluster 28 Cytochrome C CLASS I thiosulfate dehydrogenase TAT ± WOLINELLA cyta homolog		YES	2	[	Haladaptatus paucihalophilus DX253	]	#	MNRRIATVSLAFVLVLAGCTAPMLYQKDSSQAGELKLPGDWSGFEWMDKNLREGQAGDDMRYRNETAGQQAAFVPKKMNNSTLPENEHRRELVKYGRQLFANTANEIPNQTGTSRMSCANCHGGGSLPTANGMVGQDIKMIPLVGTAAGYPEWTGRTSRMRDMRQRIQGCFLRSMNTDPENIPEYDSREIQAMESYLVWLAKGTPVQKVPYWRHIRKPEGSEKMPIPNVNPVRGAKLYLENCASCHGKDGQGSKGQYPPLWGPDSYNDGAGMGRIYTASGFIREAMPYGSAHTVSDWRDVQDIAGFVNGHDRPHLDRQNKDWSADGPPDEAVYYKRVQDRFGYNMNPMRKKLLMAGIPVGTEPLNKGDIPKNTDKYRNALNETSINGTANASASGAIVN…	412	1	i7-26o	1	5-26	Y	noTM		2	118 - 122	CanCH	242 - 246	CasCH
614	>E7QT25	§	E7QT25_9EURY	$	ZOD2009_09615	Cytochrome c class I	Cluster 28 Cytochrome C CLASS I thiosulfate dehydrogenase TAT-like signal WOLINELLA cyta homolog		YES	2	[	Haladaptatus paucihalophilus DX253	]	#	MNNSTLPENEHRRELVKYGRQLFANTSGMIPNKTGSSRMSCANCHGGGSLPSANGMVGQEITMIPLVGTAAGYPEWTGRTSRMRDMRQRIQGCFLRSMNTDPKNIPAYDSREIQAMESYLVWLAKGTPVQKVPYWRHIRKPEGSEEIPVPNINPVRGAKLYLENCASCHGKDGQGSKGQYPPLWGPDSYNDGAGMGRVYTAAGFIREAMPYGSPHQVSDWRDVQDIAGFVNGHDRPHLDRQNKDWSADGPPDEAVYYKRVQDRFGYNMNPMRKKLLMAGIPVGTEPLNKGDIPDNVRRYRNPLNETSINGTANTSSRVAIGATFSGSNQRRAS	333	0	o	0		N	noTM	Found RRELV as Tat motif starting at pos. 12	2	41 - 45	CanCH	165 - 169	CasCH
452	>M0MQX1	§	M0MQX1_HALMO	$	C448_05768	Class I Cytochrome c	Cluster 28 Cytochrome C CLASS I thiosulfate dehydrogenase WOLINELLA cyta homolog		YES	2	[	Halococcus morrhuae DSM 1307	]	#	MSNGDSTLLLKPTLLVIGAIIGALVIALAANGLLAFLGGGGIGSAESGGGDITKLPGNWSGEKWYSEDLRDQGMRYKNETAGDEIQFVPKQMNNSTLPEDENRRELVKRGRELFANTSAEAPEHVGNDLSCANCHGGGDLPTVNGMVGQDIDLIPLVGTAAGYPEWTGRTERMRDMRQRIQGCFLRSMNAPNSTEGVPAYDSREIQAMESYLVWLNKGTPSGRVPYWRHIEKPEGKNETNVSKVNPVRGADLYLQNCASCHGADGQGTEGQYPPLWGPESYNDGAGMGRLYTSAGFIREAMPYGSAHTFTDWQDVQDVAGFVNAHKRPHLPRQPKDWKASGSPDEGIYYNRTQQRLGYDMNPMTKKLMLAGVPIGSESLNQSDIPNNVKRYDKPLRNES…	485	1	i13-35o	1		N	TM		2	131 - 135	CanCH	257 - 261	CasCH
611	>M0C9J9	§	M0C9J9_9EURY	$	C476_13118	Cytochrome c class I	Cluster 28 Cytochrome C CLASS I thiosulfate dehydrogenase WOLINELLA cyta homolog		YES	2	[	Haloterrigena limicola JCM 13563	]	#	MNRKLLSLLGVVVLIALAGCAAPSAPGGQANETTDLPKEWPDREVFDEDLREGESKNNFEYRNETAGDEVQFSPKEMNNSTLPSNEEEREMVLYGRELMRNTSQAMPEHVGNELSCASCHGGTDPRYGMTQGMVGQDIDMIPLVGTHADLPEWTSRRDRMRDSRQRLMGCFDRSMNSQNSTEGTPAYDSREMQAMEAYMQWLSEGVPVKGQPYWSHLNKPEGDEKKPVEEVNPVRGAELYLENCASCHGDDGQGIEGSAPALWGPGAFNDGAGMSRMYTSASFIREAMPYGTPHTVSDWDDAQDIAGYMNGHDRPEFVEKEQDFPTSGPPEEGIYYPRTQEDLGYDMNPMRKKLEIAGIPTGTESLNESDIPDDVEYYDQPLRNESIDG	389	1	i5-27o	1	5-24	Y	noTM		2	116 - 120	CasCH	244 - 248	CasCH
451	>L9XQE3	§	L9XQE3_9EURY	$	C492_05772	Class I Cytochrome c	Cluster 28 Cytochrome C CLASS I thiosulfate dehydrogenase WOLINELLA cyta homolog		YES	2	[	Natronococcus jeotgali DSM 18795	]	#	MFRTVNRKLILLAGVLFLVVLAGCSAPSDPGGDNETDPETEVEGGEPIQAPEQWPDRTVLDGDLREGESKDNMTFRNETAGEEIQFSPKEMNNSTLPENENEREMIMYGRDIMANTTGEIPENVGVEMSCGSCHGGSDLGMSQGLPGQDIDMIPLVGTTADLPEWTSRRDRMRDTRQRLMGCFDRSMNSQASEEGTPEYDSREMQAMEAYMQWLSEGVPVKGQPYWSHLNKAEGDEEVPVEEINPVRGAELYLENCASCHGEDGQGIEGTATTLWGPESFNDGAGMSRLYTSSAFIREAMPYGSPHTVSDWRDVQDIAGFMNGHDRPEFEGKEEDFPTAGPPEEGVYYDRTQEELGYDMNPMRKKLELAGIPTGTEELSEDDIPDDVDRYDQPLRNESV…	404	0	o	1	14-36	Y	noTM		2	130 - 134	CgsCH	256 - 260	CasCH
615	>M1XSJ9	§	M1XSJ9_NATM8	$	Nmlp_3213	Cytochrome c family protein	Cluster 28 Cytochrome C CLASS I thiosulfate dehydrogenase WOLINELLA cyta homolog		YES	2	[	Natronomonas moolapensis	]	#	MDRRVLLLVGTLAMVVLAGCTGLPGAGDGGEADDGTVETPQPDVDATEPAEVPANMPNREVIDGDLREGEAKDELRYRNATAGDEINFVPKEMNESTLPDNENERELIMYGRTLMANTSEEMPEHVGNELSCASCHGGGQSVATVGMVGQDINLIPLVGTSADLPEWTGRRNRMRDTRQRLIGCFQRSMNSPGSEEGAPDYDSREIQAMEAYMMWLSEGVPTKGQPYWSHLNKPTGDEKVPVEEVNPVRGAELYLENCASCHGADGQGEVDDDGSVVYPPLWGPRSFNDGAGMGRMYTSASYIREAMPYGYAHDVTDWEDVHDIAGFMNAHDRPEFPEKSKDFPDGTPDEGIYYNRTQERLGYEMNPMKKKLMLADMPTGTQPLNESDIPDDVGRYDQP…	410	1	i5-27o	0	9-26	Y	noTM		2	132 - 136	CasCH	258 - 262	CasCH
1313	>Q8TLV0	§	Q8TLV0_METAC	$	mauG MA_2925	Methylamine metabolism protein	Cluster 29 Cytochrome c peroxidase MauGMA_2925 METHYLAMINE METABOLISM PROTEIN		YES	2	[	Methanosarcina acetivorans	]	#	MTRGICLTKIKLWTLLLVLLLTVLVGSASAELIGEEQLGKKIFFDKISDPDSMSCADCHSPQYGFTGPIAGINIKGSVYRGAVPQRFGNRKPPSAAYATLSPIFHYDEDEGLFVGGNFWDGRATGEMLGNPAADQAMGPFLNPVEQNNPSKEAVLEQIATSRYAGLWESVWGEPISYATPEEIDINYNRTALAIAAYENSSEVNQFSSKYDAYQDGIVELTEEEEWGLELFNGKAMCSACHPSESGPYSDYPLFTDFTYDNLGIPKNPDNPFYDMDTVYLDDGSPINPDGENWVDPGLGGFLATVPEWEDLADENKGKHKVPTLRNVNQQPGNVFPKAYGHNGYFKSLEDIVHFYNTRDVASEGWPEPEVPENVNTDEMGDLGLNDSEEKAIVAFLKTL…	407	1	i12-34o	1	11-33	N	TM		2	55 - 59	CadCH	237 - 241	CsaCH
638	>M0K4U1	§	M0K4U1_9EURY	$	C436_00595	Cytochrome c551 peroxidase	Cluster 29 Cytochrome C PEROXIDASE C551 MauG rrnAC1372		YES	2	[	Haloarcula sinaiiensis ATCC 33800	]	#	MRYMSRQPLARAVFVVGMSLLLIGGPIVSTVGAVDGGPSGEAVSDTLDETAQQTAQTSNQSSNETSDLPVEPPTSQPLPSYEEVRKPNDTEAKIELGKKLFFDPRLSDTGSISCNTCHNVMEGGDGSRTVGRGVHGQTGPRNSPTVWNAVFMSTQFWDGRADTLEAQAKGPITAGVEMGMPTSEAAMEKIRNNEGYVELYEDVYGGEDPVTLNNTVDAIAAYERTLITPNSSYDRYVRGDEDALTERQLNGMETFKELGCQGCHSGPAFNGPQWQMENGNGYYQKLGVYQGSNPQCDQYIDRYNLYADSGRAGVTGDSSDEHMFKVPTLRNVEHTAPYFHNGQVRTLENATKVMASCQVGQNISDQQAENVTAFMTSLTGQYPEQQMPRIPSRSGGEPM…	474	2	i12-34o451-470i	2	11-33,451-468	N	TM		2	114 - 118	CntCH	260 - 264	CqgCH
630	>Q8TLW5	§	Q8TLW5_METAC	$	MA_2908	Cytochrome c peroxidase	Cluster 29 Cytochrome C PEROXIDASE MA2908 MauG		YES	2	[	Methanosarcina acetivorans	]	#	MRIGTTTLISILFLTALAVTASAEEVQLSQKEELGKLLFFDESLSMPRGQSCASCHDPDFGFTDPDQDIPVSQGVIPILFGNRNAPSAAYATYSPNFSYTYDDSGQIIYYGGQFWDGRADNLTEQAKGPLLNPLEMHNPNKRTVVMSIRRSDYADLFEEVYGPCSLNNVDVAFDYAADAIAVYESSEEVNTFSSRYDEYLEGEYTLSDEEKLGLELFNGKALCSGCHISSGSEPIFTDFTYDNLGVPKNPDNPFYSIPRVYNPLRSAYVDLGLGGSGRTEITDPEGEEGKMKVPTLRNIGKTAPYTHNGYFTNLEDIVHFYNTRDVASEGWPEPEVAANVNTEEMGDLGLNDSEERAIVAFLLTLDDE	368	0	o	1	3-25	Y	noTM		2	52 - 56	CasCH	223 - 227	CsgCH
636	>M0KZE5	§	M0KZE5_9EURY	$	C435_01014	Cytochrome c551 peroxidase	Cluster 29 Cytochrome c551 peroxidase MauG		YES	2	[	Haloarcula californiae ATCC 33799	]	#	MRYMSRQPLARAVFVVGMSLLLIGGPIVSTVGAVDGGPSGEAVSDTLDETAQQTAQTSNQSSNETSDLPVEPPTSQPLPSYEEVRKPNDTEAKIELGKKLFFDPRLSDTGSISCNTCHNVMEGGDGSRTVGRGVHGQTGPRNSPTVWNAVFMSTQFWDGRADTLEAQAKGPITAGVEMGMPTSEAAMEKIRNNEGYVELYEDVYGGEDPVTLNNTVDAIAAYERTLITPNSSYDRYVRGDEDALTERQLNGMETFKELGCQGCHSGPAFNGPQWQMENGNGYYQKLGVYQGSNPQCDQYIDRYNLYADSGRAGVTGDSSDEHMFKVPTLRNVEHTAPYFHNGQVRTLENATKVMASCQVGQNISDQQAENVTAFMTSLTGQYPEQQMPRIPSRSGGEPM…	474	2	i12-34o451-470i	2	7-29,449-466	N	TM		2	114 - 118	CntCH	260 - 264	CqgCH
637	>Q5V2F1	§	Q5V2F1_HALMA	$	ccpA rrnAC1372	Cytochrome c551 peroxidase	Cluster 29 Cytochrome c551 peroxidase MauG		YES	2	[	Haloarcula marismortui	]	#	MRYMSRQPLARAVFVVGMSLLLIGGPIVSTVGAVDGGPSGEAVSDTLDETAQQTAQTSNQSSNETSDLPVEPPTSQPLPSYEEVRKPNDTEAKIELGKKLFFDPRLSDTGSISCNTCHNVMEGGDGSRTVGRGVHGQTGPRNSPTVWNAVFMSTQFWDGRADTLEAQAKGPITAGVEMGMPTSEAAMEKIRNNEGYVELYEDVYGGEDPVTLNNTVDAIAAYERTLITPNSSYDRYVRGDEDALTERQLNGMETFKELGCQGCHSGPAFNGPQWQMENGNGYYQKLGVYQGSNPQCDQYIDRYNLYADSGRAGVTGDSSDEHMFKVPTLRNVEHTAPYFHNGQVRTLENATKVMASCQVGQNISDQQAENVTAFMTSLTGQYPEQQMPRIPSRSGGEPM…	474	2	i12-34o451-470i	2	11-33,451-468	N	TM		2	114 - 118	CntCH	260 - 264	CqgCH
639	>M0JIU8	§	M0JIU8_HALVA	$	C437_06938	Cytochrome c551 peroxidase	Cluster 29 Cytochrome c551 peroxidase MauG		YES	2	[	Haloarcula vallismortis ATCC 29715	]	#	MSRQPLARAVFVVGMSLLLVGGPIVSTVGAVDGGPSTAAVSDTLDETAQQTAQTSNQSSNETSDLPVEPPTSQPLPSYEDVREPGDTEAKIELGKKLFFDPRLSDTGSISCNTCHNVMEGGDGSRTVGRGVHGQTGPRNSPTVWNAVFMSTQFWDGRADSLEEQAKGPITAGVEMGMPTSEAAMEKIRNNEGYVEMYEEVYGGEDPVTLNNTVDAIAAYERTLITPNSSYDRYVRGDEDALTERQLNGMETFKELGCQGCHSGPAFNGPQWQQEDGNGYYQQLGVYQGTNPQCDQYIDQYNLYADAGRADVTGDSSDEHMFKVPTLRNVEHTAPYFHNGQVRTLENATKVMASCQVGQNISDQQAENVTAFMTSLTGEYPDQQMPRIPSRSGGEPMLPA…	472	2	i9-31o449-468i	2	11-33,451-468	N	TM		2	111 - 115	CntCH	257 - 261	CqgCH
650	>M0LAB8	§	M0LAB8_9EURY	$	C446_16967	Cytochrome-c peroxidase (CytC-type peroxidase)	Cluster 29 Cytochrome c551 peroxidase MauG		YES	2	[	Halobiforma nitratireducens JCM 10879	]	#	MAAADATEEQSAEPVIEGDVAPQVQEDDEEDDEAEDLPVEPPTEESHPGYEYIEREDDTEEKIELGEQLYFDPRISETGTISCNTCHNVMEGGDDSRPVAMGVHGETGPVASPTVWNSGFHHTQFWDGRADTLAEQAEGPIVADVEMGMPDHEAALDRVRAVDGYVEQYEDVYGDEVDGDDPEDLVTLENTVDAIAAYERTLVTPNSSYDQYVEGDADAMTDQQLDGMESFQELGCQSCHSGPMFSGQWDEPESGEGVYQPHPTFDDNPQCEEYIEEYDLMENPGRAGVTDDEADEFMYKVPTLRNVEHTAPYMHTGQVPTLEESIRVMAACNLDEDPSDEEVEDIAAFLTSLTGEYPDQEMPRLPNPSGESMIPMDADAEFEDIEEERDEDADEVGDD…	434	1	o407-429i	0	7-29,410-431	N	noTM		2	83 - 87	CntCH	236 - 240	CqsCH
631	>L0AM49	§	L0AM49_NATGS	$	Natgr_3126 C490_15734	Cytochrome c peroxidase (Cytochrome-c peroxidase (CytC-type peroxidase))	Cluster 29 Cytochrome c551 peroxidase MauG		YES	2	[	Natronobacterium gregoryi	]	#	MGYSRQLLLVVAVSLLAVVSAGAVAAADASEAHSAEPVMEGDVAPQVQENNETEELPVEPPTEESHPGYEYIRQEGDTEEKIELGEQLYFDPRISETGTISCNTCHNVMEGGDDSRPVAMGVHGETGPVASPTVWNSGFHHTQFWDGRADTLAEQAEGPIVADVEMGMPDHEAALDRVRAVDGYIEQYEEVYGDEVDSDDPEDLVTLDHTTDAIAAYERTLVTPNSPYDQYVEGDTDALTDEQLDGMESFQELGCQSCHSGPMFSGQWDEPESGEGIYMPHPTFEENPQCEQYIEEYDLMENPGRAGVTDDEADEYHYKVPTLRNVEHTAPYMHTGQVPTLEEAIRVMGACSLDDEPSDEEVEDIAAFLTTLTGEYPEQEMPRLPNPSGESMIPMDADA…	448	2	i7-29o421-443i	1	7-29,442-463	Y	noTM		2	102 - 106	CntCH	255 - 259	CqsCH
599	>M1Y4P4	§	M1Y4P4_NATM8	$	cpx Nmlp_3369	CytC-type peroxidase	Cluster 29 Cytochrome c551 peroxidase MauG		YES	2	[	Natronomonas moolapensis	]	#	MRNRRQRLLAVLCACLLLLSGVGAGAASAAGAPTTADDTETNAAPQVQQTDEADNGTDGLPVEPPTRAHPGYEYIERENDTEAKIELGKQLYLDPRISQTGTISCNTCHNVMDPGGHDGRPTAMGVHGQTGPVNSPTVWNSGFHHTQFWDGRADTLAEQAQGPLVADVEMGMPDTGAVLERLRSMDGYVEAYQEVYGDQADVENPEDIITLERTVDAIAAYERTLVTPNSPYDQYVQGDADALSEQQLDGMETFEELGCTSCHSGPMFSGQWDEPESGNGVYQPNPTYPNNEQCSEYVDEYGLMENPGRMGVTDDSADQYLYKVPTLRNVEYTAPYTHTGNVRTLEEMIRLMGACQLNEDLSDEEVQDIRAFLTSLSGEHPEQEMPMLPGPSGESVIPA…	468	2	i7-29o440-462i	2	7-29	Y	noTM	Potential Tat signal peptide but No Tat motif was found	2	105 - 109	CntCH	259 - 263	CtsCH
648	>L9W9I0	§	L9W9I0_9EURY	$	C494_14993	Cytochrome-c peroxidase (CytC-type peroxidase)	Cluster 29 Cytochrome c551 peroxidase MauG		YES	2	[	Natronorubrum bangense JCM 10635	]	#	MGKLWKTALLIASIGFLITAAAGAVSATDASNSGPVLQVQENNETDELPVEPPTEESHPGYEAIQQEDDTEEKIELGEQLYFDPRISETGTISCNTCHNVMEGGDDSRPTAMGVHGETGPVASPTVWNSGFHHTQFWDGRADTLAEQAEGPIVADVEMGMPDHEAALDRVRAVDGYVEAYEDVYGDEIDSDDPDDIVTLERTVDAIAAYERTLVTPNSPYDQYVEGDADALSEQELDGMETFQELGCQSCHSGPMFSGQWENPESGEGVYNQHPTFEDNAQCEEYIEEYDLMENPGRMGVTDDERDEYNYKVPTLRNVEHTAPYMHTGQVATLEESIRVMSACQLDHEASDEEVEDVAAFLTTLTGEYPEQEMPRLPNPSGESMIPMDAEGDFEDMQEE…	438	2	i7-29o411-433i	2		Y	noTM		2	94 - 98	CntCH	247 - 251	CqsCH
598	>Q3INL9	§	Q3INL9_NATPD	$	cpx NP_4384A	CytC-type peroxidase	Cluster 29 Cytochrome c551 peroxidase MauG NP_4384A		YES	2	[	Natronomonas pharaonis	]	#	MLNRRRQLFVALGVALMLVLGAGAVAAADDVESDTGDVSQVQQMDNETTDLPVEPPTEVSHPGYEYIRQEGDTEEKIELGEQLFLDPRISETGTISCNTCHNVMEGGDDSRPTAMGVHGQTGPVASPTVWNSGFHHTQFWDGRADTLAEQAEGPLVADVEMGMPDHEAALDRIRSVPGYVESYEEVYGDEAESTDPDDLITLERTVDAIAAYERTLVTPNSPYDQYVEGDEDALTEQQLDGMETFQELGCQSCHSGPMFSGQWEEPESGEGVYQPHPTFRENEQCQEYVEEYGLMDNPGRMGVTDDAADEFLYKVPTLRNVEHTAPYMHTGQVETLEDAIRVMAACSLDEEVSDEEVEDIHAFLTSLTGEYPDQEMPRLPNPSGESMIPMDADTEFEDM…	453	2	i7-29o426-448i	2	8-30,425-446	Y	noTM		2	97 - 101	CntCH	250 - 254	CqsCH
649	>M0LG32	§	M0LG32_9EURY	$	C445_10612	Cytochrome-c peroxidase (CytC-type peroxidase)	Cluster 29 Cytochrome-C PEROXIDASE (CYTC-TYPE PEROXIDASE) MauG HlacAJ_010100016333		YES	2	[	Halobiforma lacisalsi AJ5	]	#	MVEGDVAPQVQEDDDEEDDETEELPVEPPTEESHPGYEYIQQEGDTEAKIELGEQLYFDPRISETGTISCNTCHNVMEGGDDSRPTAMGVHGQTGPVNSPTVWNSGFHHTQFWDGRADTLADQAEGPIVADVEMGMPDHEAALDRVRAVDGYVEQYEEVYGDEVESDDPEDLVTLEHTVDAIAAYERTLVTPNSSYDQYVEGDADALTEQQLDGMESFQELGCQSCHSGPMFSGQWDDPESGEGVYQRHPTFEDNPQCEEYVEEYDLMENPGRAGVTDDEADEYMYKVPTLRNVEHTAPYMHTGEVPTLEEAVRVMATCQLDEEPSDEEVEDITAFLTSLTGEYPEQEMTRLPAPSGESMIPADADAEFEDIEEEPEEDTDQVEADGGDGIPGMTIATA…	420	1	o393-415i	0		N	noTM		2	70 - 74	CntCH	223 - 227	CqsCH
2863	>Q9YB78	§	Q9YB78_AERPE	$	APE_1719.1	Uncharacterized protein	Cluster 30 Cytochrome C bc1 complex APE_1719.1		YES	1	[	Aeropyrum pernix	]	#	MRVMVTAFATVSIIMLSIFALTGYLMYAQPSEEEARATFESIGCVSCHNGTVAVTWDEIVDELKEVPEKYGGDIDAYARDVAYFGQKGAFNTWNDLIATMAQNVGKQPNDPDIQKINEFFLSVAGVSGGETTPTETATGTTTPQETTEETTPMGTETEEAEAGIPFGLAAAIALLIVVLIAAAAYMFARR	190	2	i7-29o166-188i	2	4-26,164-185	N	TM		1	44 - 48	CvsCH
2864	>U3TET6	§	U3TET6_9CREN	$	ACAM_1076	Uncharacterized protein	Cluster 30 Cytochrome C bc1 complex APE_1719.1 homolog		YES	1	[	Aeropyrum camini SY1 = JCM 12091	]	#	MRVRATAFAMVSIIMLSVFALTGYLMYAQPSEEEARATFESIGCVSCHNGTVAATWDEIVNELKEVPEKYGGDIDAFARDVAYFGQKGAFNTWDDLMATMAQNVGKQPSDPDIQKINEFFLSIAGVSGGETTQTETAQETTTPQATTGETETVETQTEKAEAGIPFGLAAAIALLIVVLIAAAAYMFARR	190	2	i7-29o166-188i	2	4-26,164-185	N	TM		1	44 - 48	CvsCH
1867	>A2BMK8	§	A2BMK8_HYPBU	$	Hbut_1395	Putative uncharacterized protein	Cluster 30 Cytochrome C bc1 complex homolog PROTEIN HBUT_1395		YES	1	[	Hyperthermus butylicus	]	#	MRDRASAPVLLTAVLVLALASIGAAALSAEEAEKLFQSSGCTGCHNGVVAPDFQGTIAVIREWASKYETLDEAVAAEAPNFKMFNNAKSWDELMSSMPGITPELKDYFARVFEEAKTGAVPVQEQPAGETTEQPVQPTTPVVTQPKPKPAVNVTKLPEVSAPNPSAQAESLVKTGLPAGVAVLITAIVILAAFTKKARQH	200	2	i7-29o174-193i	2	7-29,173-194	Y	noTM		1	41 - 45	CtgCH
2866	>G0EFE8	§	G0EFE8_PYRF1	$	Pyrfu_1105	Uncharacterized protein	Cluster 30 Cytochrome C bc1 complex homolog PYRFU_1105		YES	2	[	Pyrolobus fumarii	]	#	MNMHRMYWLTPVLLALVIVAFSVAALAITEEEAKQVFEKAGCATCHSTPGNDFKSLVDKIRSWASKYASLDEAVANEYKQAQTYDQLMQQMKQYTPSISDEDYQLLYQFFKQVFEEAKGGAGVTESEAKQVFEKAGCATCHNAPGNNFDSIVEKIRSWAEKYGSLDEAVASEYPQAKSYDELMQQMKQYTPGISDKDYQLLYQFFKQVFEEAKGGQAAAATPTTTTAQVSEATTTTTTTPKENITTLPSVPTPNPSEEARSRISTGLVVGVAILVVAVVLFVVFRLKK	288	2	i7-29o262-284i	2	8-30,263-285	N	TM		2	42 - 46	CatCH	137 - 141	CatCH
4804	>728876786	§	AIY91097.1	$	GACE_2073	Cytochrome c oxidase	Cluster 31	–	YES	1	[	Geoglobus acetivorans	]	#	MERKEIVFLLMGFAIGLVAGAFIAGLTYSTYPGWMPGMQYMPGMQYTPTPYSAEYKTNGERIFLTGVNENGERIPFVGGPQWLYMHGGGCASCHGADGRGGIYPMMCGVKTPDIRYSTLTEKHGMSEENIIKAITQGVDDEGDELDYCMPRWQMSEDDLNDLIAYLKELG	170	1	i7-29o	1	5-27	N	TM		1	90 - 94	CasCH
2844	>N0BDG2	§	N0BDG2_9EURY	$	Asulf_00264	Uncharacterized protein	Cluster 31 Cytochrome c euryarch monohaem cyt c oxidase group MZHIL_0223	n.a.	YES	1	[	Archaeoglobus sulfaticallidus PM70-1	]	#	MGRYGIYIVVGSVLGVLLGLFLYSMLFEGHLGYDQRSQMGPMGSGYGDGRYYPPGCCQGPVSFESNGERIYYTGINDEGERIPFTGGPTWLRVHGGSCVNCHGRDGTGGFVPMMCDEKSPDIRYSALVEEGMSEDEIKTAITKGVHENETLNYCMPRWQMGERDLNDLISYLKKLD	176	1	i5-27o	1	6-28	N	TM		1	98 - 102	CvnCH
3854	>F7XNK4	§	F7XNK4_METZD	$	Mzhil_0223	Uncharacterized protein	Cluster 31 Cytochrome c euryarch monohaem cyt c oxidase group MZHIL_0223	n.a.	YES	1	[	Methanosalsum zhilinae	]	#	MKSSWLLPVAAVLIIAGAAGLIFISSTIYSDYPRYQGEPYLPDGYIPNDFESNGERIYFTGLNETGKRIEFTGGPQWLYVHGGSCVSCHGVDARGGTVMMRGFVTAPDITYQTLTQVHDDHLPYTEESIKRAIRDGIDPAGNPLDWFMPRWRMTDQDMDDLIEHLKTL	168	1	o4-26i	1	5-27	N	TM		1	85 - 89	CvsCH
1922	>Q12Z03	§	Q12Z03_METBU	$	Mbur_0327	Putative uncharacterized protein	Cluster 31 Cytochrome c euryarch monohaem cyt-binding motif hypothetical PROTEIN MBUR_0327	n.a.	YES	1	[	Methanococcoides burtonii	]	#	MKRPILLFLLGIAIVVSGCVNLMGDSYDRPSQEYFWHEPGYMYPNQYDRSLPSDIASQFDSNGELIYYTGYNEEGQLIPASGGPHWLYVHGGSCVSCHGVSGKGGIPIMMGTDIPSDIRYSTLTAEDEPANEVAGGHDEHPAYTDETIKEAIRDGIEPDGEELDYTMPRWDMSDDDIEDLINYLKTL	187	1	i5-27o	1	4-26	N	TM		1	94 - 98	CvsCH
2805	>Q8TUA6	§	Q8TUA6_METAC	$	MA_0167	Uncharacterized protein	Cluster 31 Cytochrome c euryarch monohaem cytc-binding motif cyt c oxidase group MA0167	n.a.	YES	1	[	Methanosarcina acetivorans	]	#	MIILLVLIVAGIVFLIFTFGTMWGLSRTGDGFYGRPDIYSENRTSYPGTGIYPGGGMYPGGGMYPGRGMYPGGYPSYNISDFESNGELIYYTGFNESGERIETEYGPHWLYVHGGSCVDCHRTDGRGGYPVMMGYAIPPDIRYETLTSEEHEEEEGHPPYTDETIKRAIREGIDSAGEPLDLTMPRWNMTDKDVNDVVEYLKTL	204	1	i2-24o	1	2-24	N	TM		1	117 - 121	CvdCH
628	>F2KSJ8	§	F2KSJ8_ARCVS	$	Arcve_2078	Cytochrome c oxidase, subunit II, putative	Cluster 31 Cytochrome c euryarch monohaem Cytochrome C Arcve_2078 Phyre structure prediction Arcve_2078 cyt c fold/cyt c oxidase	n.a.	YES	1	[	Archaeoglobus veneficus	]	#	MERKDTVILVVAVLAALAIGLSIGNMFWMGRYQSYPSQTSYQPMTGPMQGYQQPMMGYSPQPAQYKSNGELIFMTGVNEKGERIPFVGGPQWLYMHGGGCASCHGVDGKGGVYPMMCGVKTPDIRYSTLTEEHGMSEEDIKKAITQGIDDDGEELDYCMPRWQMSEKDLNDVIEYLKQL	179	1	i7-29o	1	6-28	N	TM		1	100 - 104	CasCH
629	>D3RWV7	§	D3RWV7_FERPA	$	Ferp_0802	Cytochrome c oxidase, subunit II, putative	Cluster 31 Cytochrome c euryarch monohaem Cytochrome C NOT (!) OXIDASE Ferp_0802	n.a.	YES	1	[	Ferroglobus placidus	]	#	MKTRETIIVVAVAIAAFAAGFIAANVFWFGGTPYMQFGDRNIYQPVGEYRSNGEKIFLTGVNEKGERIPFVGGPTWLQMHGGGCASCHGVDGKGGIYPMMCGVKTPDIRYSTLSGEHGMSEEDVKRAITSGIGDEGEELNWCMPRWQMTEKDLNDLIEYLKQLK	164	1	i7-29o	1	6-28	N	TM		1	84 - 88	CasCH
627	>O30048	§	O30048_ARCFU	$	AF_0190	Cytochrome C oxidase, subunit II, putative	Cluster 31 Cytochrome c euryarch monohaem Cytochrome C NOT OXIDASE, SUBUNIT II AF_0190	n.a.	YES	1	[	Archaeoglobus fulgidus	]	#	MLINTMEKSEIVVAIIAVVVVAFFLLNFLTPYGYMPMMGYGGYPMGGYNPMMGYSDERYYPPGCCQGPAEFSSNGEKIYFTGINEKGERIPFTGGPQWLVMHGGSCVNCHGRDGRGGLVPMMCNEKAPDIRYSALTEEEMSDEEIRIAITKGEHDNETLDWCMPRWQMSDEDLNDIIAYLKELG	184	1	i12-34o	1	5-27	N	TM		1	106 - 110	CvnCH
634	>L0KVL8	§	L0KVL8_METHD	$	Metho_1253	Cytochrome c, mono-and diheme variants family	Cluster 31 Cytochrome c euryarch monohaem Cytochrome C NOT OXIDASE, SUBUNIT II AF_0191	n.a.	YES	1	[	Methanomethylovorans hollandica	]	#	MNKMETYFLGLIGVVIIAILIMIVYMMSLQTSGYNTGYGSMMGSGYGGMMGTGYNQQGGMMGAGYGQQGGMMGSGYIYPYNVEGIKTEFKSNGETIYYTGFNETGKRIPTSYGPQWIYMHGGGCVNCHGVDGQGGVPVMMGYTVPADITYASLTTEENPPFTDEAIRAAIRNGLEPSGESLSPTMPRWQMSDKDLNDTLEYIKTL	205	1	i7-29o	1	8-30	N	TM		1	124 - 128	CvnCH
2860	>D7E924	§	D7E924_METEZ	$	Metev_1087	Uncharacterized protein	Cluster 31 Cytochrome c euryarch monohaem hypothetical PROTEIN METEV_1087	n.a.	YES	1	[	Methanohalobium evestigatum	]	#	MKSSTIILIIILAIVVAGSIPLLIYQLYPPNIDENSYGPTGPGRSYQDQNLKTSFESNGETIYYTGFNKSGDKIQISSGPHWVYVHGGSCVDCHGADGKGNRPIRMNYKIPPDITYSALTSDEHDEHPVYTDETIKRAIRKGIDPSGNLLDSTMPRWHMSDKDVDDVVEYLKKLDN	176	1	i7-29o	1	5-27	N	TM		1	90 - 94	CvdCH
1910	>D5EBP0	§	D5EBP0_METMS	$	Mmah_1083	Putative uncharacterized protein	Cluster 31 Cytochrome c euryarch monohaem hypothetical PROTEIN MMAH_1083	n.a.	YES	1	[	Methanohalophilus mahii	]	#	MLILLLFIGVVFIFVGMMNLLYTPSSYQQYGWQQPGTMYPDGFETSPSSPSNFDIISEFDSNGEMIYYTGFNEDGQRIPFQGGPRWLSVHGGSCVSCHGVDGKGGVPIMMGTAVPPDITYETLTAEQDHEDEHEGHPVYTDETIKMAIKQGIDPSGERLDYTMPRWNMSEKDLNDLIEYLKTL	183	1	i2-24o	1	2-24	N	TM		1	94 - 98	CvsCH
2138	>D5E6L3	§	D5E6L3_METMS	$	Mmah_1300	Putative uncharacterized protein	Cluster 31 Cytochrome c euryarch monohaem hypothetical PROTEIN MMAH_1300	n.a.	YES	1	[	Methanohalophilus mahii	]	#	MKTSFLLVAALLVIVGTVGIGYLVYLESNARYAPVGSGQYPMDTYQGDYMSGQYQVTDFESNGEMIYYTGFNDSGYRLSMTAGPRWVYVHGSSCVNCHGVDGKGGAPIMMGYVVPADITYDSLTSEEHVGHIPYTDETIKIVIREGIDPEGQPLDSTMPRWRMTDEDLDDLIEYLKTL	178	1	o4-26i	1	5-27	N	TM		1	94 - 98	CvnCH
3855	>K4MC95	§	K4MC95_9EURY	$	Mpsy_1432	Uncharacterized protein	Cluster 31 Cytochrome c euryarchaeota	n.a.	YES	1	[	Methanolobus psychrophilus R15	]	#	MVKVHLAIFIFIGIILATSGCINHMGDYYNGPDQAYRWHEPGYTYPEQYDPSVDANEITDFESNGEMIYYTGFNESGQQIPFRGGPHWLYVHGGSCVSCHGTDGEGGVPIMMGTVIPPNITYEALTSEQHEMGEDEEHPPYTDETIKIAIRQGEDPSGEELDYTMPRWDMSDEAVNDLIEYLKTL	185	1	o4-26i	1	2-24	N	TM		1	96 - 100	CvsCH
4774	>695945768	§	KGK99714.1	$	LI82_00375	Hypothetical protein li82_00375	Cluster 31 hypothetical monoheme cytochrome c LI82_00375	–	YES	1	[	Methanococcoides methylutens	]	#	MARTLISIGIILMVAGCINVYDERPDTTDRGYEWHDPGYMYPAQYDSMTDPNIITDFSSNGEMIYYTGLNENRQEIPVSGGPHWLYVHGGSCVSCHGVDGKGGVPIMMGTVIPSDITYEVLTSEEDHEDEHEEHPPYTDETISIAIREGKDPSGEELDYTMPRWDLSDEDMEDLIEYLKTL	181	0	o	1	1–22	N	TM		1	92 - 96	CvsCH
2653	>D3RY46	§	D3RY46_FERPA	$	Ferp_1255	Uncharacterized protein	Cluster 32 diheme Cytochrome, FERP_1255 similar to Ferp_2208 and Rhodoferax ferrireducens Rfer_3092		YES	2	[	Ferroglobus placidus	]	#	MRMKLLALMLLAIALVIAGCAQTGKEVKQTPTPEKTPTSEATPTEQMTRYASLKEIAEKIRSGEIDVGNNYDMTLEGRFHKIHAKVLGLDCTACHIPDYAKDVLYERKYKKPEGAPGVVDRGVCLGCHKEGGIATPWYGQASE	143	0	o	1	4-26	Y	noTM		2	91 - 95	CtaCH	124 - 128	ClgCH
396	>564600280	§	WP_023845380.1	$	MettiDRAFT_1699	Cbb3-type cytochrome oxidase, subunit 1	Cluster 33, cbb3-oxidase with fused subunits	43	YES	YES	[	Methanolobus tindarius	]	#	MGSDSSLQEDDDPSSQNEHKTNNIKDELAGDKFLEGDDAVKYWFIGSLLWFPIFATLGFILAIKFFQPYFLGDAAFLTFGRIRPAHVNGVLFGFVSSGLIGSMFWAIPRLVNTKLYSSRLAKISAVLWNFALLVGIMMILFLGDTQGREYAELPWSIDVLIMFTLLLILYNILSTFGRRTEKKLYVSTWYYTGTFIWFPIVYFVGNVMWNPPSGALQGITDSIFNWYYGHNVLGLWFTTLGIATWYYAVPRIINRPLYSHLLSVISFFTIAFFYTGVGGHHLLQTAIPEWVKTIAVVMSILMLVPVITFAVNLGMTLRGSWDTFTKDIPFRFIVTGFFFYVLTSIQGSYQGLRSTNSFLHFSQWTVGHAHLAILGGFGFLAVGMMYWLIPKITRTKIYS…	949	13	i48-70o85-107i120-142o155-177i184-206o226-248i261-283o293-315i328-347o367-389i402-424o444-466i513-535o	13	42-64,89-111,121-142,155-177,193-215,228-250,257-279,293-315,328-350,366-388,407-429,512-534	N	TM		3	565 - 569	CfyCH	723 - 727	ClaCH	847 - 851	CsqCH
395	>L0KVU2	§	L0KVU2_METHD	$	Metho_0518	Cbb3-type Cytochrome oxidase, subunit 1	Cluster 33, cbb3-oxidase with fused subunits	43	YES	YES	[	Methanomethylovorans hollandica	]	#	MVYKDGIQKEDALSSQDETKVNSNREENIADRFIEGDDAVKYWFLGSLIWFPIFATLGFILAVKFFQPYFLSDAAFLTFGRIRPAHVNGVLFGFVSSGLIGGMFWAIPRLVNTPIYNARLAKLSAVLWNFALLAGIILILFFGDTQGREYAELPWSVDVLIMLTLLLILYNILSTLGRRVEKKLYVSTWYYTATFIWFPIVYFIGNVMWRPPSGSLEGITDSIFNWYYGHNVLGLWFTTLGIATWYYAVPRMINRPLYSHLLSVISFFTIAFFYTGVGGHHLLQTPIPEWVKTIAVVMSILMLVPVITFMVNLGMTLRGSWDNFTKDIPFRFVVTGFIFYVLTSIQGSFQGLRGTNSFLHFSQWPVGHAHLAILGGFGFLAIGMMYWLIPKITRTKIYS…	949	13	i43-65o85-107i120-142o155-177i184-206o226-248i261-283o293-315i328-347o367-389i402-424o444-466i513-535o	12	42-64,89-111,120-142,153-175,193-215,228-250,257-279,293-315,326-348,367-389,404-426,455-476,512-534	N	TM		3	565 - 569	CvyCH	723 - 727	ClaCH	847 - 851	CaqCH
613	>D3RYC7	§	D3RYC7_FERPA	$	Ferp_1338	Cytochrome c class I	Cluster 34 Cytochrome C CLASS I distant similarity to thiosulfate dehydrogenase (one of two CxxCH) cbb3-type, subunit II		YES	1	[	Ferroglobus placidus	]	#	MRWLLIFLLFAFPVAAEDGKSIYEKKCQMCHGEKGDGQKDKGVDFSDPEFWKDKSYEEVYDAIKNGKGKMPAFPELSDEEIKSVIEYIRSLAPTPTPTATPTSTTPEKIVTEKKSPGFGILLILAAGALALRKIR	135	0	o	2	1-19,115-131	Y	noTM		1	27 - 31	CqmCH
2834	>M0FT37	§	M0FT37_9EURY	$	C459_12964	Uncharacterized protein	Cluster 35 Cytochrome c candidate hypothetical PROTEIN HVO_0184		NO	1	[	Haloferax sp. ATCC BAA-645	]	#	MADLVALSVVALPLWFAVSVWAGIDATRHSSHNAFLWGFSVFVGGLLGLALYLNLGRDEPAVGRRAGQSRSPDGVPSARTETVPCPNCHSLEEADRDTCRFCGESL	106	2	i5-24o34-56i	2	3-25,33-54	N	TM		1	85 - 89	CpnCH
2835	>M0FFB4	§	M0FFB4_9EURY	$	C460_11583	Uncharacterized protein	Cluster 35 Cytochrome c candidate hypothetical PROTEIN HVO_0184		NO	1	[	Haloferax sp. ATCC BAA-646	]	#	MADLVALSVVALPLWFAVSVWAGIDATRHSSHNAFLWGFSVFVGGLLGLALYLNLGRDEPAVGRRAGQSRSPDGVPSARTETVPCPNCHSLEEADRDTCRFCGESL	106	2	i5-24o34-56i	2	3-25,33-54	N	TM		1	85 - 89	CpnCH
2833	>M0FVM3	§	M0FVM3_9EURY	$	C458_14722	Uncharacterized protein	Cluster 35 Cytochrome c candidate hypothetical PROTEIN HVO_0185		NO	1	[	Haloferax sp. ATCC BAA-644	]	#	MADLVALSVVALPLWFAVSVWAGIDATRHSSHNAFLWGFSVFVGGLLGLALYLNLGRDEPAVGRRAGQSRSPDGVPSARTETVPCPNCHSLEEADRDTCRFCGESL	106	2	i5-24o34-56i	2	3-25,33-54	N	TM		1	85 - 89	CpnCH
2825	>M0J1G7	§	M0J1G7_HALMT	$	C439_09445	Uncharacterized protein	Cluster 35 Cytochrome c candidate hypothetical PROTEIN HVO_0186		NO	1	[	Haloferax mediterranei	]	#	MAELVAWLLLAFVWFIVSVWAGLDAAKHSPHNAFLWGFSVFVGGLLGLALYLNLGRGGYGTHRSDADTRSRAPIEKTPSRNELVSCPNCHAREEADRDTCRFCGEPLDTS	110	2	i5-23o33-55i	2	3-25,33-55	N	TM		1	86 - 90	CpnCH
2830	>M0I3Z2	§	M0I3Z2_9EURY	$	C452_09656	Uncharacterized protein	Cluster 35 Cytochrome c candidate hypothetical PROTEIN HVO_0187		NO	1	[	Haloferax alexandrinus JCM 10717	]	#	MADLVALSAVALPLWFAVSVWAGIDATRHSSHNAFLWGLSVFVGGILGLALYLNLGRDEPGVGRRAGQSRSPDGISSARTETVSCPNCHSLEEADRDTCRFCGESL	106	2	i5-24o34-56i	2	4-26,33-55	N	TM		1	85 - 89	CpnCH
2836	>M0JCZ4	§	M0JCZ4_9EURY	$	C438_08702	Uncharacterized protein	Cluster 35 Cytochrome c candidate hypothetical PROTEIN HVO_0187		NO	1	[	Haloferax denitrificans ATCC 35960	]	#	MADLVALSVVALPLWFVVSVWAGIDATRHSSHNAFLWGFSVFVGGVLGLALYLNLGRDEPGVGRRAAGQSASPNGVPSVRTETVTCPNCHSLEESGRDTCRFCGESL	107	2	i5-24o34-56i	2	3-25,32-53	N	TM		1	86 - 90	CpnCH
2837	>M0HJI8	§	M0HJI8_9EURY	$	C454_06592	Uncharacterized protein	Cluster 35 Cytochrome c candidate hypothetical PROTEIN HVO_0187		NO	1	[	Haloferax gibbonsii ATCC 33959	]	#	MADLVALSVVALPLWFVVSVWAGIDATRHSSHNAFLWGLSVFVGGILGLALYLNLGRDEPGVGRRVSGHSGSPNGAPSVRAETVTCPNCHSLEEADRDTCRFCGESL	107	2	i5-24o34-56i	2	3-25,33-54	N	TM		1	86 - 90	CpnCH
2831	>M0GCY9	§	M0GCY9_HALL2	$	C456_17082	Uncharacterized protein	Cluster 35 Cytochrome c candidate hypothetical PROTEIN HVO_0187		NO	1	[	Haloferax lucentense DSM 14919	]	#	MADLVALSAVALPLWFAVSVWAGIDATRHSSHNAFLWGLSVFVGGILGLALYLNLGRDEPGVGRRAGQSRSPDGISSARTETVSCPNCHSLEEADRDTCRFCGESL	106	2	i5-24o34-56i	2	3-25,33-54	N	TM		1	85 - 89	CpnCH
2838	>M0II25	§	M0II25_9EURY	$	C440_08507	Uncharacterized protein	Cluster 35 Cytochrome c candidate hypothetical PROTEIN HVO_0187		NO	1	[	Haloferax mucosum ATCC BAA-1512	]	#	MADTIAWVVLVFVPWFGVSVLVGIDATKHSSHNAFLWGFSVFAGGVLGLALYLNLGRDEPGYRRVDADAQSRSDAGVAPTRTALISCPNCHSREAADRDTCRFCGESLDEREATSKTN	118	2	i5-24o34-56i	2	3-25,33-54	N	TM		1	87 - 91	CpnCH
2828	>M0GQU3	§	M0GQU3_9EURY	$	C457_01350	Uncharacterized protein	Cluster 35 Cytochrome c candidate hypothetical PROTEIN HVO_0187		NO	1	[	Haloferax prahovense DSM 18310	]	#	MADLIALSVVALPLWFVVSVWAGIDATRHSSHNAFLWGLSVFVGGILGLALYLNLGRDEPGMGRGTPGHSGSPNGVPSARTETVSCPNCHSLEEADRDTCRFCGESL	107	2	i5-24o34-56i	2	3-25,33-54	N	TM		1	86 - 90	CpnCH
2829	>L5NVF6	§	L5NVF6_9EURY	$	D320_09057	Uncharacterized protein	Cluster 35 Cytochrome c candidate hypothetical PROTEIN HVO_0187		NO	1	[	Haloferax sp. BAB2207	]	#	MADLVALSAVALPFWFAVSVWAGIDATRHSSHNAFLWGLSVFVGGILGLALYLNLGRDEPGVGRRAGQSRSPDGISSARTETVSCPNCHSLEEADRDTCRFCGESL	106	2	i5-24o34-56i	2	3-25,33-54	N	TM		1	85 - 89	CpnCH
2832	>D4GZD1	§	D4GZD1_HALVD	$	HVO_0187 C498_19189	Uncharacterized protein	Cluster 35 Cytochrome c candidate hypothetical PROTEIN HVO_0187		NO	1	[	Haloferax volcanii	]	#	MADLVALSAVALPLWFAVSVWAGIDATRHSSHNAFLWSLSVFVGGILGLALYLNPGRDEPGVGRRAGQSRSPDGISSARTETVSCPNCHSLEEADRDTCRFCGESL	106	2	i5-24o34-56i	2	3-25,33-54	N	TM		1	85 - 89	CpnCH
2792	>M0I9B2	§	M0I9B2_9EURY	$	C452_07458	Uncharacterized protein	Cluster 36 Cytochrome c candidate 02 nterm. TMH, CxxCH in closely related proteins conserved, not Haladaptatus.		YES	1	[	Haloferax alexandrinus JCM 10717	]	#	MPHPTLLSSTLRRLTVAVSLVTSTLFAALAAAILFPQSAIWTWALLFFLPIFWLHCYFPGYVSYSPTAFGRVREVVTSPRAVRECVVCGEADDRGVARAFSTQFVVAGIPLSTTDRGENEYCTRCHAVEFSPTDEAARGEREVGESEGDSGKSAELND	158	2	i13-35o39-61i	1	12-34	N	TM		1	122 - 126	CtrCH
2791	>M0IXH3	§	M0IXH3_9EURY	$	C438_14301	Uncharacterized protein	Cluster 36 Cytochrome c candidate 02 nterm. TMH, CxxCH in closely related proteins conserved, not Haladaptatus.		YES	1	[	Haloferax denitrificans ATCC 35960	]	#	MPHPTLLSSTLRRLTVAVSLITSTLFAALAAAILFPQSAIWTWALLFFFPIFWLHCYVPGYVSYSPTSFGRVREVVTSPGSVRECVVCGEADDRGVVREFSTQFVVAGVPLATTDSGENEYCAGCHAVEFSPTDEAARGETEVAESEDDSGESAELND	158	2	i13-35o39-61i	1	24-46	N	TM		1	122 - 126	CagCH
2820	>M0HID0	§	M0HID0_9EURY	$	C454_04167	Uncharacterized protein	Cluster 36 Cytochrome c candidate 02 nterm. TMH, CxxCH in closely related proteins conserved, not Haladaptatus.		YES	1	[	Haloferax gibbonsii ATCC 33959	]	#	MTVAVSLVTSTLFAALAAAILFPQSAIWTWALLFFLPIFWLHCYFPGYVSYSPTSFGRVREVVTSPRAVRECVVCGESDDSGVAREFSTQLVAAGIPLATTDRGENEYCERCHAVEFSPDDEVARGEREVPVPEDGSEESAELND	145	2	i5-22o26-48i	1	11-33	N	TM		1	109 - 113	CerCH
2793	>M0GIB0	§	M0GIB0_HALL2	$	C456_14823	Uncharacterized protein	Cluster 36 Cytochrome c candidate 02 nterm. TMH, CxxCH in closely related proteins conserved, not Haladaptatus.		YES	1	[	Haloferax lucentense DSM 14919	]	#	MPHPTLLSSTLRRLTVAVSLVTSTLFAALAAAILFPQSAIWTWALLFFLPIFWLHCYFPGYVSYSPTAFGRVREVVTSPRAVRECVVCGEADDRGVARAFSTQFVVAGIPLSTTDRGENEYCTRCHAVEFSPTDEAARGEREVGESEGDSGKSAELND	158	2	i13-35o39-61i	1	24-46	N	TM		1	122 - 126	CtrCH
2821	>M0GN96	§	M0GN96_9EURY	$	C457_03641	Uncharacterized protein	Cluster 36 Cytochrome c candidate 02 nterm. TMH, CxxCH in closely related proteins conserved, not Haladaptatus.		YES	1	[	Haloferax prahovense DSM 18310	]	#	MTVAVSLVTSTLFAALAAAILFPQSAIWTWALLFFLPIFWLHCYFPGYVSYSPTSFGRVREVVTSPRAVRECVVCGESDESGVAREFSTQLVAAGIPLATTDRGENAYCARCHAVEFSPDDEAARGEGEAPEPEGNSPESAELND	145	2	i5-22o26-48i	1	24-46	N	TM		1	109 - 113	CarCH
2823	>M0FX06	§	M0FX06_9EURY	$	C459_10627	Uncharacterized protein	Cluster 36 Cytochrome c candidate 02 nterm. TMH, CxxCH in closely related proteins conserved, not Haladaptatus.		YES	1	[	Haloferax sp. ATCC BAA-645	]	#	MTVAVSLVTSVTFAVISSAILFPQSVIWPLAVLCFFPIFWLHCYVPGYVSYSPTSFGRVREVVTSPRSVRECVVCGETDDRGVVREFCTQFVVAGIPLATTDRGENEYCTRCHAVEFSPADEAARSEGEIAEPGDNSVESADLND	145	2	i5-22o26-48i	1	25-47	N	TM		1	109 - 113	CtrCH
2795	>M0I1U0	§	M0I1U0_9EURY	$	C441_14601	Uncharacterized protein	Cluster 36 Cytochrome c candidate 02 nterm. TMH, CxxCH in closely related proteins conserved, not Haladaptatus.		YES	1	[	Haloferax sulfurifontis ATCC BAA-897	]	#	MPHPTLLSSTLRRLTVAVSVVTSTLFAALAAAILFPQSAIWTWALLFFFPIFWLHCYLPGYVSYSPTSFGRVREVVTSPGAVRECVVCGEADDRGVVREFSTQFVAAGVPLATTDRGENEYCTRCHAVEFSPTDEAARGEREVSEPESDSAESAELND	158	2	i13-35o39-61i	1	11-33	N	TM		1	122 - 126	CtrCH
2794	>D4GT34	§	D4GT34_HALVD	$	HVO_0691 C498_15268	Uncharacterized protein	Cluster 36 Cytochrome c candidate 02 nterm. TMH, CxxCH in closely related proteins conserved, not Haladaptatus.		YES	1	[	Haloferax volcanii	]	#	MPHPTLLSSTLRRLTVAVSLVTSTLFAALAAAILFPQSAIWTWALLFFVPIFWLHCYFPGYVSYSPTAFGRVREVVTSPRAVRECVVCGEADDRGVARAFSTQFVVAGIPLSTTDRGENEYCTRCHGVEFSPTDEAARGEREAGESEGDSGKSAELND	158	2	i13-35o39-61i	1	25-47	N	TM		1	122 - 126	CtrCH
2798	>M0CV70	§	M0CV70_9EURY	$	C474_17399	Uncharacterized protein	Cluster 36 Cytochrome c candidate similar to HVO_0691		YES	1	[	Halosarcina pallida JCM 14848	]	#	MPPPTLLSGTLRRLTVAVSLLTSALFALLAGALAAGALGVPAGTALTAVVAALAFLPVFWLHCYAAGYVAYAPTEFGAVRRIETLSAQVTACTVCGDSDANGVCRRYGEQRVVAGVPLATTEEGENWYCGNCHAVEHGDGGSAPDATVDRALEETD	156	2	i13-35o50-72i	2	17-39,46-68	N	TM	Potential Tat signal peptide but No Tat motif was found	1	129 - 133	CgnCH
2824	>M0FHM6	§	M0FHM6_9EURY	$	C460_09245	Uncharacterized protein	Cluster 36 Cytochrome c candidate similar to HVO_0691 hypothetical PROTEIN HBOR_25289		YES	1	[	Haloferax sp. ATCC BAA-646	]	#	MTVAVSLVTSVTFAVISSAILFPQSVIWPLAVLCFFPIFWLHCYVPGYVSYSPTSFGRVREVVTSPRSVRECVVCGETDDRGVVREFCTQFVVAGIPLATTDRGENEYCTRCHAVEFSPADEAARSEGEIAEPGDNSVESADLND	145	2	i5-22o26-48i	1	12-34	N	TM		1	109 - 113	CtrCH
2822	>M0FRL0	§	M0FRL0_9EURY	$	C458_17075	Uncharacterized protein	Cluster 36 Cytochrome c candidate similar to HVO_0691 hypothetical PROTEIN HBOR_25290		YES	1	[	Haloferax sp. ATCC BAA-644	]	#	MTVAVSLVTSVTFAVISSAILFPQSVIWPLAVLCFFPIFWLHCYVPGYVSYSPTSFGRVREVVTSPRSVRECVVCGETDDRGVVREFCTQFVVAGIPLATTDRGENEYCTRCHAVEFSPADEAARSEGEIAEPGDNSVESADLND	145	2	i5-22o26-48i	1	12-34	N	TM		1	109 - 113	CtrCH
2796	>E4NSJ0	§	E4NSJ0_HALBP	$	Hbor_25290 C499_15785	Uncharacterized protein	Cluster 36 Cytochrome c candidate similar to HVO_0691 hypothetical PROTEIN HBOR_25290		YES	1	[	Halogeometricum borinquense	]	#	MPPSTLLSSDLRKLTVAVSLLTSVLFAPLAGLLLAQSPVAGALTYGPILWLHCYAAGYVSYSPTAFGYRRTLEAQSAHVTSCTVCEGSDDDGVCRRYGEQLVVAGIPLTTTEDGENWYCASCHAVEHGDGGSTAAGERVVEPERN	145	2	i13-35o39-61i	1	23-45	N	TM		1	119 - 123	CasCH
2797	>I3R2B4	§	I3R2B4_HALMT	$	HFX_0650 C439_07210	Uncharacterized protein	Cluster 36 hypothetical PROTEIN HFX_0650		YES	1	[	Haloferax mediterranei	]	#	MPRPTLLSSTLRRLTVAVSLLTSALFAFLTAVILAPSLPELGVVFFLPIFWLHCYFAGYVSYRPTEMGRVRDVVTTPKPVRNCTVCGDSDTRGVVREFSTQLVAAGVALTTTEHGKNEYCERCHAVEFSPTDRAARGASDATEREELNR	149	2	i13-35o40-62i	1	24-46	N	TM		1	120 - 124	CerCH
1916	>A2BMJ0	§	A2BMJ0_HYPBU	$	Hbut_1376	Putative uncharacterized protein	Cluster 38 Cytochrome C PROTEIN HBUT_1376		YES	1	[	Hyperthermus butylicus	]	#	MRKLVVVLGLVALILVFGIAAYRHAEAMSNGAPQLNCLQCHQSAAQNPVDFTITGLPQNYQPGKTYTITIKINNGPDCSSGVACGGFAVVVDAGELIASDSKNTFISGEILTHTKDGSMLREWTFQWKAPENPVPVTFNISVIAANGDGTFNGDAFGNKVIKIEPAKAAEEEPAKQEEEPSTTTTTTTTTTTRTVTTVEKTEHNLPLAIAVAVVIFVVVVAGYLLLARK	229	2	i5-22o205-227i	2	4-26,204-226	N	TM		1	37 - 41	ClqCH
1872	>A8AAI9	§	A8AAI9_IGNH4	$	Igni_0759	Putative uncharacterized protein	Cluster 38 Cytochrome C PROTEIN IGNI_0759		YES	1	[	Ignicoccus hospitalis	]	#	MKKTSLFLLALLAAPLFAMSNGAPNFGCTMCHQDAKPLSPQHIVIKGLPQYYEPGKSYRITIEVTDANECTPAMTACGGFALQANAGEFKVVDPTNTFIAHPTPTESFVTHTKEGSMKRTWTVEWVAPKERKPVTFRVAVIAANGDGSPFGDYFGMKTFVLQPAVPGVNPTVTTTQGNVITITKTVWVTVTITKTITVTLSG	202	0	o	1	4-26	Y	noTM		1	28 - 32	CtmCH
1874	>A8ABC8	§	A8ABC8_IGNH4	$	Igni_1052	Putative uncharacterized protein	Cluster 38 Cytochrome C PROTEIN IGNI_1052		YES	1	[	Ignicoccus hospitalis	]	#	MRALLAALTLIVVTFAMSNGAPTLSCTQCHVDAKAIPPKDLVVEGIPKYYEPGKIYNITVKILDVNPCNPEVMAGCGGFAVHPSAGELVQTDKVNTIIAHNPVDGVYITHSERGHMKREWRFAWKAPSKPQPVEFKVAALAANGDATPFGDYYGAKVIKTYPVGWTGPANGGGAGTGAPEVGVASSSKVLKEIKNLLLVSIFTQSVTLAFVIALLALNLLKKRGT	225	1	o198-220i	2	1-23,193-215	Y	noTM		1	26 - 30	CtqCH
2865	>G0EGP3	§	G0EGP3_PYRF1	$	Pyrfu_1333	Uncharacterized protein	Cluster 38 Cytochrome c PROTEIN PYRFU_1333		YES	1	[	Pyrolobus fumarii	]	#	MMLKKYALLTALVAVLVVVGLVAVHVGAMSSGAPRLECNQCHQPAGTAEFTVTGLPSKYEPGKVYKITIKITKGPKCPEGAYCGGFAVLVNAGELKPVDDTTQVSETPDGRMLTHTAQGATKREWTFEWKAPEKPVPVTFKIAVLAADGSASVVGDYYGFKEITVEPKVTTTTIVTTTLVTTTKPTTTVVTKGEVVKHDVTLAIAIAALLFVIGAGGYLAVSRK	224	2	i7-29o200-222i	3	6-28,133-155,195-217	N	TM		1	38 - 42	CnqCH
1873	>F6D3T4	§	F6D3T4_METSW	$	MSWAN_1057	Putative uncharacterized protein	Cluster 39 Metbo cluster Cytochrome c hypothetical pseudomurein-binding PROTEIN MSWAN_1057		NO	1	[	Methanobacterium sp. SWAN-1	]	#	MLLVACLITFLPVSAAADGAYNVQVTQNYVKATAKCSDGTSGYYYQTATFKNYCPHCHRYGTLTFNPKGTVEGEWTCSACDSDYCAADGKEKISGSSYYLSTYTPPKQVKAAQEVKVVKSQQTAKQTQDSTVQPAAQQTQESTVQPAESSVQPQPVDSKTKMLNILSSFKGKSFLSGL	178	0	o	0		Y	noTM		1	54 - 58	CphCH
1489	>F6D5N0	§	F6D5N0_METSW	$	MSWAN_0610	Peptidoglycan-binding domain 1 protein	Cluster 39 Metbo cluster Cytochrome c pseudomurein - binding protein Methanobacterium SWAN1 MSWAN_0610		NO	1	[	Methanobacterium sp. SWAN-1	]	#	MFGRGGGTINRKITYTTALVLCVLFSALPFAGAADTQNIQNNNVNTCLNQSNVGTNAVTDNGLKIGATGNQVIELQKWLKNQGYYTGAIDGSFGQYTQQAVKLFQTDANITIDGWVSTQTENAMKTLTGTNPITNNNNTKTTTKSAANQTTTVASTQTAKTTKNTTATATTSANTKTTASTKTIAATSTSSKSVSTIAATAKTVTATAKCSCGALGNYLDHTVTFLNYCPECHKYGTLVWNPKGTAEGEWTCSACDADYCAADGNEKLAGHPTKLTLA	278	1	i13-32o	1	13-35	Y	noTM		1	229 - 233	CpeCH
1876	>F6D3T3	§	F6D3T3_METSW	$	MSWAN_1056	Putative uncharacterized protein	Cluster 39 Metbo cluster Cytochrome c pseudomurein - binding proteins MSWAN_1056		NO	1	[	Methanobacterium sp. SWAN-1	]	#	MRSKHVILFVACLITFLPVSAAANGACNVQVTKDYVKATAKCSDGTSGYYYHTAKFKNYCPHCHKYGTLTFNPKGTVEGEWTCKACDADYCAADGKEKMSGSKYYLSKLS	110	1	o5-27i	1	4-26	Y	noTM		1	60 - 64	CphCH
2113	>F6D4U1	§	F6D4U1_METSW	$	MSWAN_1131	Putative uncharacterized protein	Cluster 39 Metbo cluster Cytochrome c hypothetical pseudomurein-binding PROTEIN MSWAN_1131		NO	1	[	Methanobacterium sp. SWAN-1	]	#	MTVQDEYVKATALCSCGECSYTYHIGIFENYCPFCHHYECLEWNPKGTSEGEWTCDVCGADYCAADGHCKAGGSQLYLHEYEIPKPVVVTNVKSAEIAQKSPGELMFERLNQFKDVDMLRNSHFN	125	0	o	0		N	noTM		1	32 - 36	CpfCH
2008	>F6D2A8	§	F6D2A8_METSW	$	MSWAN_1614	Putative uncharacterized protein	Cluster 39 Metbo cluster Cytochrome c hypothetical pseudomurein-binding PROTEIN MSWAN_1614		NO	1	[	Methanobacterium sp. SWAN-1	]	#	MILPVSSASTAYNVGIQDKYVKATALCSCGEHSYTYHIGIFENYCPFCHHYECLEWNPKGTAEGEWTCGHCDSDFCAVDGRCKSGGSGVYLSYYEVPKPVVANNATSAEIAPVQKSHGELMFDRISQYKDVNLLGMSL	138	0	o	0		N	noTM		1	45 - 49	CpfCH
2816	>K2QC05	§	K2QC05_METFO	$	A994_08706	Uncharacterized protein	Cluster 39 Metbo cluster Cytochrome c pseudomurein - binding protein METBO_1146		NO	1	[	Methanobacterium formicicum DSM 3637	]	#	MWQTCKPNGTTTVACPGYWHDFVGMNQRRNYIKRNLYKAAFVVLLLGALPVSSAASIGGYFIPGGMYGGESGYHYWENYCPLCHHYGSLVVNPKGTYEGEITCSACDADYDGCTGYDKYEGGARAKLIPAVVEKEEPENVNAQSTEQPAATPETNNTTSTANKTVNSSELTSKSLVPVANQPDATVTVKLGVDNVLVNNTVLQAHLKSMNEHWLVI	216	1	i40-62o	1	3-25	N	TM		1	80 - 84	CplCH
2654	>F0T675	§	F0T675_METSL	$	Metbo_1146	Uncharacterized protein	Cluster 39 Metbo cluster Cytochrome c pseudomurein - binding protein METBO_1146		NO	1	[	Methanobacterium sp. AL-21	]	#	MMLSAISMVMVPVAFATSVGAKDVVVNNQYVQATAICSCGSYEYDHYITGTFLNYCPQCHSYGTLEFNPKGTPEGEWTCSKCNSDYCAADGKEKIDGSKYCLTQYNVTTTNTHNSTQNNTTQNQTLIQSEAMLKTFHQTILEQLALLNGKAFYEW	155	0	o	1	24-46	Y	noTM		1	56 - 60	CpqCH
2813	>K6TRN7	§	K6TRN7_9EURY	$	B655_0506	Uncharacterized protein	Cluster 39 Metbo cluster Cytochrome c pseudomurein - binding protein METBO_1146		NO	1	[	Methanobacterium sp. Maddingley MBC34	]	#	MPGYWHDFAGMNQRRNYIKRDLYKAAFVVLLLGALPVSSAASIGGYFVPGGMYGGESGYHYWENYCPLCHHYGCLEVNPKGTYEGEITCSACDADYDGCTGYDKYDGGARAKLTPAKKETTEPKVNVTAQSTEQTVVPETNNSTSNSNVTVELSELTSKSLVPVENNPGTTITVKLGVENVLVNNTVLQAHIKKMNEHWLV	201	1	i25-47o	1	7-29	N	TM		1	66 - 70	CplCH
2859	>R9SI51	§	R9SI51_9EURY	$	Abm4_0490	Uncharacterized protein	Cluster 39 Metbo cluster Cytochrome c pseudomurein - binding protein METBO_1146		NO	1	[	Methanobrevibacter sp. AbM4	]	#	MENDKFMLITIFLIVLSGVVCTAAVYATVNDSSSEINGSDNSSSVLENQTDNLTINNTTVENNINISENGSATNVTTITVTMKPSVDTGLDYKSYTRTWVNYCPFCHKFGTLSDTPKDTSRSNTVPEGEITCDMAKGGCDADFDGVSGKDKLWRDVYLTPADGFQIVTFDNGSTALVNNGSTQKQNIRNAQISILNQLNAE	201	1	i7-29o	1	38-60	N	TM		1	103 - 107	CpfCH
1790	>F0T7K4	§	F0T7K4_METSL	$	Metbo_1331	Pseudomurein-binding repeat-containing protein	Cluster 39 Metbo cluster Cytochrome c PSEUDOMUREIN -BINDING REPEAT-CONTAINING PROTEIN Metbo_1331		NO	1	[	Methanobacterium sp. AL-21	]	#	MFGRTGHGGGIIKRKLFLSVLLLFGLALVLNVNFASATNVTTDKAKPKVTSVNPVNNSVVLSDKSKKVTIKVNFNEKIKSGTGSVELSANGKSKPVTTTVNGNTLTITSKNALSTSTKYSLIIHSNTVTDSSGNGNQLLRYTFTVSPISKAQMKDGISRVQSFYNKNNRLPNTVSFGAKKITISEFQKIIATQGLKIYTVKSKAVSNSNVKTVTAYGWNSCSKGWYKTGGTWKDYCPFCHSYNCLTYNPKHTYEGEWTCSKCDADFCNCGRCKASGSQVYLVKA	284	1	i16-38o	1	16-38	Y	TM		1	236 - 240	CpfCH
1866	>D5VSE0	§	D5VSE0_METIM	$	Metin_0828	Putative uncharacterized protein	Cluster 40 unique c-rich hypothetical PROTEIN METIN_0828 with signal seq and one CxxCH motif		NO	1	[	Methanocaldococcus infernus	]	#	MKVRDFIILLIGGILIASGVFAATEEMFKPNETCLYCNSSCQYHNYNYSYQYNHSHQYCLNNETCCNECNNEYCNENCYCKNEECCQYCHCKRHNYRYRHGFGHH	105	1	i7-24o	1	4-25	Y	TM		1	86 - 90	CqyCH
4285	>516896195	§	WP_018153543.1	$	F555_RS0101965	cytochrome C	Cluster 41 Methanococci Cytochrome c-binding motif hypothetical PROTEINS		NO	1	[	Methanothermococcus thermolithotrophicus	]	#	MKVSPLQAGLVAGLSAAVLEAIFKVSPPPAYGVCVACHSRDLINWIVNHTLGTSLGMAPVSKFFPVLTVVGLFIGALIASIVHNDFKLRSTHKLGVSFVLGFLVVNFALLMGGCPIRTSIRTAYGDLFGLIGLLGIFVGVVIGSELYLKKL	151	3	o63-82i94-116o126-148i	4	4-26,58-80,93-115,124-146	N	noTM		1	34 - 38	CvaCH
623	>A6VHC6	§	A6VHC6_METM7	$	MmarC7_0785	Cytochrome c heme-binding site	Cluster 41 Methanocaldoccci Cytochrome C HEME-BINDING SITE		NO	1	[	Methanococcus maripaludis	]	#	MKVSPLQTGLIAGFSAILLEVIFKVSPPPAYGLCVACHTRDLVNWIVNSVAGTALGMAPVSKLFPLLTVVGLLIGALIGAIVHKDFKIRKTHNLVTGFILGFLVLNFALLMGGCPVRMGLRTAYGDLFGLLGILGIAAGVIVSTEVYLKKA	151	3	o63-82i94-116o126-148i	4	5-27,54-76,93-115,125-147	N	TM		1	34 - 38	CvaCH
621	>A6UQI4	§	A6UQI4_METVS	$	Mevan_0850	Cytochrome c heme-binding site	Cluster 41 Methanocaldoccci Cytochrome C HEME-BINDING SITE		NO	1	[	Methanococcus vannielii	]	#	MKISPLKTGLIGGFSAILLEVMFKVSPPPAYGLCVACHTRDLMNWIVNNLLGTNLGMAPVSKFLPVLTVIGLLIGALAGAIIHKDFKIRRTHNLVVGFILGVLVLNFALLMGGCPIRMALRAGYGDLFGLIGLVGIAIGAVVGSEVYLKKA	151	3	o63-82i94-116o126-148i	4	15-37,62-84,92-114,125-147	N	TM		1	34 - 38	CvaCH
622	>G0H390	§	G0H390_METMI	$	GYY_08530	Cytochrome c heme-binding site	Cluster 41 Methanococci Cytochrome C HEME-BINDING SITE		NO	1	[	Methanococcus maripaludis	]	#	MKVSPLQTGLIAGFSAILLEVIFKVSPPPAYGLCVACHTRDLVNWIVNNAAGTALGMAPVSKFFPVLTVVGLFIGALIGAIIHKDFKIRKTHNLVTGLIIGFLVMNFALLMGGCPIRMGLRTAYGDLFGLIGILGIVAGVIVATEVYLKKA	151	3	o63-82i94-116o126-148i	4	14-36,58-80,93-115,125-147	N	TM		1	34 - 38	CvaCH
624	>Q6LX16	§	Q6LX16_METMP	$	MMP1537	Cytochrome c heme-binding site	Cluster 41 Methanococci Cytochrome C HEME-BINDING SITE		NO	1	[	Methanococcus maripaludis	]	#	MKVSPLQTGLIAGFSAILLEVIFKVSPPPAYGLCVACHTRDLVNWIVNSVAGTTLGMAPVSKLIPLLTVVGLLIGALIGAIVHKDFKIRKTHGLVTGFILGFLVLNFALLMGGCPVRMGLRTAYGDLFGLLGILGIAAGVIVSTEVYLKKA	151	3	o63-82i94-116o126-148i	4	11-33,54-76,92-114,125-147	N	TM		1	34 - 38	CvaCH
625	>A4FVY7	§	A4FVY7_METM5	$	MmarC5_0038	Cytochrome c heme-binding site	Cluster 41 Methanococci Cytochrome C HEME-BINDING SITE		NO	1	[	Methanococcus maripaludis	]	#	MKVSPLQTGLIAGFSAILLEVIFKVTPPPAYGLCVACHTRDLVNWIVNSVAGTTLGMAPVSKLIPLLTVVGLLIGALIGAIVHKDFKIRKTHGLVTGFILGFLVLNFALLMGGCPVRMGLRTAYGDIFGLLGILGIAAGVIVSTEVYLKKA	151	3	o63-82i94-116o126-148i	4	11-33,54-76,92-114,125-147	N	TM		1	34 - 38	CvaCH
626	>A9A9C4	§	A9A9C4_METM6	$	MmarC6_1133	Cytochrome c heme-binding site	Cluster 41 Methanococci Cytochrome C HEME-BINDING SITE		NO	1	[	Methanococcus maripaludis	]	#	MKVSPLQTGLIAGFSAILLEVIFKVTPPPAYGLCVACHTRDLVNWIVNSVAGTTLGMAPVSKLIPLLTVVGLLIGALIGAIVHKDFKIRKTHGLVTGFILGFLVLNFALLMGGCPVRMGLRTAYGDIFGLLGILGIAAGVIVSTEVYLKKA	151	3	o63-82i94-116o126-148i	4	11-33,54-76,92-114,125-147	N	TM		1	34 - 38	CvaCH
1919	>H1KXP1	§	H1KXP1_9EURY	$	MetfoDRAFT_0564	Putative uncharacterized protein	Cluster 41 Methanococci Cytochrome c-binding PROTEIN METFODRAFT_0564		NO	1	[	Methanotorris formicicus Mc-S-70	]	#	MRISPLVAGFIGGFSAALLQAFFKVSPPPAYGICIACHTRDLVNWIVNHIAGTTLGMAPVSKVFPVLTVVGIFIGALIGAFAHKEFKIKQTHNPVIGFVLGILVLNFALLMGGCPLRETIRTAYGDVIAFISLIAMFVGVIVASEVYLKKNL	152	4	i5-23o63-82i94-116o126-148i	4	3-25,57-79,93-115,124-146	N	TM		1	34 - 38	CiaCH
3890	>Q58985	§	Y1590_METJA	$	MJ1590	Uncharacterized protein MJ1590	Cluster 41 Methanococci Cytochrome c-binding hypothetical PROTEIN MJ_1590		NO	1	[	Methanocaldococcus jannaschii	]	#	MRISPLIAGLIGGFTAAILQALFKVFPPPAYGICIACHTRDLVNWIINHLFGTTLGMALVSKAFPVLTVVGIFIGALITTFIYKETELKQTHSPVYWFHIRNFSY	105	2	i5-23o64-83i	3	3-25,30-52,57-79	N	TM		1	34 - 38	CiaCH
2808	>G6FJ80	§	G6FJ80_9EURY	$	MettaDRAFT_0865	Uncharacterized protein	Cluster 41 Methanococci Cytochrome c-binding motif METTADRAFT_0865		NO	1	[	Methanolinea tarda NOBI-1	]	#	MVPCSIHDTVRRHAFLLVRHPAFLGAVIGILAALSQSLLISAGGPEAYGFCVACHTRDLVNGVTNILAGSSLALAPISKNAVLPVMSVVGVLIGAYVSARVNREHAVKKGSFRDYLLYFLGGFLVLILAMVFGGCPYRAALRTGYGDIIALLFIVAMALGVVAGTVFMLKRAEREEA	177	4	i21-40o80-102i115-137o147-169i	4	18-40,70-92,113-135,147-169	N	TM		1	51 - 55	CvaCH
2810	>L0HAH4	§	L0HAH4_METFS	$	Metfor_0667	Uncharacterized protein	Cluster 41 Methanococci Cytochrome c-binding motif METTADRAFT_0866		NO	1	[	Methanoregula formicica	]	#	MAEIKAKSEETPSCLDTLAKSPLYVGLAIGILAALVQALLMSAGGPEAYGFCVACHTRDVVNVAVNDIAGTKLAVAAISQNAILPMLTVIGVLIGAFVSARYYQEFRTKAGNAASYLWYLLGGLFFMVFALFMGGCPYRMGLRIGYGDVVAVIGVIAIIAGVLVGIKITTSLAEREG	177	4	i21-43o77-99i112-134o144-166i	4	23-45,75-97,113-135,148-170	N	TM		1	52 - 56	CvaCH
2826	>N6VRQ3	§	N6VRQ3_9EURY	$	J422_02035	Uncharacterized protein	Cluster 41 Methanococci Cytochrome c-binding motif METTADRAFT_0867		NO	1	[	Methanocaldococcus villosus KIN24-T80	]	#	MRISPLVAGLIGGFSAALLQAFFKVSPPPAYGICIACHTRDLVNWIVNAIFGTTLPMAPVSKVFPVLTVVGIFIGAFIAANVHKEFKIKQTHNPIVGFVLGVLVVIFALLMGGCPLRETIRTAYGDVIALISLIAMFTGVIVASEVYLKRNV	152	4	i5-23o63-82i94-116o126-148i	5	3-25,32-54,62-84,93-115,124-146	N	TM		1	34 - 38	CiaCH
2827	>C7P7E3	§	C7P7E3_METFA	$	Mefer_0656	Uncharacterized protein	Cluster 41 Methanococci Cytochrome c-binding motif CONSERVED hypothetical PROTEIN		NO	1	[	Methanocaldococcus fervens	]	#	MRISPLVAGLVSGFVAALLQALFKVFPPPAYGICIACHTRDLVNWIVNNAFGTSLGLAPVSKVIPVLTVVGIFIGALIAAFVHKEFKIKQTHNPAIGFILGILVINFALLMGGCPVRETLRTAYGDIIAFISLIAMFIGVVAASELYLKRNI	152	4	i5-23o63-82i94-116o126-148i	4	3-25,58-80,94-116,124-146	N	TM		1	34 - 38	CiaCH
1928	>D5VTH3	§	D5VTH3_METIM	$	Metin_1223	Putative uncharacterized protein	Cluster 41 Methanococci Cytochrome c-binding motif hypothetical PROTEIN METIN_1223		NO	1	[	Methanocaldococcus infernus	]	#	MRISPLVAGLIGGFVAALLQAFFNVFPPPAYGVCIACHTRDLVNWIVNNLFGSNLGLAPVSKAFPVLTVVGIFIGAFIAANAHKEFKLKETHNPIVGFVLGILVIIFALLMGGCPLRETIRTAYGDIIAFISLIAMFIGVIVASEVYLKRKAW	153	4	i7-26o63-82i94-116o126-148i	4	3-25,56-78,93-115,124-146	N	TM		1	34 - 38	CiaCH
1918	>D3S785	§	D3S785_METSF	$	MFS40622_0198	Putative uncharacterized protein	Cluster 41 Methanococci Cytochrome c-binding motif hypothetical PROTEIN MFS40622_0198		NO	1	[	Methanocaldococcus sp.	]	#	MRISPLIAGLIGGFIAAMLQALFKVFPPPAYGICIACHTRDLVNWIVNHLFGTSLGMAPVSKAFPVLTVVGIFIGALIAAFMHKEFKIKQTHNPAVGFVLGILVINFALLMGGCPVRETLRTAYGDIIAFISLIAMFVGVVVASEVYLKRNL	152	4	i5-23o63-82i94-116o126-148i	4	3-25,57-79,94-116,124-146	N	TM		1	34 - 38	CiaCH
2635	>Q8TYN4	§	Q8TYN4_METKA	$	MK0261	Uncharacterized membrane protein, conserved in archaea	Cluster 41 Methanococci Cytochrome c-binding motif hypothetical PROTEIN MK0261		NO	1	[	Methanopyrus kandleri	]	#	MARVSPLVTGLVAGVSAAILQAVFKVSPPPAYGICIACHTRDLVNWIVNHAAGTTLGMAPVSKPFPVLTVVGIFIGALIAAFAHGEFRIRRTHHPILGFVLGFLVINFALFMGGCPIRTSLRTMYGDVVALLGLISIAVGVILGAEFYLKRKA	153	4	i7-24o65-82i95-117o127-149i	4	3-25,65-87,94-116,125-147	N	TM		1	35 - 39	CiaCH
2634	>A6UV87	§	A6UV87_META3	$	Maeo_0826	Uncharacterized membrane protein	Cluster 41 Methanococci Cytochrome c-binding site MEMBRANE PROTEIN Maeo_0826		NO	1	[	Methanococcus aeolicus	]	#	MKKITPLTVGLITGFSAAILQAFFKITAPPAYGICIACHTRDLVNWMVNKTGILGDTTLFVAPVFKDAATGLVASEFAPVLTVVGIFVGALIASNAHKEFKFKQTHNPLLGFVIGILVVIFALLMGGCPVRESLRAAYFDIIAIISLIAMFIGIVVASEVYLKKKI	166	4	i7-24o72-94i107-126o136-158i	4	5-27,73-95,107-129,138-160	N	TM		1	35 - 39	CiaCH
2139	>D7DUF3	§	D7DUF3_METV3	$	Mvol_1106	Putative uncharacterized protein	Cluster 41 Methanococci hypothetical MEMBRANE PROTEIN, N-term C-rich putative HEME-BINDING SITE hypothetical PROTEIN MVOL_1106		NO	1	[	Methanococcus voltae	]	#	MKITPGKVGLFAGFSAIILETIFKVTPPPAYGLCIACHTRDLTNWIVNNAFGTSLGMAPVSKIIPVLTVVGIFIGALVAAKANGDFKLRTTHNMVVGFILGLLVINFALLMGGCPVRMALRTAYGDMISLIGLVFIAIGVYVGTEFYLKRA	151	3	o63-80i93-112o127-149i	4	5-27,57-79,92-114,125-147	N	TM		1	34 - 38	CiaCH
1920	>F6BE72	§	F6BE72_METIK	$	Metig_1211	Putative uncharacterized protein	Cluster 41 Methanococci hypothetical PROTEIN METIG_1211		NO	1	[	Methanotorris igneus	]	#	MRISPLVAGLIGGFSAALLQAFFKVSPPPAYGICIACHTRDLVNWIVNAISGSTLFVAPVSKVFPVLTVVGIFVGAFIAANVHKEFKIKQTHNPIVGFVLGVLVVIFALLMGGCPLRETIRTAYGDVIALISLIAMFAGVIVASEVYLKRNA	152	4	i5-23o63-82i94-116o126-148i	5	3-25,33-55,64-86,93-115,124-146	N	TM		1	34 - 38	CiaCH
2642	>G7WQY6	§	G7WQY6_METH6	$	Mhar_1771	Uncharacterized protein	Cluster 42 hypothetical Peptidase C25_N2 PROTEIN MHAR_1771 CxxCH not conserved, probably false positive		NO	1	[	Methanosaeta harundinacea	]	#	MKKVLSLGLICLLSLSLSSAIFSSAVAQADPGSTGRMTIQYLLEDPAIQRGADTLTTAEGSVEVYDSVTIPGLHHRIVPGEPILPFRTARILIPYGQEVSEVKVFPGNERYLGRVSIRPGQTSVPIGFTRNCTSCHPEVNWTETPDLALRDEEIYESESPYPGEPSSILGVQKKNGYQILYVNLYPIRYIPKTGEAYSYGAFDVEVTTAPAETLDLGMYRGLSEDRDQVRKIVDNPEKTGTYAPDLAMTGKSLLLEGDYDYVIITNQYLKDAPGPYNFQALADHKKKKGLNAAIVTVEEIYAAYKYTYHRDDQEMIRNFIKDAYKHNGIKYLLLGGDGDGARVGGETWDAIVPARLLYAWAYEPDPDCCAVPKEKVGIASDVYYACLEGTFDGNNNGIY…	771	1	i5-27o	1	5-27	Y	noTM		1	132 - 136	CtsCH
2643	>Q2FNI9	§	Q2FNI9_METHJ	$	Mhun_1212	Uncharacterized protein	Cluster 43 unique hypothetical Cytochrome c candidate PROTEIN MHUN_1212		NO	1	[	Methanospirillum hungatei JF-1	]	#	MKVLFIFSILIVLAVCLVSPVSAAWSIPHMSPDTENWNGYWQFEYDPNNPISAAMYCCWWEMVHGHLSKYSDALNEETNGTSSSSGSSVQTKSYCPACHIDDSFATLEVDPELQALHDELMETKPWLKEGKNKKNGSESSSNNTTTAVMFFSEPTKI	157	1	i5-27o	1	2-24	Y	TM		1	95 - 99	CpaCH
3847	>L9ZZG0	§	L9ZZG0_9EURY	$	C483_08964	Uncharacterized protein	Cluster 44 Cytochrome c (?) conserved membrane protein,		NO	1	[	Natrialba hulunbeirensis JCM 10989	]	#	MDQAQSQTETQTQSDSRKRPWFAAVLGLLITGLGQIYLRRWLRALGWLTLAFLVGGLFVPETVLMDPMQASFWDAAPLLVVGAASVLDAYVLARQHNRQIEIQEATLCASCHRELEEDVSFCPWCATETPMKPDE	135	3	o20-37i44-65o70-92i	3	21-38,42-64,70-92	N	TM		1	108 - 112	CasCH
2803	>M0B541	§	M0B541_9EURY	$	C482_03231	Uncharacterized protein	Cluster 44 Cytochrome c (?) conserved membrane protein,		NO	1	[	Natrialba chahannaoensis JCM 10990	]	#	MLGLFITGLGQIYLRRWLRALGWLALAFLVGGLFVPESVLMDPMQASFWDAAPLLAVGAVSVLDAYVLARQHNRRIEIQEATLCASCHRELEDDVSFCPWCATETPTKADE	111	2	i17-36o46-68i	2	19-36,40-62,70-92	N	TM		1	84 - 88	CasCH
2815	>D3T1G9	§	D3T1G9_NATMM	$	Nmag_3887 C500_04139	Uncharacterized protein	Cluster 44 Cytochrome c (?) conserved membrane protein,		NO	1	[	Natrialba magadii	]	#	MDQAQSHSQTQSKSRKRPWLAAVLGLLITGLGQIYLRRWLRALGWLALAFLVGGLFVPESVLTDPMQASFWDAAPLLAVGVASVLDAYVLARQHNRQIEVQEANLCASCHRELEDDVSFCPWCATETPTTADH	133	2	i39-58o68-90i	3	18-40,46-68	N	TM	Potential Tat signal peptide but No Tat motif was found	1	106 - 110	CasCH
3841	>L0AF75	§	L0AF75_NATGS	$	Natgr_1268 C490_00300	Uncharacterized protein	Cluster 44 Cytochrome c (?) conserved membrane protein, NATGRDRAFT_1274		NO	1	[	Natronobacterium gregoryi	]	#	MSRQSSQKRPWLAAGLTLLVVGLGQFYLRRWLRALGWVSLAVVTTLVFVPQSVLTDPAAASFWDGAPLAFVGLLSVFDAYVLATQHNVRLESQNPETPRCPACHRELEANLTFCQWCANELPEGEAANFATTDETDGDS	139	3	o10-28i35-55o65-84i	3	10-28,32-54,65-86	N	TM	Potential Tat signal peptide but No Tat motif was found	1	100 - 104	CpaCH
1431	>A4WIG7	§	A4WIG7_PYRAR	$	Pars_0592	Nitrite reductase (Cytochrome C), conjectural	Cluster 45 Cytochrome c nitrite reductase with significant sim. to cluster 45 CxxCH proteins although only CH conserved		YES	none	[	Pyrobaculum arsenaticum	]	#	MAREVIYAVVAVVAIIAGSLAFTYQPGVEVRTKSTTVATTVTESPVTVTAAGTTTATTSGQTAPPKISYDENLAKKGLQYFKELAYNACHTVKAAGIEVGGNIGPDLSKALFGSVGVEKGTAGGPILMKYFEKNGLKDPAADPQKAAQLIAKFLTEGDKELAPTMMAQIAAFKQQLGDKWVNEYVPALVEMLKMAAAKS	199	1	i5-24o	1	3-24	N	TM		0	86 – 90	YnaCH
1432	>Q8ZST2	§	Q8ZST2_PYRAE	$	PAE3598	Nitrite reductase (Cytochrome C), conjectural	Cluster 45 Cytochrome C NITRITE REDUCTASE, CONJECTURAL PAE3598		YES	1	[	Pyrobaculum aerophilum	]	#	MGKDVVYAVIAIIGIVVGALAFTYQPGVEVRTKTEVISTTVTESPVTTTRQPVTVTGTTPIGQQPTPSIKISYNEQLAQKGVQLFKELACNACHTVKGAGIEVGGNIGPDLSKTLLGNVGVEKGTAGGPIMLEYFEKNGLTNPAANLDKAAQLVAKFLTEGDKDLAPTMFTQTEAFKKTYGDKWATEYVPALVEMFKMALARSQS	205	1	i5-24o	1	3-24	N	TM		1	90 - 94	CnaCH
3589	>H6QCH3	§	H6QCH3_PYROT	$	Pogu_1763	Uncharacterized protein	Cluster 45 Cytochrome c nitrite reductase, conjectural PoxD, hypothetical protein Pogu_1763		YES	1	[	Pyrobaculum oguniense	]	#	MSRHGKGGYIRCGRSCCNYGRGFVIYIQARRRRENKVNTIATTVTESPVTVTAAGTTTATTPGATAPPKISYDENLAKKGLQYFKELACNACHTVKAAGIEVGGNIGPDLSKSLFGSVGIEKGTAGGPMLMKYFEKHGLKDPAADPQKAAQIIAKFLIDGDKELAPTMMVQIAAFKQQLGDKWVNEYVPALVEMLKMAAAKS	202	0	o	0		N	noTM		1	89 - 93	CnaCH
604	>H6Q9D4	§	H6Q9D4_PYROT	$	Pogu_1775	Cytochrome c	Cluster 45 Cytochrome c oxidase or nitrite reductase POXD Pogu_1775		YES	1	[	Pyrobaculum oguniense	]	#	MRLVTATIVLAVVVIAVVTALTLSGLGGGGQAQTPSPLTPITTEQPPTQPSGQVGAVQYDAQLAQKGVEYFRNVGCTACHSVRSLGISGGAVGPDLSKALFSNTQWLGRYYKENGLDNPASDPVKAAQLLAQYMINPPDYSTTMRSQTAAYKSLYGDQWEKDYVPALVEMMKMAASR	177	1	i7-29o	1	5-27	N	TM		1	76 - 80	CtaCH
601	>G7VIB8	§	G7VIB8_9CREN	$	P186_0764	Cytochrome c	Cluster 45 Cytochrome C P186_0764		YES	1	[	Pyrobaculum sp. 1860	]	#	MRGPTIALVIGIAIVVIAAAIALQYLTAPSGGGGGGAQPPATPTQTQTSQQTGTSAPPSGGGGPIQYDPQLAAKGKQYFNEIGCTSCHSIKSLGISGGNVGPDLSKALLGNPGQAGSVIDKYFKENGLDNPAADPQKAAQLLAQFLTNPPDYAGTMKTMVNTYKNAYPDWATERVPALVEMLKEAAK	187	1	i5-27o	1	4-26	N	TM		1	84 - 88	CtsCH
582	>Q8ZXC6	§	Q8ZXC6_PYRAE	$	PAE1347	Conserved within P. aerophilum	Cluster 45 Cytochrome c PROTEIN PAE1347		YES	1	[	Pyrobaculum aerophilum	]	#	MLTGIIITAVVIIAIVAALTLSGLGAASPAPPATTPAPTTPSPTATPTPTTPTQTPPPQEGGAIQYDPNLAQKGIQYFKEIGCTACHSIKSLGISGGAVGPDLSKTLISPATNVQGLARFYKENGLDNPAADPQKAAQLLAQYLTNTPSYSTTMVSQTNTYKSLYGDQWEKDYVPALVEMLKMAATK	187	1	i5-27o	1	3-25	N	TM	Potential Tat signal peptide but No Tat motif was found	1	83 - 87	CtaCH
1906	>A3MXG3	§	A3MXG3_PYRCJ	$	Pcal_1914	Putative uncharacterized protein	Cluster 45 Cytochrome c PROTEIN PCAL_1914		YES	1	[	Pyrobaculum calidifontis	]	#	MLTTRLATPPSKGLPWISLLIVLSAVIIAVATAFSLLGLGAPPPAATAQPPQTATQTQQTQTSGPPAGGPSVSYNAELANKGLSYFKDVGCVACHSIKSLGVSGGNVGPDLSKALFSDTQWLGKFYRDNGLQNPASDPAKAAELLAKFLTQPPRDATTMTAQIAAYKSLYGDQWDKEYVPALVEMLKMAASK	192	1	i13-35o	1	16-38	N	TM		1	91 - 95	CvaCH
1921	>A3MXG9	§	A3MXG9_PYRCJ	$	Pcal_1920	Putative uncharacterized protein	Cluster 45 Cytochrome c PROTEIN PCAL_1920		YES	1	[	Pyrobaculum calidifontis	]	#	MAKEAIYVIIAIVGIIIGALAFTYSPPPATVTETRTTATTITESPTTVTAGQTSTPATTTAPAPSVKVQYNADLAKKGVEYFKQLACNACHTVKAVGIEVGGNIGPDLSQTLLGNVGIEKGTAGGPIMMKYFEKNGLTNPAADPNKAAQLIAKFLTEGDKELAPTMSVQIEAFKKQYGDKWASEYVPALVEMFKMAVAGK	200	1	i5-24o	1	2-23	N	TM		1	87 - 91	CnaCH
1923	>A3MXJ6	§	A3MXJ6_PYRCJ	$	Pcal_1947	Putative uncharacterized protein	Cluster 45 Cytochrome c PROTEIN PCAL_1947	43 (distant)	YES	1	[	Pyrobaculum calidifontis	]	#	MKTSLVIIIAVVIIVVVAALALVGLGTPATQTPTHPSPTTSPSPTQTTTQTQQPQTTEQPPSAPLYNAELANKGLSFFKEVGCVACHSIKSLGVSGGNVGPDLSKALLDSQSQWLGRYYKENGLQNPASDPAKAAELLAKFLTQPPQYATTMTAQIAAYKSLYGDQWEKEYVPALVELMKMAASK	185	1	i5-27o	1	5-27	N	TM		1	83 - 87	CvaCH
602	>F2L6F5	§	F2L6F5_THEU7	$	TUZN_1071	Cytochrome c	Cluster 45 Cytochrome C TUZN_1071		YES	1	[	Thermoproteus uzoniensis	]	#	MKTPTLVLIGGIVVIVIATGVALSLLSSVPSTTSPTSPAPPPQTATSSSVPSSTSAQLVPYNATLASIGIKYFKTIGCVFCHSIQSLGIQGGNVGPDLSKALLGNPGVPGDVLTQYFQQNGLTNPAADPQKAAQLIEQFLQNPPSYAGIMQAQVSAFKQQYANWTDIVKAIVEMLKEAADKATSS	185	1	i7-29o	2	7-29,52-74	N	TM		1	78 - 82	CvfCH
2656	>F0LMU3	§	F0LMU3_THEBM	$	TERMP_01096	Uncharacterized protein	Cluster 46 probably false positive, similar protein in Tc. Litoralis w/o CH Cytochrome c motif and C-term TM helix plus signal seq TERMP_01096		NO	1	[	Thermococcus barophilus	]	#	MKKFKEVIMENRKVVEKCMTVILLSMLLLSPVSAHSTAWCEDCHQVLVANEGLFAYNGSDFIDLTWHLEAGISDPLDIREFISNLGVTTVGDVVLVYSNYHDSIYMGIYNGSIPIRMKPVVGWYSWKPRDFVFYSGSVFFVAETGSGPHYASDSVFQLNPRTLKVEKTWSLAWNARNTIAPENAGNTPYAWVHLGLDDNGKLWAKVDMIFPNTTVYYLYDGTNFVMTNETPKLHPYEPPNGPFKIEIQRGLMYYLPKFPPVYVPTRYILIENDRRKDVTDEIKKLAESVEPLYSLIGFWNEDEKEWVVVYDLYGLPLAYEVKGNCTVPLEIDYLPLASYLGYYVVLGNGTLSWKNYTVKTPMRMYFGHNTNYPWRKGYVSLELYQKNGHPVIVFPWEIW…	562	3	o331-353i483-505o539-558i	3	14-36,484-506,535-556	Y	noTM		1	40 - 44	CedCH
1218	>Q5JGN4	§	Q5JGN4_THEKO	$	TK1277	hypothetical membrane protein	Cluster 46 probably false positive, similar protein in Tc. Litoralis w/o CH Cytochrome c motif and C-term TM helix plus signal seq TK1277		NO	1	[	Thermococcus kodakaraensis	]	#	MNHYRKLLALISVLIVLSSPCVSAYSTAWCESCHQLLVENDGLFAYNGSEFQDLTWKLEAEELPYEDGDFLSIVDTLEVANAGNLTLIYSYPYDELYMGVYNGSVPITLRPVLPNYVGYARDFLFYNGSIFLVVNYGSVPHSASDSVFRLDPKTLNVTGEWGLSWEARDTIAPENAGITPYAWVNLGLDNKNRLWARVDMIFPNTTVYYLYHNGDFELKNETPEGFHIPEVKAPFDIAVEDGIRYEPLSFLPEYTPTRYFLIANGTKRDITKEVLKLAYSSRPLKSLYGFWSWEKNEWVVSFRMYNLPVVYRVSGKCREALYIDGLPIAEYNDSYVLLGNGTLSWRNYTVETPRKTYYWLDYQEDENVYHHVWVQVYRKNDHPLVAFLWEIRQNGTTTE…	546	2	i7-29o525-543i	3	7-29,484-506,522-543	Y	noTM		1	30 - 34	CesCH
2862	>Q0W8J1	§	Q0W8J1_UNCMA	$	UNCMA_28730 LRC329	Uncharacterized protein	Cluster 47 Cytochrome c Rice Cluster I LRC329		YES	1	[	Methanocella arvoryzae MRE50	]	#	MPMEKVYKFLIAGLVVGLLVAAIGTYAVTTAMQQPESDCGDCHEGHGSVVAPDVNVNGTIMLTGDTHADEFVPVADIFKLKQREVKTLVAQDGEGIPSTGTPVMDFLKAHSVTEFDYLVMYADDFVLILNRSEITEDTVFVPMEYSVRVLSSNMPIAAWLKNIKTIVVVGDGGDSVKLNDKKITFGQMLDNGVETMPVSKKTIGYTYQDTNYQYETGYVVTGISLKSLLLKEGYTDFTTVTIDGEEISRDQVLKGTHFLTRDGGKIKLASQIKNRQNWPDVETIVVA	287	1	i7-29o	1	8-30	N	TM		1	39 - 43	CgdCH
2646	>H8I5G0	§	H8I5G0_METCZ	$	Mtc_0081	Uncharacterized protein	Cluster 47 hypothetical PROTEIN MTC_0081		YES	1	[	Methanocella conradii	]	#	MERAYKFLLAGLTMGLIVAAAGTFALSSALNPQLDCKQCHEGHGSVVAPNVNVNGTILLTGDTPQDEYVVVDDIFKLKQVDIITLKQQDGVGVPSRGVPVFDFLKAHGVSDFDSLVFYADDYEMTLNRSEMTGETIFVPMEYSIRVLGPNMPVNVWAKNIRAIVVVGGDAGDSITLNGKEISYGEMLDDGMGNMVYSRKTTGYSGQDRDYQFESAFVAPGISLKDLLFKEGYVDFSKVIIKGAASEKSYSRHEILSGSFFVTRDQGKIKIATSDKSRQNWMDVESIIVE	289	1	i7-29o	0		Y	noTM		1	36 - 40	CkqCH
1944	>F2KPF3	§	F2KPF3_ARCVS	$	Arcve_0351	Putative uncharacterized protein	Cluster 48 c protein ARCVE_0351, possible downstream extension of Arcve_0352/framshift		YES	2	[	Archaeoglobus veneficus	]	#	MFDETTHAAYRLSCYHCHNDSYDYANAIWNKPKNDWDTPAFHGDFIVEWKHYNEIYGLDNNILSKPLFLNAETCIACKRGICYDCHIYGNQPSRSQDFTVYTEPNSTMYRDSTEI	115	0	o	0		N	noTM		2	14 - 18	CyhCH	82 - 86	CydCH
2871	>M7U0J5	§	M7U0J5_9EURY	$	MBGDF03_00491	Uncharacterized protein	Cluster 49, unique Cytochrome c Thermoplasmatales archaeon	n.a.	YES	YES	[	Thermoplasmatales archaeon SCGC AB-540-F20	]	#	MIRNIKKSNLILGLLVIAFFAVSLSFILDIQTPSSTIPTQPTIVEIEESHSFDTSITHGGLPSGCDDCHTQPVDMECTECHTPDYWVGDKDLTYFPHHSLAYSGFNNCWSSSCHAPNLNDVRYVDMDLVKDGDWMGFCDNCHASGMTHNWPKP	153	1	i9-28o	1	9-31	N	TM		3	65 - 69	CddCH	77 - 81	CteCH	138 - 142	CdnCH
4803	>728876784	§	AIY91095.1	$	GACE_2071	Hypothetical protein GACE_2071	Cluster 50	105?	YES	1	[	Geoglobus acetivorans	]	#	MWKRWRNVTAVILLVSLLLLAPVDARPEYMKDFKEYSDSIKKCTLCHVQSSGYGGLNSFGADYAKLGKGERLLTKDSDGDGYTNQQELSSGTFPGDPDSKPGKEAPGMEVLAALFAIYLAMLIVRKI	127	2	i7-24o105-124i	2	6-24,105-124	N	TM		1	43 - 47	CtlCH
4391	>630830112	§	KCZ71824.1	$	ANME2D_01879	hypothetical protein ANME2D_01879	Cluster 50 Cytochrome c, short stretch conserved in Sharma 105	105	YES	1	[	Candidatus Methanoperedens nitroreducens	]	#	MVRRIISAILLLTIVGLAVIGTSANTDIRGDFVTHYGVAGTRIDSCNTCHNVIPYLNSYGTDLRNDPAFDRNNATQALINIEERDSDGDTFSNIDEIRGLTFPGNESDFPVTETPVETPVETPVETPVETPVETPVETPVETPVETPVETPVETPVETPVETPVETPVETPVETPVETPVETPTPTPVMSFELIPDTTTELKGMPININIRVLSDSELETDYNRTANITITANNTDAVTYPQTADFTDGMASIEINSDVAQYVTVTATDEDISGSTTVVFADRVFNLSKGWNLISIPNFADTGEVDQVLQLVEHNGVVGYDPATKLFSTPTELMPLYGYWVNVTADNQSLGFIASTNITTVPPSRDLYEGWNLIGISASRDDPISMNVSELLMDLKFGA…	461	1	i5-24o	1	5-27	N	TM		1	46 - 50	CntCH
2639	>D3RYE9	§	D3RYE9_FERPA	$	Ferp_1361	Uncharacterized protein	Cluster 50 Cytochrome c, short stretch conserved in Sharma 105	105	YES	1	[	Ferroglobus placidus	]	#	MKKIVIMALILLLIANASARPEYMKDFKNFSDKVKKCTLCHVQSSGYGGLNPFGRDYAKIGSLTPELMQLDSDGDRFSNIEELLNGTMPGDKDSYPGKKAPGYTTSLLLAIIILYLVKRKS	121	2	i5-24o100-117i	2	4-26	Y	noTM		1	37 - 41	CtlCH
1228	>564601637	§	WP_023846581.1	$	MettiDRAFT_2950	hypothetical protein	Cluster 50 Cytochrome c, short stretch conserved in Sharma 105	105	YES	1	[	Methanolobus tindarius	]	#	MKYKLVLGLILLTILLGSFTTSSLARPNYMASFLEQYDVRDTRLATCDMCHINPNGGGARDSYGLAYAENGKDFLAIEELDSDDDGFTNIEEINALTFPGDSDDYPEIIEVTETEGAEAANSSADEESETDTTANTETATETSSESDVEDSATEVQSPGFGIILVVFGMMAAIYIKR	177	2	i5-24o158-175i	2	4-25	N	TM		1	47 - 51	CdmCH
1229	>564601636	§	WP_023846580.1	$	MettiDRAFT_2949	hypothetical protein	Cluster 50 Cytochrome c, short stretch conserved in Sharma 105	105	YES	1	[	Methanolobus tindarius	]	#	MKSKLILVLVFVSIIIIGAPVTSAKSSYLYSFNQRYDTTDTVLDTCDVCHSGPNGGSLDSYGRAYSHTRNYGGIEDQDSDGDGFTDLEEINALTFPGDSNDYPQVEPVIVQNSTEESTEPVVNETTTIPIEESSINETQKNATSDIKNENTTKTSQTTEGDRQSPGFEVVISVFTIIAAFYFRK	184	2	i5-24o165-182i	2	4-26,103-117	N	TM		1	46 - 50	CdvCH
2845	>L0KXQ9	§	L0KXQ9_METHD	$	Metho_1251	Uncharacterized protein	Cluster 50 Cytochrome c, short stretch conserved in Sharma 105	105	YES	1	[	Methanomethylovorans hollandica	]	#	MVIDVNYKLIIILFLTVVVLIGAPMVAAKSSYLTSFNQNYNTAGTKLDSCNTCHIAGESLNPYGRASSANGRNFAAIETLDSDNDGFTNTEEINALTFPGNPDDYPQTTPVMPGATTPNITQEQTVTEVPMSNITLEKPTAEVPANNTAQEKPTTQIPVSNITETPKSPGFESMFAFVGFFIIVGLHRKYA	191	1	i5-27o	1	4-24,165-182	N	TM		1	50 - 54	CntCH
2861	>L0KV73	§	L0KV73_METHD	$	Metho_1087	Uncharacterized protein	Cluster 50 Cytochrome c, short stretch conserved in Sharma 105	105	YES	1	[	Methanomethylovorans hollandica	]	#	MNYRLTIVLLVTLVLLIGMSVAAARPTYFVAFKQKYNTDSTKLDSCNTCHTSGGGSPRNPYGIAFSESGRNFASIENFDSDNDGFTNLEEINALAFPGDPKDYPQGGPQDGPQTSSGTIANETKQQQTTEITDDSREDPSPEFPVNATTEVPKSPGFEAILAVLGFSIIKGLKRKDWS	178	1	i7-29o	1	4-24,153-174	N	TM		1	46 - 50	CntCH
4405	>630831146	§	KCZ72856.1	$	ANME2D_01291	hypothetical protein ANME2D_01291	Cluster 50 short stretch conserved in Sharma 105; Cytochrome c; only first 60 aa similar		YES	1	[	Candidatus Methanoperedens nitroreducens	]	#	MIIKTVLILLLTVLALTGLPEALASPAYLGVFNTKYNTSGTRLDTCDVCHTTGANLNPCP	60	1	i7-29o	1	1-23	N	TM		1	46 - 50	CdvCH
3864	>M7TFZ6	§	M7TFZ6_9EURY	$	MBGDF03_01022	Uncharacterized protein (Fragment)	Cluster 51 Fragment, hyp Cytochrome	73 / 6 (distant)	YES	YES	[	Thermoplasmatales archaeon SCGC AB-540-F20	]	#	SGCHNEHGTLTINFDNCFGSCHNPASGHNATLSSCSVCHDISTIHLKPGVDLGELFSNIICSNCHIAENSAYESSFTPESLEIYGDNGCIDCHSEHKAISYPHLINLPFSDCSSCHSTYNKVSTVHDRTGISYLGFLGITNDFCSDCHAGEFTRFSHELHNSMECIDCHGEHDTLRVDFDTCGTCHDPPPADHDSSLTSCSGSICHDNTRMIHSKI	216	0	o	0		N	noTM		7	35 - 39	CsvCH	61 - 65	CsnCH	89 - 93	CidCH	112 - 116	CssCH	144 - 148	CsdCH	165 - 169	CidCH	182 - 186	CgtCH
2946	>U1NII5	§	U1NII5_9EURY	$	J07HR59_00422	Uncharacterized protein	Cluster 52: Cyt c candidate, TMH possible at 54-73 (hmmtop), singular in BLAST		NO	1	[	Halorubrum sp. J07HR59	]	#	MCDYRNPETLVAPIPISPSPEQLRIRDSRLGRGLPSADRTFRGRVFVESATVRTLLFIVRLIPAFRLCLVASLREELVEQVVFCARRRCHTCHILTHLLMSFSESDSQRIQDVCDRRSLAGCFSHVGTSDEITGRQPVTFGGDSSALTINRRSRAGGEHSPCQGALRHWATRFPRRQRRQSGHEESRRDGVGLPFRRRWQHHHRSRCGRSRPLSRQVVPTPPVR	224	0	o	0		N	TM		1	89 - 93	ChtCH
589	>Q8THZ4	§	Q8THZ4_METAC	$	MA_4364	Corrinoid protein	Cluster 53: "periplasmic" corrinoid proteins , signal seq manually annotated, CH- C-terminal conserved only in 03 Methanosarcina sp. proteins		NO	1	[	Methanosarcina acetivorans	]	#	MKKGEKNMRANILNLLVLLVLSMIVSQLVFPVSAGDSWGQENESLENESVSNESVSNVSVGNENVSNESVGTVIIATVAGDSHTYGKDSIAAAFEEEGFEVINLGSGISAETFATTAKEKEADFVFSSASMSTTMIQQIQIEEQLKAAGIRNKVITGVGGSLVTQTWADQIGADIYAVGPEDAVFKAKSALLNGSIPETHISANESTSCGSCHG	214	1	i12-34o	1	6-27	N	TM		1	209 - 213	CgsCH
588	>M1Q8I7	§	M1Q8I7_METMZ	$	MmTuc01_1085	Corrinoid methyltransferase protein	Cluster 53: "periplasmic" corrinoid proteins , signal seq manually annotated, CH- C-terminal conserved only in 03 Methanosarcina sp. proteins		NO	1	[	Methanosarcina mazei Tuc01	]	#	MCVKKLSLLVLLILGIVAAQFIFPVSAGDPGGKDRGNVGAVVIATVEGDSHTYGKDSIAAAFEKEGFEVINLGEGVSSERFAEAAKEHEADFVFSSASMSTTMIQQIQIEEQLKNAGIRDKVVTGVGGSLITQEWADRIGADIYASGSEDAVLKAKSALLNSSTQETHISADENTNCGSCHG	182	1	i7-26o	1	12-34	N	TM		1	177 - 181	CgsCH
2598	>Q8PY11	§	Q8PY11_METMA	$	mttC MM_1055	Trimethylamine corrinoid protein	Cluster 53: "periplasmic" corrinoid proteins , signal seq manually annotated, CH- C-terminal conserved only in 03 Methanosarcina sp. Proteins; protein has putative Signal seq / TMH if ATG codon 05 codons upstream of annotated start site is used		NO	1	[	Methanosarcina mazei Gö1	]	#	MCVKKLSLLVLLILGIVAAQFIFPVSAGDPGGKERGNVGTVVIATVEGDSHTYGKDSIAAAFEKEGFEVINLGEGVSSERFAEAAKEHEADFVFSSASMSTTMIRQIQIEEQLKNAGIRDKVVTGVGGSLITQEWADRIGADIYASGSEDAVLKAKSALLNSSTQKTHISADENTNCGSCHG	182	1	i7-26o	1	6-27	N	TM		1	177 - 181	CgsCH
2804	>I3XQT6	§	I3XQT6_9CREN	$	Desfe_0400	Uncharacterized protein	Cluster 54: Proteins with CxxCH and N-term TMH: GQS_02835, Desmu_0761, Desfe_0400, and DKAM_0355		NO	1	[	Desulfurococcus fermentans DSM 16532	]	#	MPGKSTSKNKGRTNKSNVILLLIPVVVFIAAIAILLLAWSQPGGSSGNIAFYLGTSKYMNIDITSSEWRNIYNNLTQIAQLNESTRIIMFGLTTCPHCHAQQEFFETEMSGKVLYLWIDMDEKVSSLFSQLTNLEISKGAPPQYALGVPHIIVLDKNGGLVAVVIGEAEDKGFWDRLLST	180	1	i17-39o	1	17-38	N	TM		1	95 - 99	CphCH
2806	>E8R990	§	E8R990_DESM0	$	Desmu_0761	Uncharacterized protein	Cluster 54: Proteins with CxxCH and N-term TMH: GQS_02835, Desmu_0761, Desfe_0400, and DKAM_0355		NO	1	[	Desulfurococcus mucosus	]	#	MILLVPIVAFIIIIAVMLLMWHQPTGSGGTPFYLSTERVAGVSFTGDEWRSIYSEISLKTPLNDSIRIIFFGSTTCPHCHRQSEFFNATMPGKVLYLWVDVDQDAGSVFSKVVNLEVSKGIPFNYAGGVPHMLVLGSGGELKAIVVGEALDQGFWSMLLSG	161	1	i2-24o	1	4-26	N	TM		1	76 - 80	CphCH
1009	>G0HMN1	§	G0HMN1_THES4	$	GQS_02835	Glutaredoxin-related protein	Cluster 54: Proteins with CxxCH and N-term TMH: GQS_02835, Desmu_0761, Desfe_0400, and DKAM_0355		NO	1	[	Thermococcus sp.	]	#	MKKFGIVLLIILLAGFAAGCISNSGGSNTSSTTQTTSSGGSDYVVVNGTKIYLDDIHFYMYGMKTCPHCHKMREEISETYGEDSLTYYELVDNEENSKLFQRIYQITGIQGVPAIAITYNGTLYAVLEGEFNVTAVPKIIYTGMKNNGAILAVGGKVYLLPRDKEDSAKVIDELYTLFVEHKMPPQESNSTSD	193	1	o4-26i	1	1-22	Y	noTM		1	66 - 70	CphCH
1915	>B8D3K0	§	B8D3K0_DESK1	$	DKAM_0355	Putative uncharacterized protein	Cluster 54: Proteins with CxxCH and N-term TMH: GQS_02835, Desmu_0761, Desfe_0400, DKAM_0355		NO	1	[	Desulfurococcus kamchatkensis	]	#	MSIYTVKNRIRDNGSRIRIIMGYRKMPGKSASKNKGGTNKSNVIFLLIPVVVFITAIAILLAWNQPGGSGGNTAFYLGTSKYMNIDITSSEWKNIYNNLTQIAQLNESTRIIMFGLTTCPHCHAQQEFFESEMSGKVLYLWVDMDEKAGSLFSQLTNLEISKGAPPQYALGVPHIIVLDKNGELVAVVIGEAKDKGFWDRLLST	204	1	i43-65o	1	42-64	N	TM		1	119 - 123	CphCH
2090	>D5U1P7	§	D5U1P7_THEAM	$	Tagg_0774	Putative uncharacterized protein	Cluster 55, crenarchaeal proteins with conserved CxxCH, secretion questionable, Vdis_0120, Tagg_0774, SSO1712, probably false positive		NO	1	[	Thermosphaera aggregans	]	#	MSTSELSLLGLEPRVAEGLKSFWRALPRDKCVICGSKASDIDEFWSYHVDSGRGLARIVSLRSLCGNCHLAKHVGYANVTGRLSEALEHLARINNSTLSDVYTHLEKIYETWRSLSSITNWRIEISEGVLPGDIRAEVENALNKLLEKNRWKRRNL	156	0	o	0		N	noTM		1	65 - 69	CgnCH
3853	>E1QSE0	§	E1QSE0_VULDI	$	Vdis_0120	Uncharacterized protein	Cluster 55, crenarchaeal proteins with conserved CxxCH, secretion questionable, Vdis_0120, Tagg_0774, SSO1712, probably false positive		NO	1	[	Vulcanisaeta distributa	]	#	MLPSDLGDVYVSACGELTRLCPRLVPSPLWGISLANIANMSPYIADAMCSGCGDAVRRVRDWWFSLNRNGPCEVCGAPGAEIDEEWDYVVKGNEGIAVITHLRRLCRNCHLAKHQGYAKVHGLSEAAINHLARVNGVDVSTARRIVREVFGVWHTLNGVNWVVRINNDIGLPSDLRVKVEELMNTMLSMHCSRWDGWFHCLNTGGVCEKALQETLQLLKDVEDYDRLISTVEERLEKAGITVLKDELLFLINQNEVRRLLLMGRLDDDMLYVPVIGGKWMVFIRRRDIYGKVFIEIINELIRRDLHYESKTLFNPRDNEGGIPLIFYVPSFLALNVVINVANVINEVLIRYGIRTKAYFKPELFTNKSIYRGTTGLKPYIYIANVGKGD	389	1	o322-344i	0		N	noTM		1	106 - 110	CrnCH
2115	>Q97XL4	§	Q97XL4_SULSO	$	SSO1712	Putative uncharacterized protein	Cluster 55, crenarchaeal proteins with conserved CxxCH, secretion questionable, Vdis_0120, Tagg_0774, SSO1712, probably false positive		NO	1	[	Sulfolobus solfataricus	]	#	MVDDTHKIFQNCDEKNDIYYPICNKLQILCPRLVPGPLWRLSIANISRMSPQAALAICDSCSEIIEKISQYWMSLDRSGKCEVCNKLGREIDEVWLYCVIDENGNIVSNITTKENFTLTESRLYKGIAYLQRLELLCEKCHIAKHQGYALVHGRKQEALEQLAQIHKLDLNKTEELVKEAFFIHGKISKIKEWTIKIGELNGLDKELRLRVEELLNIMYRKGFFVDGRWLYYQYPNYYQEVEPRIIQETMTVLAKTSNKAGTTNVADKWIESLLEIIREELEPKGIRVLPHEFKLFIKYLLEDKKLSNLLQGMFNYALQGKSELFATYISLLDYDDLIGKWMVFVPTDLYPKIFRYMLEALEKAKLAYSAKIVSSRDQYTSKGELPIIIYVPVSFATSY…	446	0	o	0		N	noTM		1	137 - 141	CekCH
640	>M0KHZ2	§	M0KHZ2_9EURY	$	C442_12476	Cytochrome P450	Cluster 56 Cytochrome P450 homolos with CxxCH conserved in genus Haloarcula but nowhere else		NO	1	[	Haloarcula amylolytica JCM 13557	]	#	MDTQQAIPEPPEPVTPGDRPPRLGRVPFVDNTAAMLRDPLGFYDRAGGHEADVVGYNVAGTTGCFVCHPDLVEQVLVTDADAYEKGRLLQDTLGQFIGEGLFLLEGEEWQRQRTALQPAFYRERIAAYGDTMTEFADRTAAGWSDGQRIDVLPHMQSLTLNILGKTLLDVEIETTADALEPLLDALRKRLDPRSLSAYLPLWVPTGTNRAVNRSLAEFQATLDGVIAARQRENESAREARDDVLSLLLSLDDETMDRERLGHQLLTFLVAGHDTTALTLTYAWFLLANNPECQQRLHEELDATLGNSRPTPDDLFELPYLDAVLNEVLRLYPPAFTVFRQPTEPVTLGGYELSTDAQLTLPQWLVHRDERWYDAPDAFRPERWNDDLEASLPDYAYYPF…	458	0	o	0		N	noTM		1	64 - 68	CfvCH
641	>M0KN00	§	M0KN00_HALAR	$	C443_10147	Cytochrome P450	Cluster 56 Cytochrome P450 homolos with CxxCH conserved in genus Haloarcula but nowhere else		NO	1	[	Haloarcula argentinensis DSM 12282	]	#	MDTQQAIPETPEPVTPGDRPPRLGRVPFIHNTAAMLRDPLGFYDRAGAHEADVVGYSVAGTTGCFVCHPNLVEQVLVTDADAYEKGQLLQDTLGQFIGEGLFLLEGEDWQRQRTALQPAFYRERITAYGDTMTDFADRTAAGWSDGRRLDVLPHMQSLTLNILGKTLLDVDIETTADALEPLLDALRKRLDPRSLSAYLPLWVPTATNRAVNSSLAEFQSTLDDVIAARQREDENAREARDDVLSLLLSLDDETMDRERLGHQLLTFLVAGHDTTALTLTYAWFLLANNPKCQQRLHEELDATLGESQPTPEDLFELPYLDAVLNEVLRLYPPAFTVFRQPTEPVTLGGYELSTDAQLTLPQWLVHRDERWYDAPDAFRPERWDDDLEASLPDYAYYPF…	458	0	o	0		N	noTM		1	64 - 68	CfvCH
643	>M0KBN9	§	M0KBN9_9EURY	$	C435_10429	Cytochrome P450	Cluster 56 Cytochrome P450 homolos with CxxCH conserved in genus Haloarcula but nowhere else		NO	1	[	Haloarcula californiae ATCC 33799	]	#	MDTQQAIRETPEPVTPGDRPPRLGRVPFVDNTAAMLRDPLGFYDRAGAHEADMVGYSVAGTTGCFVCHPDLVEQVLVTDADVYEKGQLLQDTLGQFIGEGLFLLEGEEWQQQRTALQPAFYRERIAAYGDTMTEFADRAAAGWSDGQRIDVLPHMQSLTLNILGKTLLDVDIETTADALEPLLDALRTRLDPRSLSAYLPLWVPTATNRAVTNSLAEFQSTLDDVIAARQREDEHAREARDDVLSLLLSLDDETMDRERLGHQLLTFLVAGHDTTALTLTYAWFLLANNPKRQQRLHDELDATLGERQPTPEDLFELPYLDAVLNEVLRLYPPAFTVFRQPTEPVTLGGYELSTDAQLTLPQWLVHRDDRWYDAPAAFRPERWDDDLEASLPDYAYYPF…	458	0	o	0		N	noTM		1	64 - 68	CfvCH
646	>G0HUC4	§	G0HUC4_HALHT	$	cyp1 HAH_0551	Cytochrome P450	Cluster 56 Cytochrome P450 homolos with CxxCH conserved in genus Haloarcula but nowhere else		NO	1	[	Haloarcula hispanica	]	#	MDTQQAIRETPEPVTPGDRPPRLGRVPFVDNTAAMLRDPLGFYDRAGAHEADMVGYSVAGTTGCFVCHPDLVEQVLVTDADVYEKGQLLQDTLGQFIGEGLFLLEGEEWQQQRTALQPAFYRERIAAYGDTMTEFADRAAAGWSDGQRIDVLPHMQSLTLNILGKTLLDVDIETTADALEPLLDALRTRLDPRSLSAYLPLWVPTGTNRAVTNSLAEFQSTLDDVIAARQREDEHAREARDDVLSLLLSLDDETMDRERLGHQLLTFLVAGHDTTALTLTYAWFLLANNPKRQQRLHDELDATLGERQPTPEDLFELPYLDAVLNEVLRLYPPAFTVFRQPTEPVTLGGYELSTDAQLTLPQWLVHRDDRWYDAPDAFRPERWDDDLEASLPDYAYYPF…	458	0	o	0		N	noTM		1	64 - 68	CfvCH
642	>M0L6M9	§	M0L6M9_HALJP	$	C444_15443	Cytochrome P450	Cluster 56 Cytochrome P450 homolos with CxxCH conserved in genus Haloarcula but nowhere else		NO	1	[	Haloarcula japonica DSM 6131	]	#	MDTQQAIRETPEPVTPGDRPPRLGRVPFIDNTAAMLRDPLGFYDRAGSHEADVVGYSVAGTTGCFVCHPDLVEQVLVTDAETYEKGRLLQDTLGQFIGEGLFLLEGEEWQRQRTALQPAFYRERIAAYGDTMTEFADRTAAGWADGQRIDVLPHMQSLTLNILGKTLLDVDIETTADALEPLLDALRKRLDPRSLSAYLPLWVPTATNRAVNSSLADFQSTLNEVIAARQREDEHARKARDDVLSLLLSLDDETMDRERLGHQLLTFLVAGHDTTALTLTYAWFLLANNPGCQARLHDELDATLGNSQPTPEDLFELPYLDAVLNEVLRLYPPAFTVFRQPTESVTLGGYELSTDAQLTLPQWLVHRDERWYDAPDAFRPERWGDDLETSLPDYAYYPF…	458	0	o	0		N	noTM		1	64 - 68	CfvCH
647	>Q5UXK0	§	Q5UXK0_HALMA	$	cyp1 rrnAC3312	Cytochrome P450	Cluster 56 Cytochrome P450 homolos with CxxCH conserved in genus Haloarcula but nowhere else		NO	1	[	Haloarcula marismortui	]	#	MDTQQAIRETPEPVTPGDRPPRLGRVPFVDNTAAMLRDPLGFYDRAGAHEADMVGYSVAGTTGCFVCHPDLVEQVLVTDADVYEKGQLLQDTLGQFIGEGLFLLEGEEWQQQRTALQPAFYRERIAAYGDTMTEFADRAAAGWSDGQRIDVLPHMQSLTLNILGKTLLDVDIETTADALEPLLDALRTRLDPRSLSAYLPLWVPTATNRAVTNSLAEFQSTLDDVIAARQREDEHAREARDDVLSLLLSLDDETMDRERLGHQLLTFLVAGHDTTALTLTYAWFLLANNPKRQQRLHDELDATLGERQPTPEDLFELPYLDAVLNEVLRLYPPAFTVFRQPTEPVTLGGYELSTDAQLTLPQWLVHRDDRWYDAPDAFRPERWDDDLEASLPDYAYYPF…	458	0	o	0		N	noTM		1	64 - 68	CfvCH
644	>M0JY40	§	M0JY40_9EURY	$	C436_14090	Cytochrome P450	Cluster 56 Cytochrome P450 homolos with CxxCH conserved in genus Haloarcula but nowhere else		NO	1	[	Haloarcula sinaiiensis ATCC 33800	]	#	MDTQQAIRETPEPVTPGDRPPRLGRVPFVDNTAAMLRDPLGFYDRAGAHEADMVGYSVAGTTGCFVCHPDLVEQVLVTDADVYEKGQLLQDTLGQFIGEGLFLLEGEEWQQQRTALQPAFYRERIAAYGDTMTEFADRAAAGWSDGQRIDVLPHMQSLTLNILGKTLLDVDIETTADALEPLLDALRTRLDPRSLSAYLPLWVPTATNRAVTNSLAEFQSTLDDVIAARQREDEHAREARDDVLSLLLSLDDETMDRERLGHQLLTFLVAGHDTTALTLTYAWFLLANNPKRQQRLHDELDATLGERQPTPEDLFELPYLDAVLNEVLRLYPPAFTVFRQPTEPVTLGGYELSTDAQLTLPQWLVHRDDRWYDAPDAFRPERWDDDLEASLPDYAYYPF…	458	0	o	0		N	noTM		1	64 - 68	CfvCH
645	>M0IVK4	§	M0IVK4_HALVA	$	C437_18827	Cytochrome P450	Cluster 56 Cytochrome P450 homolos with CxxCH conserved in genus Haloarcula but nowhere else		NO	1	[	Haloarcula vallismortis ATCC 29715	]	#	MDTQQALLEPPEPVTPGDRPPRLGRVPFLDNTAAMLRDPLGFYDRAGAHEADVVGYSVAGTTGCFVCHPDLVEQVLVTDADAYEKGQLLQDTLGQFIGEGLFLLEGEEWQRQRTALQPAFYRERIAAYGDTMTAFADRTATGWSDGQRIDVLPHMQSLTLNILGKTLLDVDIETTAAALEPLLDALRKRLDPRSLSAYLPLWVPTATNRAVNSSLAEFQSTLDDVIAARQREDERAREARDDVLSLLLSLDDETMDRERLGHQLLTFLVAGHDTTALTLTYAWFLLANNPECQQRLHDELDETLGNSQPTPEDLFELPYLDAVLNEVLRLYPPAFTVFRQPKEPVTLGGYDISPDAQLTLPQWLVHRDDRWYDAPDAFRPERWDDDLEASLPDYAYYPF…	458	0	o	0		N	noTM		1	64 - 68	CfvCH
3334	>M9SJ57	§	M9SJ57_9EURY	$	MMALV_08290	Uncharacterized protein	Cluster 57, Sharma 99, unclear Annotation, consisting of 02 mutually similar repeats	99	NO	1	[	Candidatus Methanomethylophilus alvus Mx1201	]	#	MLQMWDYERNTISPNEVSYGARKLLWFKGRCGHSWESSPVEIRMGRGCPYCHGLKVLRGFNDLESKEPELAKEWHPTKNGKLKPSDITYGSKQKVWWLGPCGHEWKAQINNRRFNDGCPICTDRLIVPGINDLDSQYPELAKEWHPTKNQKKRPDKIAPHSNIPVWWLGPCGHEWKTQPNNRVYGSGCPICKMERSTSFAEKAIAFYLSKITTVEESAHPLKSRKELDIYLPKLKIAVEYDGEAYHRSVEKDLRKNKECEDTGIVLIRIREPNCPTISDYPTIVMENRNDDGLAAAISKLIKLIFPRKRKVPTINLDQDRPVIYESYIKSSKENSLAESKPELIRYWNKKRNGALNPEYVNTYSMKKLWWICEKGHEWQATVANISTGSRCPYCSGRKV…	677	0	o	0		N	noTM		1	48 - 52	CpyCH
4075	>mar_AAA007O11_177	§	480753325	$	n.a.	conserved hypothetical protein	Cluster 57, Sharma 99, unclear Annotation, consisting of 02 mutually similar repeats	99	NO	1	[	translated from Marine Group III euryarchaeote SCGC AAA007–O11 A7O11DRAFT_2505695140.1_C	]	#	MGGNYKEDSDNIGCPYCSGHRVSKDNNFLARLPKAAKLWHPTKNGNLKPSGITYGSGRRVWWKCPVADDHEWTASPGQIGTYRRAGNTGCPYCSGQRVSKDNNLLARFPKAAKLWHPDKNTKNPKEVIGQSGTKYWWKCKKEPDHEWNISPAEVVKSVYHSRSGREGGCPHCYRAGGREWLRHQRVSVTYNLQVKFPDVAKLWHPTKNGDLTPSDVTHGASTFVWWKCPVADDHEWRDKVSERTVLKGRKGKKKPLGCPYCAGQRVSITNSLATKYPDIVEYWHPTKNGNLKPSRITPSSNRRVWWKCPVADDHEWTAPPADIVRSKKNTDTSGCSCCAGLKVSVTNSLATIFPDMVREWHPTKNGNLTPEKIVGHTRRKVWWQCQKKNEHIWHVSPGN…	570	0	o	0		N	noTM		1	410 - 414	CpeCH
2033	>Q8ZZF9	§	Q8ZZF9_PYRAE	$	PAE0284	Putative uncharacterized protein	Cluster 58 conserved hyp archaeal proteins, CxxCH conserved in Thermoproteus/Pyrobaculum, no sig. seq, probably false positive		NO	1	[	Pyrobaculum aerophilum	]	#	MKYRLMDVLACPYDKTFPLRLVVIKRTEHPERQYTWPRKPFCEEYCSYRDLKIKEHPKPDTLPCEECHKWEIETGVIYCPNCGRWYPIIEEIPRMLPDELRNEKEELQFLESVAEDLKRLAPDIADKILQQGKPFNLSRRG	141	0	o	0		N	noTM		1	64 - 68	CeeCH
2035	>A3MSP7	§	A3MSP7_PYRCJ	$	Pcal_0227	Putative uncharacterized protein	Cluster 58 conserved hyp archaeal proteins, CxxCH conserved in Thermoproteus/Pyrobaculum, no sig. seq, probably false positive		NO	1	[	Pyrobaculum calidifontis	]	#	MKYRLMDVLACPYDKTFPLRLVVLKRREYPERQYTWPRKPFCEEYCAYRDLKIKDHPKPDTLPCEECHKWEIEAGVIYCPTCGRWYPIIEEIPRMLPDELRNEKEELEFLRSVAEDLKKAAPDIAEKILQQGKPFNLSTK	140	0	o	0		N	noTM		1	64 - 68	CeeCH
2032	>A1RW19	§	A1RW19_PYRIL	$	Pisl_2004	Putative uncharacterized protein	Cluster 58 conserved hyp archaeal proteins, CxxCH conserved in Thermoproteus/Pyrobaculum, no sig. seq, probably false positive		NO	1	[	Pyrobaculum islandicum	]	#	MKYRLMDVLACPYDKTFPLRLIVIKRTEHPERQYTWPRKPFCEEYCSYRDLKIKEHPKPDALPCEECHKWEIETGVIYCPTCGRWYPIIEEIPRMLPDELRNEKEELAFLQNIAEDLKKLAPDLADKILYQGKPFALKKP	140	0	o	0		N	noTM		1	64 - 68	CeeCH
3303	>B1YDW5	§	B1YDW5_PYRNV	$	Tneu_1047	Uncharacterized protein	Cluster 58 conserved hyp archaeal proteins, CxxCH conserved in Thermoproteus/Pyrobaculum, no sig. seq, probably false positive		NO	1	[	Pyrobaculum neutrophilum	]	#	MKYRLMDVLACPYDKTFPLRLIAIKRTEHPERQYTWPRKPFCEEYCSYRDLKIKEHPKPEALPCEECHRWEIETGVIYCPTCGRWYPIIEEIPRMLPDELRNEKEELAFLQNIAEDLKKAAPDIADKILTQGRPFALKKP	140	0	o	0		N	noTM		1	64 - 68	CeeCH
3305	>H6QDY1	§	H6QDY1_PYROT	$	Pogu_2726	Uncharacterized protein	Cluster 58 conserved hyp archaeal proteins, CxxCH conserved in Thermoproteus/Pyrobaculum, no sig. seq, probably false positive		NO	1	[	Pyrobaculum oguniense	]	#	MKYRLMDVLACPYDKTFPLRLVVLKRTEHPERQYTWPRKPFCEEYCAYRDLRIKDHPKPDSLPCEECHKWEIETGVIYCPSCGRWYPIIEEIPRMLPDELRNEKEELQFLESISEQLKTYAPDIAEKILQEGRPFNLSKKI	141	0	o	0		N	noTM		1	64 - 68	CeeCH
2034	>G7VC04	§	G7VC04_9CREN	$	P186_1068	Putative uncharacterized protein	Cluster 58 conserved hyp archaeal proteins, CxxCH conserved in Thermoproteus/Pyrobaculum, no sig. seq, probably false positive		NO	1	[	Pyrobaculum sp. 1860	]	#	MKYRLMDVLACPYDKTFPLRLVVIKRTEHPERQYTWPRKPFCEEYCSYRDLKIKEHPKPDTLPCEECHRWEIETGVIYCPTCGRWYPIIEEIPRMLPDELRNEKEELQFLESVGQDLRRIAPDIADKIINQGKPFNLSKK	140	0	o	0		N	noTM		1	64 - 68	CeeCH
3302	>G4RLZ8	§	G4RLZ8_THETK	$	TTX_1979	Uncharacterized protein	Cluster 58 conserved hyp archaeal proteins, CxxCH conserved in Thermoproteus/Pyrobaculum, no sig. seq, probably false positive		NO	1	[	Thermoproteus tenax	]	#	MKYRLMDVLACPYDKTFPLKLIVIKRTEHPERQYTWPRKPFCEEYCSYRDLKIKEHPKPETLPCEECHRWEIETGVMYCPACGRWYPIIEEIPRMLPDELRNEKEEVEFLKSIKAELEKVAPDLAKKILYEGKPFRLKE	139	0	o	0		N	noTM		1	64 - 68	CeeCH
3304	>F2L263	§	F2L263_THEU7	$	TUZN_1519	Uncharacterized protein	Cluster 58 conserved hyp archaeal proteins, CxxCH conserved in Thermoproteus/Pyrobaculum, no sig. seq, probably false positive		NO	1	[	Thermoproteus uzoniensis	]	#	MKYRLMDVLACPYDKTFPLRLIVIKRTEHPERQYTWPRKPFCEEYCSYRDLKIKEHPKPDTLPCEECHRWEIETGVIYCPTCGRWYPIIEEIPRMLPDELRNEKDEVEFLKSIKDDLEKVAPDLAKKILYEGKPFKLKQ	139	0	o	0		N	noTM		1	64 - 68	CeeCH
2036	>A4WMU2	§	A4WMU2_PYRAR	$	Pars_2163	Putative uncharacterized protein	Cluster 58 conserved hyp archaeal proteins, CxxCH conserved in Thermoproteus/Pyrobaculum, no sig. seq, probably false positive, Trm112p-like protein		NO	1	[	Pyrobaculum arsenaticum	]	#	MKYRLMDVLACPYDKTFPLRLVVLKRTEHPERQYTWPRKPFCEEYCAYRDLRIKDHPKPDSLPCEECHKWEIETGVIYCPSCGRWYPIIEEIPRMLPDELRNEKEELQFLESISEQLKTYAPDIAEKILQEGRPFNLSKKT	141	0	o	0		N	noTM		1	64 - 68	CeeCH
3291	>Q8TT17	§	Q8TT17_METAC	$	MA_0623	Uncharacterized protein	Cluster 59 C-rich proteins, no signal seq, RING finger domain protein (PFAM PF14570) with conserved cys residues		NO	1	[	Methanosarcina acetivorans	]	#	MKRNSKEWKEKRAEFIKGKTCTWCGSAERLCVHTPGAFSPAEVRSGIYSLAYVRFREVYRQKYQKFEQVLTGKHRHKSHPAWHKATTVHKAEPDHTDLEDQYIEVLVEDKEEGNFKKLYHEWLEENGIEELIEEETRKAEEEYSSFEHAIVLCNRCHFASLKGMELCPVCKKKYKPSRYGTCFDCLPDEKKNEVMAKQKEKEDFPENSERFSNKSFPEEP	220	0	o	0		N	noTM		1	153 - 157	CnrCH
566	>Q8PW13	§	Q8PW13_METMA	$	MM_1791	Conserved protein	Cluster 59 C-rich proteins, no signal seq, RING finger domain protein (PFAM PF14570) with conserved cys residues		NO	1	[	Methanosarcina mazei Gö1	]	#	MKRTSTEWKQKRAEFVKGKVCAWCSSPGRLCVCTPGVSSPAEIRSGIYNLAYTRFKEVYREKYQQFEYILTGKHRHKSHPAWHRASTIHKIEPDHSDLEEQIIERLIEDRGEGNFKQLYHEWLAENGIEELIEEEIKKAEEESASFEHAIMLCKSCHFASMKGMEICPRCRKRYKSSRYETCFDCLPEEKKKDILARQNEKKS	203	0	i	0		N	noTM		1	153 - 157	CksCH
2699	>M1QAF4	§	M1QAF4_METMZ	$	MmTuc01_1864	Uncharacterized protein	Cluster 59 C-rich proteins, no signal seq, RING finger domain protein (PFAM PF14570) with conserved cys residues		NO	1	[	Methanosarcina mazei Tuc01	]	#	MKRTSTEWKQKRAEFVKGKVCAWCSSPGRLCVCTPGVSSPAEIRSGIYNLAYTRFKEVYREKYQQFEYILTGKHRHKSHPAWHRASTIHKIEPDHSDLEEQIIERLIEDRGEGNFKQLYHEWLAENGIEELIEEEIKKAEEESASFEHAIMLCKSCHFASMKGMEICPRCRKRYKSSRYETCFDCLPEEKKKDILARQNEKKS	203	0	i	0		N	noTM		1	153 - 157	CksCH
4760	>695944754	§	KGK98711.1	$	LI82_07650	Hypothetical protein li82_07650	Cluster 60 conserved in Archaea, plus Nitrosomonas sp. AL212, no sig seq but CxxCH conserved.	–	NO	1	[	Methanococcoides methylutens	]	#	MEKESYANYIKRNKKGKKPPIACAVCGEDDANIIEMHHVEGRNNSEWIKPLCKNCHAKITAEQNKLSPKVRYSKASLQNKRAFNIISIGALLRELGQQLINVGMGMTENV	110	0	o	0		N	noTM		1	52 - 56	CknCH
1973	>B5IAF6	§	B5IAF6_ACIB4	$	ABOONEI_1907	Putative uncharacterized protein	Cluster 60 conserved in Archaea, plus Nitrosomonas sp. AL212, no sig seq but CxxCH conserved.		NO	1	[	Aciduliprofundum boonei	]	#	MDVRDTIEKEYSKASNWVLSLFEYERELPKYCEICGATKGLERHHIAGRKHDSRVVLVCKECHQHLSAKQNLWGEEWLKRGLPTEKRHKFFLRGLIDILELKAYKTQNFFYERIAREIALRCFPLGGNKYE	131	0	o	0	80-102	N	noTM		1	59 - 63	CkeCH
2132	>D3TCB4	§	D3TCB4_ACIB4	$	Aboo_0388	Putative uncharacterized protein	Cluster 60 conserved in Archaea, plus Nitrosomonas sp. AL212, no sig seq but CxxCH conserved.		NO	1	[	Aciduliprofundum boonei	]	#	MYSQSPLCIDEILMDVRDTIEKEYSKASNWVLSLFEYERELPKYCEICGATKGLERHHIAGRKHDSRVVLVCKECHQHLSAKQNLWGEEWLKRGLPTEKRHKFFLRGLIDILELKAYKTQNFFYERIAREIALRCFPLGGNKYE	144	0	o	0		N	noTM		1	72 - 76	CkeCH
1880	>Q12YD8	§	Q12YD8_METBU	$	Mbur_0563	Putative uncharacterized protein	Cluster 60 conserved in Archaea, plus Nitrosomonas sp. AL212, no sig seq but CxxCH conserved.		NO	1	[	Methanococcoides burtonii	]	#	MDKESYRKNISKHKKGKKPPIACSVCGEDNSEVIEMHHVDGRNTSDWVKPLCKNCHAKITAEQNKISPKKRSKTTSSENLTAFNIISIGALLKLLGDRLINIGMEMTVNV	110	0	i	0		N	noTM		1	52 - 56	CknCH
1981	>Q12YD2	§	Q12YD2_METBU	$	Mbur_0570	Putative uncharacterized protein	Cluster 60 conserved in Archaea, plus Nitrosomonas sp. AL212, no sig seq but CxxCH conserved.		NO	1	[	Methanococcoides burtonii	]	#	MEKESYAIYLKKQKKGKKPPIACAVCGEDNKNVIEMHHVEGRNNSDWIKPLCKNCHSKITAEQNKLSPKARSSEASLQNKRAFKIISIGTLLRELGDCLINLGMEMTVNV	110	0	o	0		N	noTM		1	52 - 56	CknCH
1881	>D5E6M8	§	D5E6M8_METMS	$	Mmah_1316	Putative uncharacterized protein	Cluster 60 conserved in Archaea, plus Nitrosomonas sp. AL212, no sig seq but CxxCH conserved.		NO	1	[	Methanohalophilus mahii	]	#	RASDACVQNKTAFILLSMGALLKLMGERIVNLAKEMTVNV	121	0	i	0		N	noTM		1	55 - 59	ChnCH
4750	>563514023	§	ETA69397.1	$	MettiDRAFT_2896	hypothetical protein	Cluster 60 conserved in Archaea, plus Nitrosomonas sp. AL212, no sig seq but CxxCH conserved.		NO	1	[	Methanolobus tindarius	]	#	MEKQAYANYTKRNKKGKKPPMACCVCGEDKPTAIEDHHVEGRSNSGWTEPLCKNCHSPITEEQNTFSPRE	110	0	o	0		N	noTM		1	52 - 56	CknCH
3007	>L0HGX3	§	L0HGX3_METFS	$	Metfor_2022	Uncharacterized protein	Cluster 60 conserved in Archaea, plus Nitrosomonas sp. AL212, no sig seq but CxxCH conserved.		NO	1	[	Methanoregula formicica	]	#	MDKATHERVLKTPQSIRSNRPACFLCGEDDPLVIEEHHTLGKAYSDDVIPLCKNCHAKITAGQNLFPPRARSHKAPIKDRLAYALYTLIYFIELVLKYLKDLCLEIVGVVAT	112	0	o	1		N	noTM		1	52 - 56	CknCH
2666	>Q8PS35	§	Q8PS35_METMA	$	MM_3252	Uncharacterized protein	Cluster 60 conserved in Archaea, plus Nitrosomonas sp. AL212, no sig seq but CxxCH conserved.		NO	1	[	Methanosarcina mazei Gö1	]	#	MDKENYQKTLNKQKRKGKISLCCVVCGEDDPDVIEMHHPYGKSNSDIVQPLCKNCHSKITREQNKLSPKARSGNASPEQKRAFQLVSIGALLTELGTQLIDLGNEMVQNV	110	0	i	0		N	noTM		1	52 - 56	CknCH
4348	>630828680	§	KCZ70396.1	$	ANME2D_03311	cytochrome c nitrate reductase, small subunit	Cluster 61 Cytochrome c nitrite reductase small subunit nrfH	11	YES	YES	[	Candidatus Methanoperedens nitroreducens	]	#	MKFLFIAGIFVLVAMGSGTYVNDSDMHISNLTEYIGNTLTACNSCHVMGAVYESWYHGDHKNRAECSDCHIPHDPITKYVVKAESGIRDVTAVITGNVPEVIRTTENSQKIIQGNCLHCHEQTVGNIADSKRNDERYCFECHRTVAHGERGISLSPYQEGK	161	0	o	1	1-20	N	noTM		4	42 - 46	CnsCH	66 - 70	CsdCH	116 - 120	ClhCH	138 - 142	CfeCH
4378	>630829365	§	KCZ71080.1	$	ANME2D_03110	respiratory nitrite reductase specific menaquinol--cytochrome-c reductase (NrfH) precursor	Cluster 61 Cytochrome c nitrite reductase small subunit nrfH	11	YES	YES	[	Candidatus Methanoperedens nitroreducens	]	#	MNRILIIAVGVFMGLGIYTFWYGEGYSYLRDEPEACVNCHVMRDQFRSWIASSHNNVTCNDCHIPQDSVVKYAVKTENGIRHSIAFTFEDTQVIRITQRNLDLLQQNCIRCHEAFVSPIIQEGISCSRCHREAGHAQ	137	1	i5-22o	1	1-20	N	TM		4	36 - 40	CvnCH	59 - 63	CndCH	108 - 112	CirCH	126 - 130	CsrCH
4411	>630831567	§	KCZ73276.1	$	ANME2D_00342	formate-dependent nitrite reductase, periplasmic cytochrome c552 subunit	Cluster 62 formate-dependent nitrite reductase, periplasmic Cytochrome c552	15	YES	YES	[	Candidatus Methanoperedens nitroreducens	]	#	MLFIGMNLCSLLRKRCVLILIISFFVLITIVSADDDLPCYHCHTKVVNEFRNNIHYHKGFTCTDCHGGSTQSNTTSISIGVMSGDFIGGPTRNNITNTCSNCHVQEATDYKQSIHWEEIEKGHPEAATCTDCHGIHEIRAINDPKSLSNHQNSPTTCAKCHSNPEIMSAWYYGIKTDRFDTYKESFHWKALKSGYVVVATCADCHNNHDTKSHTDPTSSTYPDNLPQTCGKANCHPGTKFDAKIAAGLIHDKESLHTGRLVFNKTGMDVQMKSYYLGPFDLAYWIAIFFKILTAGVIGLFAGMVILDFLSRLRIYRRW	318	2	i16-33o284-306i	2	5-27	N	TM		6	39 - 43	CyhCH	62 - 66	CtdCH	99 - 103	CsnCH	129 - 133	CtdCH	157 - 161	CakCH	201 - 205	CadCH
4381	>630829485	§	KCZ71200.1	$	ANME2D_03235	hypothetical protein ANME2D_03235	Cluster 62 formate-dependent nitrite reductase, periplasmic Cytochrome c552	64	YES	YES	[	Candidatus Methanoperedens nitroreducens	]	#	MKNSLKIIIGIIHVLLTIAILQLLVQPVIAAPPDLPNNSCADCHRKLIFTSEEQRQFVDIRIKHLESGISCSIVCHEDKLNKSIASTYAMWSVSTHALFDVTCEKCHGGDPLAITKKDAHIGISKINIARINTPESCGKCHEPELDEFKNSEHFKKLESGEEGPAPACITCHQAHSVRVLTSSEIEDFCSNCHNRITGIDPAVPKKAEEALSSIRELQVEISKARGAIISAKASGKDVTAAENELEDARSILKHIPSVWHRFNLTFFETEVKEGIEDAQRAQNIIMAEMPAASPPAKAPGFEVILLISCLLIAYFLKKR	319	2	i7-29o299-316i	2	8-30,297-316	N	TM		5	40 - 44	CadCH	103 - 107	CekCH	137 - 141	CgkCH	168 - 172	CitCH	189 - 193	CsnCH
4382	>630829486	§	KCZ71201.1	$	ANME2D_03236	hypothetical protein ANME2D_03236	Cluster 62 formate-dependent nitrite reductase, periplasmic Cytochrome c552	64	YES	YES	[	Candidatus Methanoperedens nitroreducens	]	#	MKYKKRIILFSLLFVIFIIFIVPGALADSSCLDCHEKLSAFNETEKLFNEIRVKHLARDVSCSLDCHAATLDKFAKSNYEQWTRSKHAQFNVSCESCHGGNPGSDIKDEAHTGVRRSSDPDSTVFYRNVPETCGECHVDELNQFRDSKHYQRLKALKQAPTCDTCHAPHEFKVLNMSEIHGMCSNCHNPDMRIAPLDVPDMAIASLEDAERLNDEIKKAMDAIKFAKQQGEDVSEAQKDLENAESIRDQLPVLWHSFDLAQFESVIDSGIEAARRAQMDSDTPAATPSTPGAGAMLSLAGIIAIYLLLRRGKG	313	2	i7-26o286-308i	2	8-30,290-308	N	TM		5	31 - 35	CldCH	94 - 98	CesCH	133 - 137	CgeCH	162 - 166	CdtCH	183 - 187	CsnCH
4415	>630831820	§	KCZ73529.1	$	ANME2D_00599	formate-dependent nitrite reductase, periplasmic cytochrome c552 subunit	Cluster 62 formate-dependent nitrite reductase, periplasmic Cytochrome c552	64	YES	YES	[	Candidatus Methanoperedens nitroreducens	]	#	MQVKSSIILLALTGIVLFLIPQVSASENSCIDCHKTLTPFIEVQKQFNQIRIQHLEKNVACSLQCHEDRVRQLATANYQQWSESVHALKGVTCEVCHGGDPKQATKERAHTGFKNITDPQSPLYYTNVPETCGNCHPKELDNFEGSKHYQKLEALKLAPTCTTCHAPHTFRVLNPEEFRKFCGNCHSVYTKVAPYDIPVRAEYMLEQVNKLKFRIDMANQDIFWAKKNGTDVTEAQGYVDSALKKLGNMAILWHEFNLTHFEDELDSANREVKKAGDIVGPDTTPAKPAPAQAPGFTGLSVMVSLLAVLYIIRKRLRIGRF	321	2	i7-26o290-312i	1	8-30,284-306	N	TM		5	30 - 34	CidCH	93 - 97	CevCH	132 - 136	CgnCH	161 - 165	CttCH	182 - 186	CgnCH
4417	>630831824	§	KCZ73533.1	$	ANME2D_00603	formate-dependent nitrite reductase, periplasmic cytochrome c552 subunit	Cluster 62 formate-dependent nitrite reductase, periplasmic Cytochrome c552	64	YES	YES	[	Candidatus Methanoperedens nitroreducens	]	#	MFSRTKKLNSYNRYLITVYISVILYFIAIIAPVGAVHLDVLKNSCVDCHTTLSPFTDEQRRLNEIRLNHTVRDISCSLECHEDVIRRTASDNFQQWSDSDHSKYHVTCDACHGGNPDVKTEAEAHASMKDVNDPDSTIYFKNIPDTCGKCHAEELEHFRDTMHYQRLRSTASGPSCITCHQPHSFKVLKSSELTALCSVCHNPKDKIAVASVPQDAKRALEKQKEFQEELLKAKNAVAGVKAAGRDVSSAQMDLDRAISVMNDIPSTWHGFNLKDFDEQIQNGIDWAKKAQYKTSDIEPAAPAAPGPGIIMAFAILIMIYLMRKR	325	2	i13-35o300-322i	2	15-37,300-321	N	TM		5	45 - 49	CvdCH	108 - 112	CdaCH	147 - 151	CgkCH	176 - 180	CitCH	197 - 201	CsvCH
4351	>630828788	§	KCZ70503.1	$	ANME2D_02523	hypothetical protein ANME2D_02523	Cluster 63, N-term TMH, 3D: cytochrome P460 with heme c		YES	1	[	Candidatus Methanoperedens nitroreducens	]	#	MLEIKKIAYTILAIFVVSIFLGCVSVPEEPGAERPRADGRALYNYITEENDYKNWSMWPGKSALYPGTEPHGVFLTTYVTDNAFSAIEGKMGSLPDGSIIIKENYNPDKELEAVTVMYKVKDFDPEHNDWFWLKYSPDGKIDAEGKVADCSDCHGLRKDNDYIYTSDLK	169	1	i7-26o	1	7-28	N	TM		1	150 - 154	CsdCH
2655	>K4M7W1	§	K4M7W1_9EURY	$	Mpsy_0275	Uncharacterized protein	Cluster 63, N-term TMH, 3D: cytochrome P460 with heme c		YES	1	[	Methanolobus psychrophilus R15	]	#	MRNETIVFLVLMSVFLAIGCTAAQDEDEPGIDSPEVPPAAPDPVQADLPGPEGSEVYNYITEENNYRDWDIWPLKDEVYSSVSIHGPLLTTYVSESAVPAIQNRAGTLPYESMVVRESYDADRQLREIGVRYKVEGYDPDHNDWFWAAYTPEGEVIVEGRVESCQSCHSVEARNDYIYTAYITGTPYPVTDVEIRDFSFDPASVTIAVGNSVRWTNMDSAVHTIDGGMFRSGALAQGESYSYTFTEAGTYYYMCTVHPYQTTGQIIVTG	269	0	o	1	2-21	Y	noTM		1	164 - 168	CqsCH
1225	>564599571	§	WP_023844671.1	$	MettiDRAFT_0962	hypothetical protein	Cluster 63, N-term TMH, 3D: cytochrome P460 with heme c		YES	1	[	Methanolobus tindarius	]	#	MKIKAFMLLLLVCAISISGCADSDNGDDTVPSSSEEEPMADDSMDESMDDEMDQMSEPDTEAIFLEITDADNYKEWSIWPGTGAMEDGTGVHGEYVTVYVSDNAVSAAEVGGEMLPYETMVVKEGFNEDEELTGIYLMYKIEDYDPENNDWFWAAYSPDGNVNAEGRVAGCINCHSDEQDADYVFFNA	188	0	o	1	4-24	Y	noTM		1	171 - 175	CinCH
4354	>630828889	§	KCZ70604.1	$	ANME2D_02625	class III cytochrome C family protein	Cluster 64, Multihaem (7) distant sims in sulfate reducers (HMC complex) but no other Archaea	60 / 66 (distant)	YES	YES	[	Candidatus Methanoperedens nitroreducens	]	#	MRTLLENITFIKGVEYLIIVAFCFGFIALWLLVHTKEKEAMRRVVSVVIPMSLIFGGAAIVLATYFNPEATDTSAVPGSVLPEHYSNYNNYSNYSNYSNGSPAATYGQDGWLNVNNSEYLEINYGSATKFHQEMSGKLSCQECHHNSKDEIRACSDCHERPFDPQNSSKPGLKAAYHQQCMSCHSDVFDGPESCTFCHTKDASTNIQASARPHQLTWENCSNCHKDGIPGGQETKIVYHDNCLKCHTKEIAGAAKVPADHAGRDSNTCQGCHKPGGG	277	2	o10-32i44-66o	2	9-31,44-66	N	TM		7	140 - 144	CqeCH	154 - 158	CsdCH	180 - 184	CmsCH	194 - 198	CtfCH	220 - 224	CsnCH	242 - 246	ClkCH	268 - 272	CqgCH
4420	>630831886	§	KCZ73595.1	$	ANME2D_00666	hypothetical protein ANME2D_00666	Cluster 65 hypothetical protein ANME2D_00666 Cluster 65 long multiheme and multi-domain Methanoperedens proteins [Candidatus Methanoperedens nitroreducens]	73	YES	YES	[	Candidatus Methanoperedens nitroreducens	]	#	MINDKKTKKSIIRRCLENDKILVIVFTTLLMFTAIYSALASTTYPSYNTEQDCRSCHGITVDRHHLLIPDSSLQCTDCHAMKYDDQNQTYYPEVIRNCLICHPGKDHTDTHHLLVQQGLFVCTDCHPIKYDSQSQTYYPEIIWDCTECHTTVLQWNATSDPTPTPTPTPTPPVSPTITTFSPISPVIDNAGDTREFDITTDQIVNITWFIEDAQVQFNESVTDASYTNTSAILGIWNVSAVASNINGTVKYTWTWNVTTIVPVPPVITFYAPYSPTNDTAGTSRKFGITVDQIANITWFINGIQVQSNESVMGASYTNTSSSPGVWDVVINATNANGSTSYSWIWNVVSQPVYAPSIISWSNNKTNNDSLILAVNTSESVNFNATANQTITSWNWYLND…	1562	1	i21-40o	0		N	TM		5	53 - 57	CrsCH	75 - 79	CtdCH	98 - 102	CliCH	122 - 126	CtdCH	145 - 149	CteCH
4363	>630829093	§	KCZ70808.1	$	ANME2D_02833	hypothetical protein ANME2D_02833	Cluster 65, Large Methanoperedens proteins with ≥2000 aa and N-terminal 8-heme Domain in ANME2D_02833 (aa 1-270) and C-term 5-heme domain in ANME2D_02840	66 / 35 / 57	YES	YES	[	Candidatus Methanoperedens nitroreducens	]	#	MNKVIYIIVLVSIATTTLSQTVSFVGGDHQFYESVQDKCTKCHGDIKMQLSASSEHSSYSCTFCHTRSENNHTNTKPTCQDCHSSVRLNDTREAHPGFASLGSEGCIACHTTYNVIVNYSRPEYIDYTIMNKNGDWVISDVTTTGELNLSYNAMRQGGDHNVKNLSCKDCHKDIFDAVSVGGHAVVLDKNGTQVPYHNNTNSNLEAWCRTCHNRDDTKFTTQQHSVRRTTCEGCHQAYNLTPHPGNFFTSINTVPHLYRSLVCISCHSVGWPAPTGGIHFKVRQEPYFDVEYEIITPLSITNSSPAGDPTTAVGTVQTFSITLDRIADVTWYKNGSEIFTVLGVTLSGYTNSNAAIGVYNITATADDGYTSALRTWNWTVTASGSGGDGGGGGGGGDGG…	3539	1	i5-27o	0		N	noTM		8	39 - 43	CtkCH	61 - 65	CtfCH	79 - 83	CqdCH	106 - 110	CiaCH	167 - 171	CkdCH	208 - 212	CrtCH	231 - 235	CegCH	263 - 267	CisCH
4368	>630829100	§	KCZ70815.1	$	ANME2D_02840	hypothetical protein ANME2D_02840	Cluster 65, Large Methanoperedens proteins with ≥2000 aa and N-terminal 8-heme Domain in ANME2D_02833 (aa 1-270) and C-term 5-heme domain in ANME2D_02840		YES	YES	[	Candidatus Methanoperedens nitroreducens	]	#	MINKNYLNKALVIFIFLVIFAAITHMVAAYYISGYVTDSSTGMPLSNVNVTTNTSLVTSTDIFGFYNLTDIDNGTYLINTSLPGYSTSSSERVINSTDIDNANISLSPLLDPTYSISGYVFDNYGLGLGDVLVQNDSNKNTTIPSGYYLITSLPNGTYNFSYTKTGFDTGYLEVAVSGADNTSANKTIYDTTPPAQVTGLMNDTPTQTTVNLIWNSIADANYYQVFRDSTSLGYTQNTYWNDTELTPDTLYEYVIRANDSYNNRGQNSSILSVRTAQAADTTPPASVSNPSMITGNFFINNTWINPVGADFNYVWFRYSNDTTLQNVSNSTNYLNLTWSPHYTQSISAQTVDTSGNVNQTRIWFNATIPNNVPVQSHIENKVVDEGQLLTFTVSATDTD…	2106	1	i12-34o	1	10-32	N	TM		5	1956 - 1960	CtdCH	1991 - 1995	CrdCH	2011 - 2015	CedCH	2050 - 2054	CttCH	2074 - 2078	CdyCH
4367	>630829099	§	KCZ70814.1	$	ANME2D_02839	hypothetical protein ANME2D_02839	Cluster 66 Two Triheme Methanoperedens proteins		YES	YES	[	Candidatus Methanoperedens nitroreducens	]	#	MVINAKILIPVFIAILGIYMMPAILATFYSPHTIESSSDARDLKCISCHDYIAREFNSSDESRRVLDKHAAAANNINYTTFLKYGYHYNISEGRIYTTKNTSTWDLGASADPASYIYWEPSLGWWIDNRAGTMQLASVNLENNGIQGIQLEEICLFCHSSDILGVSTHTSVSVTGCTDIKCHGNSSGTGYGKEFYTTVMTGYNLSSNNVHARWFKAMGNTSSPYNYTVHGDSHVSSDYLTCIGCHTYTRVSLNITSPEKYMHNDFNTAKIRYQ	273	1	i7-29o	1	6-28	N	TM		3	45 - 49	CisCH	154 - 158	ClfCH	241 - 245	CigCH
4370	>630829106	§	KCZ70821.1	$	ANME2D_02846	hypothetical protein ANME2D_02846	Cluster 66 Two Triheme Methanoperedens proteins		YES	YES	[	Candidatus Methanoperedens nitroreducens	]	#	MGNTKYLMVLAIAAVGLFAMPNLLATYAGTHTVEYNDPNIASGSSGKALDCRECHQYIFDAAALASANAGSIWVKHGQAADDTNYTTYVAYYGTDMNNDSANISAYPGYNLFFTANAQQSSGKVKPGDILGRNATGAWIVVSNAGGGVIGQVATDSYGGKEWSACLVCHRAAYFYGGTHTRVQVRGCTNEWCHGANTTVSNPSTGRDAGVSYMADISKFASSKAAQTGKQLNRSVDAHNKWFRASAEQPDYYKNALTGEQLNQDYYTCMGCHTHANVQLNIEKSTGFDANLTSMGTGAITVDYTVNTTNTTVLTSTKYGGAFK	323	1	i7-29o	1	6-28	Y	TM		3	51 - 55	CreCH	165 - 169	ClvCH	268 - 272	CmgCH
4369	>630829101	§	KCZ70816.1	$	ANME2D_02841	hypothetical protein ANME2D_02841	Cluster 67 single Di or Triheme Methanoperedens protein (2x CxxCH; 1xCxCH)		YES	2	[	Candidatus Methanoperedens nitroreducens	]	#	MIKKLALITVSIILLIYTMQPLLSTFAGSHAIETQRNSTDYGNIYICANCHEEEASLNSISAHGAVGCVCHGYAPNLTQEYNINAAHNLTKNLYCTNCHSSYDTDGRQEIYPGITTSNQSGHYIKKNRTIAYDHAQKFFP	140	1	i5-27o	1	5-27	N	TM		2	47 - 51	CanCH	95 - 99	CtnCH
4375	>630829216	§	KCZ70931.1	$	ANME2D_02958	Ethylbenzene dehydrogenase	Cluster 68 Cytochrome c subunit, one each CxxCH and CxxxCH conserved, Bacteria only, no other archaeal homolog	1	YES	1	[	Candidatus Methanoperedens nitroreducens	]	#	MKIALIFATVVIGTIVAVSMVTAADETSYKSTELFTFPGDWAEVPATRVTLFYPAQASWQFLSSPEHPGSNGLLAGTGCTTCHRGQETTLGERLVAHPSLEPDPIEGKKPAIDVDMKAAYDSDYLYMRFEWDAEWPGIMHDLLRWDGSNWVRWGGPKPDAPKAGINASYEDRLTVILSDRDIPAFDGANISFAGAGCFITCHNSMRAMPREPTADEVRANPYLGDAGLGQSDVRKYLLITRTELNEAGGWDKVKTGDEVGELLTEGNFLDMWMWRGARSGPIGYADDNYVLEYRLSDEGTGSFLTQNEPEWMYDQAKVGFNAIPEAKFEELGEFLELPPLIREVNAVPFDPDVSFNVGDLLPRRILREPSGSVADILANSKWEDGRWVLEMRRNLNTGN…	489	2	i5-24o465-484i	2	3-24,463-484	Y	noTM		1	79 - 83	CttCH
4377	>630829364	§	KCZ71079.1	$	ANME2D_03109	formate-dependent nitrite reductase, periplasmic cytochrome c552 subunit	Cluster 69 formate-dependent nitrite reductase, periplasmic Cytochrome c552 subunit 4x CxxCH + 1x CxxCK COG3303	2	YES	YES	[	Candidatus Methanoperedens nitroreducens	]	#	MNRVKLILTLIVLIVITIAVAGLLISIFERKQEARQTFFKVVDIPENEPDPAVWGQNFPIQYEDYNRTLNTSEFTDYSLYGRYGGSEAFSRPDKYPNYRRLFAGYSFSVDYREDRGHLHALEDMLATQRLAGRKPGTCLTCKSSNVPLIMNELGVERFYATPLNDIMARFSPNHSVSCSDCHDADTLALRISRPAFREAMAQRGIDITQATHQEMRTYVCAQCHAEYYFRGEGNYLVFPWAKGLEIEDIEAYYDELNFTDWVHNETQAPLVKIQHPDYEFWSTGIHARSGVSCADCHMPYKRVGAVKITDHWISTPLIKINNACITCHSFSEEEMGQRVLDSQNITFSLLNRAENALIDAQDAIILAQEKGVSNESLQEARRLHRRAFIRWDFISAENS…	431	1	i7-29o	1	6-28	N	TM		4	178 - 182	CsdCH	220 - 224	CaqCH	293 - 297	CadCH	324 - 328	CitCH
4349	>630828681	§	KCZ70397.1	$	ANME2D_03312	formate-dependent nitrite reductase, periplasmic cytochrome c552 subunit	Cluster 69formate-dependent nitrite reductase, periplasmic Cytochrome c552 subunit 4x CxxCH + 1x CxxCK COG3303	2	YES	YES	[	Candidatus Methanoperedens nitroreducens	]	#	MRRSISIIILTGLIIVLTAALTAALMYINNQPVSNRGINQIFEVPAMEPDSAQWGLNFPNQYSTFLLTKTNQNRTKYGGSFPYSKLEINPRLVILYAGSGYDIDYNEERGHLNSLTDVRSIERINNKTPGTCYSCKSSDNPGLWAKMGMAEFDKTMFSELGKNINNPIGCANCHEASTMRLVVTNPALDEALKSQGKDWRTFTRQEMRTVVCANCHVEYYFAGEGKYLTFPWKNGTRIEDITAYYDNIGFKDWQHAISGAPMIKIQHPEYEMYTADSTHYRAGVSCADCHMPYTREGAAKFSTHDVKSPLLNANLACGACHRDVEYATYRAATIQSQVQMSMNVTEDALIAAIKTIKAASLKPDPDMKVLAEARQLHREAQMRWDFVAAENSMGFHNPE…	434	1	i5-27o	1	6-28	N	TM		4	170 - 174	CanCH	212 - 216	CanCH	286 - 290	CadCH	317 - 321	CgaCH
4396	>630830727	§	KCZ72437.1	$	ANME2D_00864	hypothetical protein ANME2D_00864	Cluster 70 Multiheme Cytochrome c, closest sim to Geobacter GM18_3772 (31%);	57 (distant)	YES	YES	[	Candidatus Methanoperedens nitroreducens	]	#	MGILRIICLIAIMTAVLTVSAYAAEPNFSASSLTAGDVDCKKCHADTPHIIHVKKPVDCANCHGDKQSVSIPQCTKCHDGPIHKVHAGKVGTQTCSYCHKNIDSVHNAQISDAVCAHCHSNLTEVHGSDDSCTKCHKSPPEIVKPLKAEGMVLVCQNCHPQTSVATIHGGADEKKGCYNCHKGTSKADGSEIPHVIHAAKVDCKGCHEENKNVIVPQCTKCHNIDNLHAFNKIGKLTSASGLKCSVCHPGESGLSGPKATPPKSEEPSAQNTSGVEPVITETTQEAGNAEIPGFGGILATATLLTGYLLVRRLRR	315	2	i2-24o291-310i	1	1-23	Y	noTM		11	40 - 44	CkkCH	59 - 63	CanCH	74 - 78	CtkCH	95 - 99	CsyCH	115 - 119	CahCH	132 - 136	CtkCH	155 - 159	CqnCH	177 - 181	CynCH	203 - 207	CkgCH	218 - 222	CtkCH	244 - 248	CsvCH
4390	>630830110	§	KCZ71822.1	$	ANME2D_01877	hypothetical protein ANME2D_01877	Cluster 71 conserved hypothetical triheme Cytochrome c, 03 x CxxCH, but no indication of signal seq.		YES	YES	[	Candidatus Methanoperedens nitroreducens	]	#	MMRLTDSWFFITKAVQDLGTALEEAKSDPGKIPAVFAAIGEVGETCSKCHKDNTPAVWNRYIWKDFNSVMINTPEGPLPWAEAKMKYMAAGFDGIGVNIKQGNQAGAAQSLGLFKTMFNNMRDSCSSCHSSERRYYVSGDIQAMISDMEANITNGDLTEAGEIRQGIGIESCYKCHVLHIPAQYAKVSQK	190	0	o	0		N	noTM		3	46 - 50	CskCH	125 - 129	CssCH	172 - 176	CykCH
4400	>630830763	§	KCZ72473.1	$	ANME2D_00900	hypothetical protein ANME2D_00900	Cluster 72; unique protein, with sig. Seq, 02 CxxCH, unclear specificity but Cytochrome c possible		YES	2	[	Candidatus Methanoperedens nitroreducens	]	#	MLNKNHNKKRIDVEHRGRVILLVVLVVLGFSVVSSATPMSRILLDPPVIEVPGGETVNLEFNIYGVNVDPYMPGLYTFQIEDNENTPINDLDIIKDYSVKQPMMVGPMVGRLSTQTTTLIITTNSNAAQGTYKPVLKVVNPISMATLETMEFTIISSNRFPIQKFENITYDFMNIQFLMAPTRELYKHVPADFQVITTANPDVGILLPITVSVTNSPFGPYRAVFLMVPVLQYSTAPVGEEWFYPIYTYTDNPAFKEYIQREWNTDEIELAEIDTKQNIYNDTSRDTCVGCHVLSNPGANRVVEDRAVLKDSSGILMEISGKSRGKDGGNAGIYPIYEKFVHSAYHAIDKNNLSVMQLDRSHTEMQALQNYDVKVKKNSRIWNLIGGNDPNFCNNCHTD…	926	1	i20-39o	1	18-40	N	TM		2	288 - 292	CvgCH	393 - 397	CnnCH
600	>D3RX89	§	D3RX89_FERPA	$	Ferp_0937	Cytochrome b5	Cluster 73 Membrane protein, probable hemoprotein but unclear secificity: C-terminal Cytochrome b5 domain but N-term CxxCH; middle heme/steroid-binding domain.	–	YES	1	[	Ferroglobus placidus	]	#	MVITLILLLAFPAKALPKYSEETGLECAACHTNPKTGDLNEFGREFKVKKEFSRGVGREVVFIVGSLHLFSAVFWIGAIIFVHVILTPDIVVAGGAPKKELLLGWTGIFLTGITGFLLTYFKYASLEELLTSESGKIVLVKIFIYLFMLSTAVLLTFKLNKKFRESKINPSLISNVDIKKLERFDRIDDKSRVLVSVFGLVYDFSSSKSWKDGIHAGYHKAWRDLTEEIKNSPHGLSVLERFKPVGYVGNALENFKEVKSAVKAFKIMAYANLLLGVLAVFLGSYIRWMT	290	4	o72-94i101-120o135-157i267-289o	5	1-23,65-87,101-123,136-158,263-285	Y	noTM		1	27 - 31	CaaCH
[truncated: 41 more columns]

## Sheet: Archaeal CxxCH Proteins
No	GI or Uniprot Accession	§	Uniprot Entry name/ GenBank Accession	$	Locus Tags/ Gene names	Annotation Uniprot/ GenBank	Cluster/ manual Annotation	Sharma cluster No	Conserved Domain (CDD)	COG	CCD BLAST e-value	[	Organism	]	#	Sequence	Length	No TMH (TMHMM)	Topology (TMHMM)	No TMH (SOSUI)	Topology (SOSUI)	SignalP Yes/No	SignalP Networks used	TMH/ Sig. seq/ TatP/ other comments	n (CxxCH)	Position 1	Pattern 1	Position 2	Pattern 2	Position 3	Pattern 3	Position 4	Pattern 4	Position 5	Pattern 5	Position 6	Pattern 6	Position 7	Pattern 7	Position 8	Pattern 8	Position 9	Pattern 9	Position 10	Pattern 10	Position 11	Pattern 11	Position 12	Pattern 12
2647	>D3S3K8	§	D3S3K8_FERPA	$	Ferp_0670	Uncharacterized protein	Cluster 17 long multiheme and multi-domain F. placidus and Methanoperedens proteins and shorter 12-13-heme Methanoperedens proteins	0 / 6 / 73	–	–	–	[	Ferroglobus placidus	]	#	MNVGRILLLLTFVAVLAAVSAAQEYDGSVAKVVILKNGVPELYFSKGDKVEFRVYSYVGDQKDLKLKLYNYKGDRFKEMRFSKKGDYYVAYWTADREGWIYYVITSRDKIRNIWGYIVVGNNDIGSIKLYKDGVESESFVQGDYVYVKIKTTDKDKVRRVLISNWAGDVRSLDGDEVEIISSTENELYFRFYLGNYLTEHLYPDKWASLRVETDRGIKASTPFFFGEAAPTPTPTPTPTPTPTPTPTPTPTPTPTPTAQGEVLKLSFDRLAVLDDPNSGSAASGFQNPPKSWGSDWWYGRATTITAYALVMNGTPVANAQVTFKLIAPDGSVKKQVTAYTDSSGLAKASFDLNNANFYGYWKIVAESGALSAEQTFVYNWWGCAWCHGNEKLTDHGTYT…	1732	0	o	1	1-22	Y	noTM		33	383 - 387	CawCH	428 - 432	CtvCH	471 - 475	CedCH	542 - 546	ClsCH	569 - 573	ClsCH	584 - 588	CvgCH	603 - 607	CieCH	646 - 650	CwaCH	670 - 674	CedCH	700 - 704	CtdCH	745 - 749	CsyCH	806 - 810	CqnCH
4419	>630831845	§	KCZ73554.1	$	ANME2D_00625	IPT/TIG domain-containing protein	Cluster 09; sharma cluster 36 (10exp-39) 8x CxxCH; some have C-term TMH, ANME2D_02649 has double length and 16 heme motifs with N-term sim to this cluster (two consecutive sim domain within cluster 9)	83	–	–	–	[	Candidatus Methanoperedens nitroreducens	]	#	MSRIGSIIKSYSSKNYLIHIFLIFALFASLIFITIVPVEATPGNYTGDSSTCKTCHSAQYALWANSTHTSKLITRDDAIARGYPNPPGGYSWENVSLVIGSKWKIRYVNDTGYIITTGGKNQFNVDDQIWTDYNKDAIKKYNCGHCHGTGYLSNVADTVKEPFRTLRNQGQIPDGVYDNSSTPGFKGYWAENSVGCEACHGPGEEHVNSPSTLNIRNASVVRNTPQICGDCHSRPLASKYGEYDDFKPYPYGVNDSLLIETLTDNSPMPTVNYSLTGGHHEQWEDLKASGHAANAVNCANCHGGHAISDQAYAGGPTGKIKFNNGTVYPAAVKQSCTDCHASELPKHGLYNDNSKCISCHMPQNRKSSNKIDLRSHWFDITALRDNKNAGVHAANLPAL…	1441	1	i16-38o	1	17-39	N	TM		29	52 - 56	CktCH	143 - 147	CghCH	196 - 200	CeaCH	228 - 232	CgdCH	298 - 302	CanCH	336 - 340	CtdCH	356 - 360	CisCH	407 - 411	CntCH	425 - 429	CkvCH	516 - 520	CghCH	569 - 573	CeaCH	601 - 605	CgdCH
2819	>D3S3L0	§	D3S3L0_FERPA	$	Ferp_0672	Uncharacterized protein	Cluster 17 long multiheme and multi-domain F. placidus and Methanoperedens proteins and shorter 12-13-heme Methanoperedens proteins	–	–	–	–	[	Ferroglobus placidus	]	#	MKTRFLTEVALSILLLLVIIPITEAQEFNVKLSLDRLVVLDDPNSGSAASGFQNPPKSWDSDWWYGRATTIKAYAVVLGEEGALSGVQVTFRLINPNGNVEYTTTATTNAAGIAEFEYDMNNKNYYGYWKVEAEVTLDGVTKRAEQTFVYNWWGCAWCHGNEKLTDHGTYTPKSPFVMGYDFHRNPKKGEHVDPIVDGRCTVCHQSYDAIPHDSYAMQGKDAIKNAPPADQYPAGIHKDKVQCEDCHEQSTVRYARPEVPGCYDTCHPLKNFNLTAILTTTGYSVGGSYRSFYAYDVNTGEPAKAHTSQKTVPCLSCHNAAHNNTKPYVGADNSYTENEQCLSCHLNGQHSTTNPVDCVDCHSQDAHSIKVVKKGGGYDSPSSSNSVLKKDCEECHVST…	1639	1	i5-22o	1	5-27	N	TM		29	155 - 159	CawCH	200 - 204	CtvCH	243 - 247	CedCH	314 - 318	ClsCH	341 - 345	ClsCH	358 - 362	CvdCH	392 - 396	CeeCH	429 - 433	CkdCH	460 - 464	CfdCH	509 - 513	CyyCH	539 - 543	CaaCH	593 - 597	CfgCH
390	>D3RWI4	§	D3RWI4_FERPA	$	Ferp_0676	Carbohydrate-binding CenC domain protein	Cluster 17 long multiheme and multi-domain F. placidus and Methanoperedens proteins and shorter 12-13-heme Methanoperedens proteins	6 / 15 / 35 (distant)	–	–	–	[	Ferroglobus placidus	]	#	MRLKAIALAIIIFFSLAYLTEAKGVPSKVIVWTDKKLYHPWYIYSDRGMKTGNVDYATMKVYVAVLDDDGNFMSGRNVRVYIVDEYRYDHYDKGDSSYHHNNQSTGGLFINTFISLSDSDGDGVYEGTVSLDSYLDNDYSNLKDDHLRIKVVAEDVDSGLIGLTYILASPLSCICHKDYSDKYDPTNKEPTKDLAHGDHVNEQQDKPSDICTVCHYGYEHFYENITDTIPDGYKDVHFYKQNPPDVTYSVKGGEFANYDWNSTWINTSLNSFSWAEKSGGGAPYCANCHINSSTGQVYDWDSSSEIVQCTNCHSETGMENTVPPSAYNSYGTAGKGDVSHYNSSRSGALGRGVACGVCHNSVHSLQLPNESYKEYYIAEQCWSCHNVSGGIDLDSSDSI…	1864	0	o	0		N	TM	2-22: OCTOPUS	23	211 - 215	CtvCH	285 - 289	CanCH	309 - 313	CtnCH	355 - 359	CgvCH	381 - 385	CwsCH	413 - 417	CraCH	439 - 443	CvkCH	486 - 490	CwaCH	520 - 524	CtdCH	556 - 560	CgdCH	602 - 606	CnyCH	635 - 639	CveCH
4386	>630829770	§	KCZ71483.1	$	ANME2D_02213	hypothetical protein ANME2D_02213	Cluster 17 long multiheme and multi-domain F. placidus and Methanoperedens proteins and shorter 12-13-heme Methanoperedens proteins	73 (distant)	–	–	–	[	Candidatus Methanoperedens nitroreducens	]	#	MMKKTLFLLLVAFSFVYIGDAQECMDCHVSDMPIPSPVYPAINASFFGSHININTADAGLSSSDCTGCHYNVNTSSIPHGPVSTYTCEDCHQQGSALRVNNHLKNANISVNVQCYDCHSKTSSLFKYSASASAAHYGMNAGFGISPGEGYCAYCHQNSSTVYKDVMQNPNNILVGNHTSDITSIYPLHPAGSPNCTNCHGQDKLHGTNITRPLADSGFCNNCHLNDRIQKNKHAGKVECIRCHSEVPSDVHSIKYILPNGSYQGINATKCGSCHVSNFSFRLPFSAANCTSCHQGSGLIKFAQAPIIPTPVNHSTNPYSGALWNGSQPAYWSNASQQSSCDYCHGNTLHDPEALGKVENIRSGNMPNQGITSTSYWCANCHYSNGASGNYFYNAFSFYP…	1178	0	o	1	5-27	Y	noTM		22	24 - 28	CmdCH	65 - 69	CtgCH	87 - 91	CedCH	114 - 118	CydCH	151 - 155	CayCH	195 - 199	CtnCH	219 - 223	CnnCH	239 - 243	CirCH	270 - 274	CgsCH	289 - 293	CtsCH	340 - 344	CdyCH	377 - 381	CanCH
4355	>630828913	§	KCZ70628.1	$	ANME2D_02649	formate-dependent nitrite reductase, periplasmic cytochrome c552 subunit	Cluster 09; sharma cluster 36 N-term sim toMmah_1303, which has half length and 08 heme motifs	36	–	–	–	[	Candidatus Methanoperedens nitroreducens	]	#	MKKGIMIGFGIIIVLLMLAGSTQATPAFYAVSPLPDCSYCHKSNLGLKPAGINFNTTHLFDGIELPESVASCTECHTRITLPSDFSLTSMGQSYNASHRYNDTTLASTRLAPPACANCHTNAIEANFNLLEGTPTYLTSTTCENCHKEKYDTWYNGTHRVKLVPASKAQDAGYPLPNDSYGSSLDYTWDDISYVIGGKWKIRYVNSTGYIITKDKAGTVNGSNQYNVLKNTWDNYEAGKDKPYDCGECHTTGYDLYGSIAGKPGIIGNWTETGVGCEACHGAAGNGHQVTRDDSAEVCGKCHSRSGTTAAGTPYDITDINPERKHHEQYNDFVNSPHNNTPQSNPYGRDTCQYCHSPFEYITKKLNSITVPLEEANGISCAVCHDPHDVSDDRYAAYDA…	941	1	i7-29o	1	4-26	N	TM		16	37 - 41	CsyCH	72 - 76	CteCH	115 - 119	CanCH	142 - 146	CenCH	245 - 249	CgeCH	276 - 280	CeaCH	298 - 302	CgkCH	351 - 355	CqyCH	380 - 384	CavCH	462 - 466	CltCH	508 - 512	CvdCH	593 - 597	CseCH
4800	>728876562	§	AIY90873.1	$	GACE_1847	Cytochrome c family protein	Cluster 17	0	–	–	–	[	Geoglobus acetivorans	]	#	MKQSIHANLNSNAANTTKLTDTIDKACWACHGDGTEPTEHPASYKNPKKCEDCHTGTTQFSAPLVAEHYYAGEDLVVQATCQDCHSKGEMLNANSDPDAGSVNATISHYGKKRTDLVLNINGDVLTDCYYCHQNTTTTFKNVMRNPNHSYMYDHTDSPNSPKCWNCHSAGRIHDQTHVKPQISNGLCLGCHQSGIGSAKPIPTAHNSTMNCYSCHMDPKDETYDTVTAQIHGIKFISSDGTYTMWDKTNAANCVDCHENQNTSASLTAWGYTIPAIPKLNHSNDPIAGQKWGTYWTSDIEACYYCHQSGIHKDRTGLLGNVTLIADGAKDLSGTWCANCHYQSSPDYKGNQLNPVPPRIDVDEGTANDGTTWVDHSGFLSSSFTDSVCKQCHGGVAQSA…	1045	0	o	0		N	noTM		16	27 - 31	CwaCH	50 - 54	CedCH	81 - 85	CqdCH	128 - 132	CyyCH	163 - 167	CwnCH	187 - 191	ClgCH	211 - 215	CysCH	253 - 257	CvdCH	302 - 306	CyyCH	336 - 340	CanCH	388 - 392	CkqCH	417 - 421	CiaCH
4406	>630831327	§	KCZ73036.1	$	ANME2D_00095	hypothetical protein ANME2D_00095	Cluster 17 long multiheme and multi-domain F. placidus and Methanoperedens proteins and shorter 12-13-heme Methanoperedens proteins	2 or 6 (distant)	CDD_225840	COG3303	0.0008	[	Candidatus Methanoperedens nitroreducens	]	#	MEEMKKYLLFIVLAIQMINLSSATNDTNPDIIVVIEDARHISNETIVIGYNEAISNYTGSELSSGQDVLVGSAPGTFHEPVLINGSFGPDCISCHRPGGIAPKQIDIEAFKKSVHANLNNRTNSTVAAEPLNKACWACHGNGSKPPGHPEEYKSPKSCALCHSFGIAYNATLVSGHTKAGINLTIKTGCETCHGNVVVKEGVNNTRANVSHYGGKVTYNSTDCLSCHGNLTNATKWGNTPQVYSHTRNGSCTDCHGAGEVKTLHDANLTFPAERTCIKCHTSENAVQIYGAAAIIRTHYPDAPEGKADTTLVNTSFTCSLCHNVTNTTLHNSSLSKNLLYENNISQNNASQNNASQSLCYQCHGVGGSFPYKPDIQIPRLIHGNQSEHVAEGMRINCET…	746	1	o709-731i	2	7-27,719-741	N	noTM		16	91 - 95	CisCH	135 - 139	CwaCH	158 - 162	CalCH	189 - 193	CetCH	223 - 227	ClsCH	251 - 255	CtdCH	276 - 280	CikCH	318 - 322	CslCH	359 - 363	CyqCH	397 - 401	CetCH	431 - 435	CtdCH	448 - 452	CstCH
4365	>630829097	§	KCZ70812.1	$	ANME2D_02837	hypothetical protein ANME2D_02837	Cluster 17 long multiheme and multi-domain F. placidus and Methanoperedens proteins and shorter 12-13-heme Methanoperedens proteins	–	–	–	–	[	Candidatus Methanoperedens nitroreducens	]	#	MIRRSGAINVIIIIIAFVFLMLSSSAAFARESSIILIPNRFVVLDDPNSGTKAPGFFNPTEVRGGSWNSNYWYGESTTIRAIAQVLNDSGHPQSGTTVTFTLRNPANAIKNTAQSTTDSKGTAYYSFDLNEQRYWGYWTVEASAVVEGGSINSNTSFALNWWGCAQCHGKEDPGKWGTRYTPKSYYTMGYDFHKSQTKSKHTDAMAKGTCIICHQMYNGTPVNWGFRDNSPNINPDNEYSPDWHYGRAKCQNCHAGSNISTTPQGKNPETAGCYDTEGCHAKKNNNLTGVSSTTGYAVGGNYRTNYSYIPANTVKAHNSSAIPCIVCHNAGHKITKPYNTTSTSNTFTEYQQCIACHQTYARHNDSVSCTVCHSQDAHAIKVFSQSATYVTGKTNPERG…	673	1	i7-29o	1	5-26	N	TM		13	164 - 168	CaqCH	210 - 214	CiiCH	250 - 254	CqnCH	324 - 328	CivCH	353 - 357	CiaCH	369 - 373	CtvCH	401 - 405	CtgCH	463 - 467	CnyCH	500 - 504	CanCH	556 - 560	CksCH	586 - 590	CieCH	632 - 636	CwsCH
2839	>G0EDH0	§	G0EDH0_PYRF1	$	Pyrfu_0786	Uncharacterized protein	Cluster 23 Cytochrome C PROTEIN PYRFU_0786 only	6 (distant)	–	–	–	[	Pyrolobus fumarii	]	#	MTASVATKLVKTILIIAVFVVAMWGYWKATIPGYFESVSLCSEGCHDTKVLDPKNITGPFWCIGCHGFGVKSEILPGIPFYRDVKLEHLVEEHGECLMCHRVPGEFHWKHLEASEEELAKMGLARPVQCVDCHVNAYHGHHTDKPRNKVCLKCHDAAEIHGDMVKTIRAACTACHSESPVVPAAQLAPNATSYGGVNMAVGMLMEKLGFTYRPVNPCLACHTEPLNDGHQKHYGKEYEHRTIVCIDCHLSDMPHGWKPGIDICVECHDPRKTKLHDKYEELQDCSKCHRGFVAPNVTLVALRGCKGCHGDTIREAVSVGLHLVHAAAYSYNCSVCHEPNPINHTVFVKSAADVELCGKCHDEYGGLKSDALRGLAMHAALVSGYGIMHEMMVKKADGNC…	423	1	i5-27o	1	2-23	N	TM		13	62 - 66	CigCH	96 - 100	ClmCH	129 - 133	CvdCH	150 - 154	ClkCH	171 - 175	CtaCH	217 - 221	ClaCH	244 - 248	CidCH	263 - 267	CveCH	284 - 288	CskCH	304 - 308	CkgCH	332 - 336	CsvCH	356 - 360	CgkCH
4364	>630829096	§	KCZ70811.1	$	ANME2D_02836	hypothetical protein ANME2D_02836	Cluster 17 long multiheme and multi-domain F. placidus and Methanoperedens proteins and shorter 12-13-heme Methanoperedens proteins	various with low similarity	–	–	–	[	Candidatus Methanoperedens nitroreducens	]	#	MDRIDFGIVNLLAASNKKESAARILSGITVILLILAGSPFLNIATNIGADAASNPYAPASILNLTNSDPTSSGSFIFWDTNESSNSRVYYGLDETDVNNLINGTWSYWYNNTFNVSIRVSGLSSNTTYYYKPESWSSGIANNSVPASAFVTLRPGVWVNPSEYMVSPPGWMGSPVNFRTVNISAAVLNSNGRYVSGLSLEAVIYNSTGNEVGRTSLSGDGPYSGDFTLPDYLDEGGYVVKITDYPIAGEFSVLRWSCANCHVGPGANYPSTFDPATVHPEHFDTTDIYVVHEDETITSTSQCGQCHSSRYPNWVTHPANNQCSNCHRSPSGTTAALSCENCHNDRTTNQNVLSQRYGQDKHLNQACSNCHGSLTSLNTRPNCTTCHPRPGSNLTTVPDS…	554	1	i21-43o	1	20-42	N	TM		12	257 - 261	CanCH	302 - 306	CgqCH	322 - 326	CsnCH	338 - 342	CenCH	366 - 370	CsnCH	382 - 386	CttCH	413 - 417	CglCH	433 - 437	CrsCH	448 - 452	CttCH	467 - 471	CieCH	513 - 517	CwsCH	530 - 534	CgdCH
4407	>630831328	§	KCZ73037.1	$	ANME2D_00096	DnaJ-class molecular chaperone with C-terminal Zn finger domain	Cluster 17 long multiheme and multi-domain F. placidus and Methanoperedens proteins and shorter 12-13-heme Methanoperedens proteins	15 / 22 (distant)	–	–	–	[	Candidatus Methanoperedens nitroreducens	]	#	MTTEKTLKKILNDLKNARGIEALFIVRRDGLLFITVGSAILTLVFLPALVYAVDGNISYDANASNATDSPTEHTHPDTTTNSSNLSIHAHADINLSAAFLMNSSAEKIKVNIEDFGKNNPLTAFPPGLSIRFFKINAQNISYESITINVAYCEMDIKGTDEEDLAIFRYEASSSTWIMLPTEVNKEDNTLRASSNFLSLFAVSSHPENNATHTHDTSQTDSSDSHSCTDMGDRSLSASLTLPGEGEITLEIESENSSDSSLPGDPIKFFRIGARNLSYSRVDIELVYSDAVLNGVNESNLSISHYTNSAWVMLPTEIHEDENTLKASVESLSLFAMSTVSGMGTGMSMGAISNCLRCHGSSSTVSGEGMMGGIPKVNENMMNLSIHSNLNNASSNLNQA…	936	1	i31-53o	1	32-54	N	TM		12	354 - 358	ClrCH	400 - 404	CwaCH	425 - 429	CydCH	457 - 461	CqlCH	498 - 502	CsyCH	529 - 533	CssCH	554 - 558	CvqCH	592 - 596	CwtCH	616 - 620	CskCH	654 - 658	CtlCH	687 - 691	CvsCH	818 - 822	CyaCH
4779	>728874845	§	AIY89156.1	$	GACE_0099	Cytochrome c family protein	Cluster 20	110	CDD_234123	COG3005	1e-05	[	Geoglobus acetivorans	]	#	MERRAAMLLLFLIVAGIIVAAEGYNTFMFIEKDPRFCKTCHLMEEAWNKWNQSPHQGITCHECHEASIQDNMRLLVTYFTLQPEEVSDDVHVVIPNEKCENCHFQKSEKWPYVADTAGHKYHLENAKANCIDCHGGRVHKFVPDNSECKKCHSDISMKVPQMDFHCTNCHNFLADVKTNGENILPTSQDCKKCHKDRDIILALPEGAHSESECSNCHQPHITAEPFSCQTCHSLPNKPIHKYHADKDCKSCHVPHKNIDVRTVCETCHTDRKDHYPTLKCTTCHK	285	1	i7-29o	1	5-27	N	TM		12	37 - 41	CktCH	60 - 64	CheCH	99 - 103	CenCH	130 - 134	CidCH	148 - 152	CkkCH	166 - 170	CtnCH	190 - 194	CkkCH	213 - 217	CsnCH	228 - 232	CqtCH	248 - 252	CksCH	264 - 268	CetCH	280 - 284	CttCH
4418	>630831825	§	KCZ73534.1	$	ANME2D_00604	DnaJ-class molecular chaperone with C-terminal Zn finger domain	Cluster 20 NapC/NirT family cyctochrome c	110 / 49	–	–	–	[	Candidatus Methanoperedens nitroreducens	]	#	MALIGMIKNFASTYKLPIAVISIVLFSTVFVVSEKALDITENPSFCGKNCHIMRPYYDSWRTSSHNDVACVECHYEPGLIGHAKGKINGLIQFYNYQTTVEEYSGRLYAKVMDKNCLTCHEKRIYSSDIGYMGVNFSHKNHLLQPKRGVGVTCTSCHSMLVIGMKEHQSVTDPSCNQCHPNIVNQDVGHIVVTTSSCFTCHFRDVSGNTSISGCPSCHGPPKETHKNYTNFNHTSHVNKGYECVTCHTNISTGANDIVLKNKCYSCHSSRDRVERYDDFSFLHKKHVTTNKIACYECHSNVKHIPTIKENLCTTCHSQEHPGDWLTTHKKEVLIGKVCSNCHQPRFCSDCHATGVASGKKEK	362	0	o	1	15-37	N	TM		12	70 - 74	CveCH	116 - 120	CltCH	153 - 157	CtsCH	175 - 179	CnqCH	197 - 201	CftCH	214 - 218	CpsCH	243 - 247	CvtCH	263 - 267	CysCH	294 - 298	CyeCH	312 - 316	CttCH	338 - 342	CsnCH	347 - 351	CsdCH
2840	>D3S0H5	§	D3S0H5_FERPA	$	Ferp_2107	Uncharacterized protein	Cluster 20 NapC/NirT family cyctochrome c	110 / 49	–	–	–	[	Ferroglobus placidus	]	#	MDVKSIVAALIISGVILGVVGAKTFVFIEDDPRFCKTCHLMEEAWNKWYQSPHRNVTCHECHVANMEENMRLLVVYFTERPERVREDIREHVKIENERCEECHFKQGKWPYVAETAGHKFHLEKAHANCIDCHGGRIHKFVPDRSECWQCHSDKKLKIKSMDFHCTNCHPFLASVNERGEDIKPHQQDCKKCHTERNIILALPEGAHANTDCSYCHQPHVTEEPFSCETCHTMPKNPMHTKHEGKDCRSCHQPHKSVGVRAICESCHTDKTNHYPTIKCTTCHK	284	1	i5-27o	1	6-28	N	TM		12	35 - 39	CktCH	58 - 62	CheCH	99 - 103	CeeCH	129 - 133	CidCH	147 - 151	CwqCH	165 - 169	CtnCH	189 - 193	CkkCH	212 - 216	CsyCH	227 - 231	CetCH	247 - 251	CrsCH	263 - 267	CesCH	279 - 283	CttCH
4366	>630829098	§	KCZ70813.1	$	ANME2D_02838	hypothetical protein ANME2D_02838	Cluster 17 long multiheme and multi-domain F. placidus and Methanoperedens proteins and shorter 12-13-heme Methanoperedens proteins	–	CDD_226841	COG4412	9e-09	[	Candidatus Methanoperedens nitroreducens	]	#	MDRMRFIVETYNTRYYIKSILLILTSFILLIFVTIATGYAAPVTKIHDNISGDLTDPECSICHLTKQTKPLKSESIKQKKTQEADTMNIYSLFSTGNNYTNNYTAILVIGQTPYQLGPFSLSSSGDSGWSWWDTDNYGMEKQKNLIALMVLDNTTGTVKPLTGLASAQSAWPLSSYRSYSGTYSYKADTDPAPITTQNNYADNMDLWMIKEINLTGMTGAILTFRTWYSIETDWDYGYVAVSTDSGDSWINLPGTLTTNTDPEGNNLGNGITGSSIGWMQETMDLTPYAGNRILLGFRFKSDAYVNKEGWYVDDINITSGTTTIFTDNAETQPIKTLSVNVTYPNLVLINNTDPLTNSTTLQYVQYIEPVDLFEDTSHPGTYIGYFKYDPFAEQYSGNY…	883	1	i20-42o	1	18-40	N	TM		11	59 - 63	CsiCH	425 - 429	CqsCH	514 - 518	CtqCH	555 - 559	CenCH	697 - 701	CnsCH	737 - 741	CrmCH	752 - 756	CrnCH	778 - 782	CstCH	796 - 800	CikCH	842 - 846	CwsCH	859 - 863	CsdCH
4396	>630830727	§	KCZ72437.1	$	ANME2D_00864	hypothetical protein ANME2D_00864	Cluster 70 Multiheme Cytochrome c, closest sim to Geobacter GM18_3772 (31%);	–	–	–	–	[	Candidatus Methanoperedens nitroreducens	]	#	MGILRIICLIAIMTAVLTVSAYAAEPNFSASSLTAGDVDCKKCHADTPHIIHVKKPVDCANCHGDKQSVSIPQCTKCHDGPIHKVHAGKVGTQTCSYCHKNIDSVHNAQISDAVCAHCHSNLTEVHGSDDSCTKCHKSPPEIVKPLKAEGMVLVCQNCHPQTSVATIHGGADEKKGCYNCHKGTSKADGSEIPHVIHAAKVDCKGCHEENKNVIVPQCTKCHNIDNLHAFNKIGKLTSASGLKCSVCHPGESGLSGPKATPPKSEEPSAQNTSGVEPVITETTQEAGNAEIPGFGGILATATLLTGYLLVRRLRR	315	2	i2-24o291-310i	1	1-23	Y	noTM		11	40 - 44	CkkCH	59 - 63	CanCH	74 - 78	CtkCH	95 - 99	CsyCH	115 - 119	CahCH	132 - 136	CtkCH	155 - 159	CqnCH	177 - 181	CynCH	203 - 207	CkgCH	218 - 222	CtkCH	244 - 248	CsvCH
4798	>728876560	§	AIY90871.1	$	GACE_1845	Cytochrome c family protein	Cluster 15	6, 24	–	–	–	[	Geoglobus acetivorans	]	#	MQLRYYLLVIVLVSIFLYTLPNSTYSVLLQTHNVKDISSPSNDIPCTQCHSKIAAELSNSTYHSGMTCEDCHRNPYLGQTVAYDNGTWVSGGEAHAAVKPRCLDCHSKTSITLANGTTVSVPKANAFGDPNYGTDYSAHKKFVQDALNFSLGVGENEACLACHTDFKLNIEFRYFWNISYTKSFDWSITNFNVNGTRTYQISLTGNGSKHIWKPLSSIDCTSCHKNIYDALINGTPGSPYTQYTHAPIEIDDSISYNWETNNYWGNLRYHYVPDAYRATWVNSTYCYECHNVARYAAINPSAASTYGLSAVVSDTNSNFVHAAERIKCVTCHGSGKTKDPSPVMRYSGYSASYSALNISADHRKISDVIGLYANTFNGDMCMGCHEAADHTGTMGMGCG…	440	1	i7-29o	1	1-23	N	TM		10	46 - 50	CtqCH	68 - 72	CedCH	102 - 106	CldCH	159 - 163	ClaCH	220 - 224	CtsCH	286 - 290	CyeCH	328 - 332	CvtCH	381 - 385	CmgCH	398 - 402	CgpCH	410 - 414	CgpCH
1929	>F2KPF4	§	F2KPF4_ARCVS	$	Arcve_0352	Putative uncharacterized protein	Cluster 15 Cytochrome c hypothetical PROTEIN ARCVE_0352	–	–	–	–	[	Archaeoglobus veneficus	]	#	MRGEGLIIPLMFGIAALLLLASTNVVSFFQGSHEIVDISGNENDINCTSCHPQIADQLRHSAIHSNFKCEECHRLKKTSEGKVITYAEHNSSGIFVGNQSHAAYTPRCLDCHGGVANYYNASSGRWETTYYNDTWVEKHAPPAYPFNETNYGSDYSAHKKFVELSLNCDLCVGENEACLACHTNYSIELDYKYFWNISYTKYSSSWTLTNFNYNGTRTYEVNFTKTGAKHEFIALKDIDCISCHKNIYDALVNGTTGTPYNYSTHSPIEIDSDDYGGNTYGYWTMGGKDHDWPIDNYWGHTRYHYIPPSYRSQWVNSTYCTKCHNVAKYASEHPSDSTTYNLDSVVGDTNSTSVHAAEALRCTTCHGYGKTKDPYGVISGSGYWGNEDGHRAFMNQTEN…	468	1	i7-29o	1	4-26	N	TM		10	47 - 51	CtsCH	69 - 73	CeeCH	108 - 112	CldCH	178 - 182	ClaCH	240 - 244	CisCH	320 - 324	CtkCH	362 - 366	CttCH	409 - 413	CmgCH	426 - 430	CdmCH	438 - 442	CggCH
4789	>728876071	§	AIY90382.1	$	GACE_1341	Cytochrome c family protein	Cluster 20	110	CDD_234123	–	7e-05	[	Geoglobus acetivorans	]	#	MKWTCPFCGSENETKDYRCEVCGKKFRVSGGKLVEVKTRPPEYLISIFLILAFLLFNAALIGIEYASDPRLCTTCHQMEYYFHSWEESTHKGVKCYVCHYGTNPVDFIRGAYHSLSVLSEKPQVYRNLPANVSSDNCLACHGNITNVGYLNYKNLSFSHSNHLNGYKRGFLHLECVSCHREIVIGSHIAVKDTTCFVCHFYKTPEGLPITGCPSCHKSPSDNIELGNISFSHSLHLEKDIKCEFCHKEIIKFSGNMSLNCKQCHGDDDVLTKQLSDLEIHSVHVNSYKLDCVTCHETPEHKPKVDFEKCSLCHRGMNIRFQGPAVVNGNAVKLNGTLNETPYDVPISSP	349	1	i44-66o	1	43-65	N	TM		10	72 - 76	CttCH	95 - 99	CyvCH	137 - 141	ClaCH	175 - 179	CvsCH	195 - 199	CfvCH	212 - 216	CpsCH	242 - 246	CefCH	260 - 264	CkqCH	291 - 295	CvtCH	309 - 313	CslCH
1408	>D3RY61	§	D3RY61_FERPA	$	Ferp_1270	NapC/NirT Cytochrome c domain protein	Cluster 20 NapC/NirT family cyctochrome c	110 / 49	–	–	–	[	Ferroglobus placidus	]	#	MKWKCPFCGYENESEKLVCEVCGKQFKWRKGKLVEVKKRPPEFWISIFILTFAIIFNAILIGVEYASDPKICTSCHEMEKYFESWNESTHKGIKCYECHYGRGVLNFLRGTYHSLSVLQPKVPPYVNLPANISSENCLSCHGDIEKVKYVHYGEINFSHVNHLNGYKRGFLKLECVSCHREIVIGSHIAVKNSTCFVCHFYETPEGVPISGCPSCHNYHDIEFVVGNRTFKHSVHVERGIKCIFCHEKTYVLIGNMEVKCKKCHVREMNATLPDLTMHGIHVNKFKLDCLQCHPDIVHKPIVSEEKCKTCHPDIKYEKKEEEKKKEEEGVVKEEEKGEGVTIIP	344	1	i43-65o	1	43-65	N	TM		10	72 - 76	CtsCH	95 - 99	CyeCH	137 - 141	ClsCH	175 - 179	CvsCH	195 - 199	CfvCH	212 - 216	CpsCH	242 - 246	CifCH	260 - 264	CkkCH	289 - 293	ClqCH	307 - 311	CktCH
985	>564598915	§	WP_023844413.1	$	MettiDRAFT_0692	formate-dependent nitrite reductase, periplasmic cytochrome c552 subunit	Cluster 01 Cytochrome hypothetical PROTEIN	0	–	–	–	[	Methanolobus tindarius	]	#	MKKATAFAIAIVLMAIPAVIANAASTEECKKCHEDEYKAWNLSAHYDNDGIIFGKPGPEACIFCHFGSTPRLYSVMYGEVSAESPECEMCHKPSVNGFTTHITTPSEAVPPQNLSAEVCEDCHTKPHHIIYEEWNEYNNSDYDSSSMESHSEPSENGTYMQNNGSESRVTCVMCHEPHSAQLRMDAQELCESCHSYEIVQETEENNSDFYGGPQWEMYNGSIYTNGVHAVNLKCIDCHMATIIDENGEQKLVTGHSFNFDPVLLSDPDSGNICKKCHVTGHEEIPESGDCNECHEVSLANITSSRQEITASKLQELEILQENASTILLTSESNESLEKLTADYNEAISYIEFVKTDGSLGMHNSERTEEELAKAEIIFRSITGEENTYIEVEDAEIAGK…	435	2	i7-24o406-428i	1	5-27	Y	noTM		9	29 - 33	CkkCH	61 - 65	CifCH	87 - 91	CemCH	119 - 123	CedCH	171 - 175	CvmCH	190 - 194	CesCH	234 - 238	CidCH	273 - 277	CkkCH	290 - 294	CneCH
4773	>695945745	§	KGK99691.1	$	LI82_00240	Hypothetical protein li82_00240	Cluster 13 multiheme Cytochrome c LI82_00240	37, 65	–	–	–	[	Methanococcoides methylutens	]	#	MSQGFQLSRIFTNISGKTLSKHCTVAIVLVMVSVLCIMAVNVAFAVEETGTESGFESCQPCHADIITNFSSSLHYTGSGMKGEYEKGAAGEFGIDMHTFYEERGCSACHASSCTSCHTVEGGHGGDITIETCDQCHFKKQTSYFQGELPAHKDVAPNPDVHYEKELECTDCHTAEEVHGDGVAYESQMEAVKVTCAECHTDPEKEVNGMAVTQYYPDSPAHSIHEGKLDCSACHSGWVITCENCHLETGQLDRIDVSKFHLARSVEGTIKPFINMTASYNNSTHTAFAEWVPHTTTTEAKDCEFCHENTEIFVGENDGVILGAGGSFLSQETINRIAEAPIEEESDSEDTPGLVPYLAIIGILAVYLLMKRK	372	2	i24-46o352-369i	2	24–46,350–369	N	TM		9	58 - 62	CqpCH	105 - 109	CsaCH	113 - 117	CtsCH	132 - 136	CdqCH	168 - 172	CtdCH	195 - 199	CaeCH	230 - 234	CsaCH	241 - 245	CenCH	302 - 306	CefCH
1917	>F2KNB7	§	F2KNB7_ARCVS	$	Arcve_1313	Putative uncharacterized protein	Cluster 13multiheme Cytochrome c hypothetical PROTEIN ARCVE_1313	0 / 38 / 65	–	–	–	[	Archaeoglobus veneficus	]	#	MRGILVAILVIIVMLIHPVAAIESSCMQCHESVAVNYSKSLHYTIEGIKTGFQQGSGKTLGIDVPAYCLDCHVENCTECHKVHKQLPNMTDCVNCHKDQIGVNYIGYLAEMMKKAPHADVHYKKGFECLDCHSLDEVHGDGNAYTFGEQAVKITCEDCHIKGLVVDGKKATPYDPNILAHKLHRDISCFACHADYYQTCSNCHLDTGEFDKLSTDEFHILRYNGLLYPAHVMTTSYEGKTSKSAGTVMPHTITAKARDCEECHDKEKEVFLVGFDGRLVGPPGVELADPPSKLAIDLSSFGINFKVDITQLGTLIILAVLGGIAVHLAKRRITLGRWVG	339	2	i5-22o306-328i	2	5-27,307-328	N	TM		9	26 - 30	CmqCH	68 - 72	CldCH	76 - 80	CteCH	92 - 96	CvnCH	128 - 132	CldCH	155 - 159	CedCH	188 - 192	CfaCH	199 - 203	CsnCH	259 - 263	CeeCH
1242	>D1JH32	§	D1JH32_9ARCH	$	BSM_13170	hypothetical secreted protein, containing doubled CXXCH motif	Cluster 13multiheme Cytochrome c	0 / 38 / 65	–	–	–	[	uncultured archaeon ANME-1	]	#	MKQIYDWGRKNAKTILPLMIVAVLSVSLGCTAVAVVAAAEEDFGGCEVCHSDIAEDFSTSLHYTGAGMPAEWKKGAAGHFGFDMDAFYAKGNCAKCHVTTCEKCHVGYEAKPGHGDQTQEITIDTCDQCHLKKQAGFVGDTPAHKGTGPNADVHYEKGFICIDCHTVEEMHGTGVEYSTMLEAVTTECEDCHESPGKVVKDMPVTQYSSDTPSHMIHGEKLDCTACHSGWTPTCANCHIDIENPPGKATVVTDKFYLAEAADGKIKPFLKIAAIYNNETHTGWAEWFPHTTTKEAKDCAFCHENAEVLCEGCEDQTPLTMLGPGGSFMTQEKIDKVLAVDISAAAKTPAEAPTETPTAAPVETPTAKPPGFELIFAVIAIAVVVVLAKRRR	391	2	i16-38o370-387i	2	16-38,367-386	Y	noTM		9	46 - 50	CevCH	93 - 97	CakCH	101 - 105	CekCH	126 - 130	CdqCH	161 - 165	CidCH	188 - 192	CedCH	223 - 227	CtaCH	234 - 238	CanCH	298 - 302	CafCH
1864	>F2KRJ0	§	F2KRJ0_ARCVS	$	Arcve_0737	Putative uncharacterized protein	Cluster 15 Cytochrome c hypothetical PROTEIN ARCVE_0737	–	–	–	–	[	Archaeoglobus veneficus	]	#	MNSKVVLLLIAAAAAMLVYATPVITLFVGSHSTFNFDNNAESGVINVTVGSGSDEYCKQCHLRVWNELYSNPKAPHSDLSCETCHRYNGTGVKFAVINSTGAHPGRQAHAAYVPNCLECHWKTTPIRNIHGGISYAPAAAGFNLAYIPDNSRIPNYTIDVSRISYYAAHKRLIEYANDTLGDMNIGCLLCHTNYSKEISYTYHWNIDYSTLYWNFTSFSPNGTRTYTITAAKSTEFSGKHEFLPMDSINCSKCHENIYEGLINGTHAPIYRYVNPTKPGWSWYLTNLWGDIRFHARGVYDGYTSTYSLNTSLINNTYCKDCHYNPSVPDTAANKGLVHCAEKVSCLTCHGYGKTFDAYNAILNASAYSGPVGKTDPDDHENLLNQTATYARMYHGDVCM…	445	1	i5-27o	1	8-30	Y	TM		9	57 - 61	CkqCH	81 - 85	CetCH	116 - 120	CleCH	187 - 191	CllCH	250 - 254	CskCH	318 - 322	CkdCH	345 - 349	CltCH	398 - 402	CmgCH	421 - 425	CsrCH
1863	>D5EAQ0	§	D5EAQ0_METMS	$	Mmah_0727	Putative uncharacterized protein	Cluster 01 Cytochrome hypothetical PROTEIN MMAH_0727	0	–	–	–	[	Methanohalophilus mahii	]	#	MIKIVVVTLTLLLFLAAGMAGAWQPETCKDCHLEKYNIWNASAHAESLKAAGGSVVDIERCTECHVESSIKKAWGRDDVEATIEPITCEVCHNPPDAGYDAHLDTPSAHIPEVTLSAEMCGNCHKDSHHPIIEEWDEYGTESFDMDSMASHSEPTNVAEPFILNRDNSCVSCKSTDGAIPSLEDESIYGLNLNDVPQPEDVEEWRVTCVACHEPHSAEYHIEGALLCGNCHNGMGATADGMTTEIHHPNWEMYNDSIYRTGNHPETGCSDCHMASREYNDTTHQPAVTGHTFDYEPELLFSSESSSECYDCHDEEFAEVIETKQGLIAERIEEVKTVQNNASVALENLNGTASYEKNLENYNNAVFYMHFVEEDGSLGIHNMEKANEYLDKSDKLFNSV…	431	1	i5-23o	1	1-20	Y	noTM		8	28 - 32	CkdCH	61 - 65	CteCH	88 - 92	CevCH	120 - 124	CgnCH	208 - 212	CvaCH	227 - 231	CgnCH	268 - 272	CsdCH	308 - 312	CydCH
4347	>630828671	§	KCZ70387.1	$	ANME2D_03302	hypothetical protein ANME2D_03302	Cluster 04 HAO	12	–	–	–	[	Candidatus Methanoperedens nitroreducens	]	#	MNKISIGLAIIIFFLIGFSTAAHAQKNEVKDNACVGCHTMVGATKGILNDWSMSKHAINNVTCDSCHAADQGDKDSFTHNGFLITKAPSPGDCSKCHPDQVKQFNAGKHSLGWTKMETASRYKAIPNDMMRASMCEGCHSIGKVYADGSAGKCDSCHTRHLFSAEEARQPEACETCHMGLDHDQIEYYRTSKHGVITDLDRNTTRAPTCVTCHADGGTHDVSQGITLGSVSQGAFISDRNSGNDYITSPDGIIMRSITQEDFNSGRTTMLQICSRCHSESFARGVLEQADEIKRQSDAKVGEAIKIISDLYNDGLLDPMPENRTLNPVTGNKLTLTGHQTYSNTSEIEAEFFEMYKYALIHAWKGAYHMNPDYAHWYGWAQLNLDLEKIKAENRTLRRL…	443	2	i5-24o417-439i	2	4-24,418-439	Y	TM		8	34 - 38	CvgCH	63 - 67	CdsCH	93 - 97	CskCH	135 - 139	CegCH	153 - 157	CdsCH	173 - 177	CetCH	209 - 213	CvtCH	273 - 277	CsrCH
2847	>G0EGP9	§	G0EGP9_PYRF1	$	Pyrfu_1339	Uncharacterized protein	Cluster 04 HAO Cytochrome C PROTEIN PYRFU_1339	12	–	–	–	[	Pyrolobus fumarii	]	#	MEARQILVFAIVAVIVAAAAYFAGYSAAPTKTVTSTVESVATLTVTKTQMLTETYSEIRTVTVTTTHTVVKRVGFMPKQINVQEEVKKIMNKLSPQSRACVNCHMRYTPGIVADWLMSKHARVTPAEAWKKPELQREISALPPENMRDYIVGCYECHGLNPDKHPDTFEHFGFKIHTIVTPPDCAVCHPVEVEEYGRSVKAHAHNNLVKNPVYMLLVNASTQINMFGIKAGYHLAVESACFACHGAKVEFVGLKEIQVGNLKLKVPVYKGWPNHGVGRVNPDGSEGSCTACHPRHAFSIEVARSPYTCSQCHLDPDVPAFDVWKESKHGNIFLAQWKTYNMTAVPWVPGRDFRAPSCAVCHFSLLVDKNGNVIAPRTHDVGSRIWIRLFGVYAHPQPKI…	553	1	i7-29o	1	4-25	N	TM		8	100 - 104	CvnCH	153 - 157	CyeCH	184 - 188	CavCH	240 - 244	CfaCH	288 - 292	CtaCH	308 - 312	CsqCH	357 - 361	CavCH	444 - 448	CsaCH
1223	>A8AC83	§	A8AC83_IGNH4	$	Igni_1359	hypothetical multiheme Cytochrome	Cluster 04 HAO Cytochrome C Igni_1359	12	–	–	–	[	Ignicoccus hospitalis	]	#	MRGKAVLALLTLVVLASPVLADVSSMAKLQEALAKASPQTKTCVGCHMQATPDIVMQWAASEHAENVPKNVLKLYEAIGSPGEQIAEKFQNYPYNVGCYECHGMFKEQDRVDVVNHFGFKIVSIVTAKDCSQCHPKEAREISWTWHGFGALNTNLSPWYSKIVKYAKEHGLIGKMTPPVYTATRDKDMLTWEWWKEYVKYLYMYLNGEKVPEEWAKFIEMFGTPYDYDFKRIVSPLYPASGGLNTTVTERVGFEAELSIQCAVGKSKYFQKVSNVMNYIGYKNAYVYHACYECHGSLVIPYKKENVNVKGFAGVERMRYWGWPSNGAGRIDPDGSLGTCTACHPRHEFSVAQAREPWTCGQCHIGYDHPHIEIYEESKHGNIYELHKEKFNMERVPWRV…	638	0	o	1	4-26	Y	noTM		8	43 - 47	CvgCH	98 - 102	CyeCH	130 - 134	CsqCH	290 - 294	CyeCH	339 - 343	CtaCH	359 - 363	CgqCH	408 - 412	CatCH	516 - 520	CelCH
1865	>A2BMK2	§	A2BMK2_HYPBU	$	Hbut_1389	Putative uncharacterized protein	Cluster 04 HAO Cytochrome C PROTEIN HBUT_1389	12	CDD_224495	COG1579	0.0001	[	Hyperthermus butylicus	]	#	MKRLLLASIIVVTLLLSSAAPAFAAQFGDELVAKVQELMQSDKVSPQTKLCISCHIQYTPGIVYEWANSKHAMYTPAELAELYKAIGAPEWADKIADKFKDYPYVVGCYECHGMFKEADRPDVIENHNGYKIVTIVTRKDCSQCHPKESAELSWTWHATGAAMSPFKPWYQGILEWAKSQGANPFGDEQAKQLYEKYLPPYLTKQRGVDDVNWDFYKEIAKAVMDYFETGQENDIIKILKEATGMITPYDMDFKNWISPLWPASGVLNTTILKKLNIEVTVTAMGEQTATINNIMEHPMFRNGYLYHACFECHGSIVVPYKKETVNINGVQVSRVALWGWPNNGAARIDPDGSLGTCTACHPRHLFSVKQAREPWTCGQCHLGYDHPHIEIYEESKHGN…	835	2	i5-27o809-831i	2	4-26,809-830	Y	noTM		8	51 - 55	CisCH	108 - 112	CyeCH	141 - 145	CsqCH	309 - 313	CfeCH	357 - 361	CtaCH	377 - 381	CgqCH	426 - 430	CatCH	548 - 552	CklCH
1868	>A8AB33	§	A8AB33_IGNH4	$	Igni_0955	Putative uncharacterized protein	Cluster 04 HAO Cytochrome C PROTEIN IGNI_0955	12	–	–	–	[	Ignicoccus hospitalis	]	#	MRGALLALLLATALLAMPMGHMMAHDEMANTVNLQEAVAKLKNVSPQTKTCLSCHISVTPGIVADWLKSKMAHVTPAEAWQKPALEREVSTPLDEIPANLRNVVVGCYECHGLNPEKHPDTIDHFGFKIHPIVTPNDCAVCHRTEVEQYSKSSKAWAYYNLMHNPIYRALVNASTMFTCMGKTFGGERTSQETSCLACHGTVVKVVGTVDTISHGIPVTLVKYEGYPNHGVGRVNPDGSLGACTACHPRHSFDIEIARSPYTCGQCHLDPDVPAFNVWKESKHGNIWFMHHKKYNMKAPAWKPGADFTAPTCATCHMSLLVNPVTGEVIAERTHNVDTRLWVRLFGLIYAHPMPRTGQHFKLSVEAMPESTAEALAKQGLTIAKALVGVKLPMPISLAP…	551	0	o	1	2-24	Y	noTM		8	51 - 55	ClsCH	107 - 111	CyeCH	138 - 142	CavCH	195 - 199	ClaCH	243 - 247	CtaCH	263 - 267	CgqCH	312 - 316	CatCH	435 - 439	CsaCH
2641	>G0EDH2	§	G0EDH2_PYRF1	$	Pyrfu_0788	Uncharacterized protein	Cluster 04 HAO Cytochrome C PROTEIN PYRFU_0788	12	–	–	–	[	Pyrolobus fumarii	]	#	MRRVALATLSLFIALLLASGIATAMTFEWGDYINLAGVKLTKESQDCVECHLRATPFIVYDWYKSKHRIVGVGCYECHAAQPGTRPDVFEHYGYYITLVVTPKQCGRCHPSIAEEFQKSVHAFAGLHAYALSEFPAYWTIVAAQFGWTEDFKLPKEYIVTEWVPEIVREFTGDNEYGKEVLYGDPTNAIIPYNPLGLDIDNYRVTKALYIWGIRGCLGCHGVRLDVKDAFAYPSLDELMKYMKEGKAPDKVIFDPAFVTNHGIGRVNPDGSLGSCEACHPYHSFSVKIARKGAYQACGRCHTGPDHPNDEQWSKSVHGAIFWGEAEDWDWDKPVNNWVPGRDFRAPTCVTCHMAAVYNERGEVKYASSHDVAIISKFKLGRWLVTLPRLPGLPDPAFPG…	666	1	i5-27o	1	4-26	Y	TM		8	47 - 51	CveCH	74 - 78	CyeCH	105 - 109	CgrCH	216 - 220	ClgCH	275 - 279	CeaCH	297 - 301	CgrCH	348 - 352	CvtCH	437 - 441	CaqCH
2814	>G0EGP4	§	G0EGP4_PYRF1	$	Pyrfu_1334	Uncharacterized protein	Cluster 04 HAO Cytochrome C PROTEIN PYRFU_1334	12	CDD_226400	COG3883	0.0002	[	Pyrolobus fumarii	]	#	MVEDITGCVTPPALWNSGVTMSMSRVVTLVFVVSILALLAVSATAAAATVPFGDEVVKKVDELLKSDIVSPQTKACIQCHLSVTPMIVYEWAMSKHAQMTPAQVAELYKKLGEPQWANMIAEKFKNYKYVVGCYECHGMFADTDRPDAVEHIPGVKIVAVVTRKDCGQCHPKENIEISWTWHATAAFAPIKPWYTAIIKYAVSEGANPFGDENAKALYEKYLPPFLTKQRDKEPVYWNFYKEIAKAVMEYMMTGKENDIVKMLKEATGMVTPYDLDWKKWISPLWPASGVLNNTILGKLGIKITIAAMDGTVATVSNVMSHPTFRNAYVYHACLECHGAAVIPYGYAEDPTYKVKIVKLWGWPNNGAGRIDPDGSIGTCTACHPRHMFSVKQAREPWTC…	859	2	i26-48o832-854i	2	23-45,834-855	N	TM		8	76 - 80	CiqCH	133 - 137	CyeCH	166 - 170	CgqCH	333 - 337	CleCH	379 - 383	CtaCH	399 - 403	CgqCH	448 - 452	CatCH	565 - 569	CrfCH
1213	>Q12YM4	§	Q12YM4_METBU	$	Mbur_0467	Hydroxylamine oxidoreductase	Cluster 04 HAO Cytochrome HYDROXYLAMINE OXIDASE	12	–	–	–	[	Methanococcoides burtonii	]	#	MKNGHILKLTIIAILILIIVPVSASAAVSDSCLDCHSSMNKFPAVIDDWENSKHAEAGITCENCHTAEADDPDAIAHMGLYMTPVVSAADCGNCHVAAFEENTRSLHSLGTLYYEVDFDGQKLPSLESEITLDEYTTASHNATVNGCQACHGTNMTGKSTDDPDVWPNNGIGRINPDGSSGSCASCHTRHVFSVEEARKPEACQQCHLGPDHPQTEIYFESKHGSIYGTEGDDWNWTEGDWKAGEDYRAPTCAVCHMSGTDELKATHDVSSRLSWELEPPVSRHTDNTANILGTPISDGTTWQEKRERMTSVCEQCHSETWVNNYYENADATVELYNKKYADSSSIVDSLRKDGLLTEQDFDEPVEFKIYEFWHHEGRRARMGAFMMGPDYVQWHGFYE…	464	1	i7-29o	2	5-27,441-460	Y	TM		8	32 - 36	CldCH	61 - 65	CenCH	91 - 95	CgnCH	147 - 151	CqaCH	183 - 187	CasCH	203 - 207	CqqCH	252 - 256	CavCH	313 - 317	CeqCH
2644	>D3S3I7	§	D3S3I7_FERPA	$	Ferp_0649	Uncharacterized protein	Cluster 04 HAO Cytochrome hypothetical PROTEIN FERP_0649	12	–	–	–	[	Ferroglobus placidus	]	#	MKVSGKIAVLFFAAAVLLFPAAAEELCIACHYKQTPNIVKDWEKSKHGKYGVTCSVCHEAKEGEFGLEHHGYKVSPVVSPKKCAECHKYEYETFSKSKHAFAAVNGPLFPWWKAMVEKGLNPLDLEVAKQNPPREFIRDKVTPLYPESGIFAKTELLDEINHENQVLGCMECHGSYVYYDGEKLQGWPNMGIGRVNPDGSLGSCSSCHTQHQFSIKEARMPETCGKCHLGYDHPQIEIYESSHHGARYMADEENWNWEAKPWKVGVDFSAPTCSVCHMGGIADSSGKVIVPQTHDVGAMLKWEIQGKFNTYQSSNPNKVTGYTPDKQLAEQNRERMKKICQACHSPRWVEQYFESYEKVLEDYNKTAKFAKALLDKIYEEGLADPSNPIDEFPEIMWYY…	516	1	i7-29o	2	7-29,488-509	Y	noTM		8	27 - 31	CiaCH	54 - 58	CsvCH	83 - 87	CaeCH	169 - 173	CmeCH	204 - 208	CssCH	224 - 228	CgkCH	273 - 277	CsvCH	340 - 344	CqaCH
2649	>D3RWL8	§	D3RWL8_FERPA	$	Ferp_0711	Uncharacterized protein	Cluster 04 HAO Cytochrome hypothetical PROTEIN FERP_0711	12	–	–	–	[	Ferroglobus placidus	]	#	MRPLIAILAAFLIAGVASGSECIDCHKAVTPGIVDQWLSGNMSKHFSCEVCHGNEHKSSNDWEKAKMPTPETCKACHPQQYEQYASGKHYYAWIAMKAIPALQHIPTPQRDLEGFKGCSGCHKIGYIEDKGAYKYGAAACDSCHTRHKFSKEEARKPEACLPCHMGFDHPQYEMWSTSKHGVIYRIEGDTGRAPKCQTCHMPEGNHAVMTAWGFLALRVPEDDEEWWKDRVTILQALGVLDENGNPTERFEIVKAGKVARLSKEEWQAERERMIKVCSQCHSENFAREQLEAADKMIREADRVFAEAIRTVKELYDLGILEKPEDWKYAPDLLQFYEVKTPIEEELYLMFLEYRMRTFQGAFHMNPDYSHWYGWAPLKASLVKIKYEAEKLKAEKLKEK…	442	0	o	1	1-23	Y	noTM		8	22 - 26	CidCH	48 - 52	CevCH	73 - 77	CkaCH	118 - 122	CsgCH	140 - 144	CdsCH	160 - 164	ClpCH	196 - 200	CqtCH	277 - 281	CsqCH
2650	>D3RXZ3	§	D3RXZ3_FERPA	$	Ferp_1198	Uncharacterized protein	Cluster 04 HAO Cytochrome hypothetical PROTEIN FERP_1198	12	–	–	–	[	Ferroglobus placidus	]	#	MWAVIRTLLAFLTALLLLNSAAMAEEISDETKACISCHEKITPGIVEDWKRSRHAKTTPAEALKKPKIERRISSAPNEDLMNVVVGCYECHSLNTENHEDSFNHMGFVINVIVSPKDCSECHEEEFEEYMKSVKAHAVENLDKNPVYHKLVETSTMSYSFENGTLVEKGSSLNAQNETCYYCHGTKVTVKGTVIKNGVEVPDLEGWPNQGVGRINPDGSKGACTACHPRHGFSIEVARSPYTCAQCHLEPDVAAFNVWKESKHGNIFLSEYKKYNMSAVPWKIGVDFKAPACAVCHASLVVDKNGDVIAERTHNFDSRIYIRIFGIYAHPQPKDGATWKIKNDQGLPLPTSLTGEPAKDYLIDEQEMKSRKEAMMKICKACHSSDFVEGHFEKFEKTVE…	526	0	o	0		Y	noTM	2-22: OCTOPUS	8	34 - 38	CisCH	87 - 91	CyeCH	118 - 122	CseCH	179 - 183	CyyCH	223 - 227	CtaCH	243 - 247	CaqCH	292 - 296	CavCH	378 - 382	CkaCH
1924	>A8ABK5	§	A8ABK5_IGNH4	$	Igni_1130	Putative uncharacterized protein	Cluster 05 OTR Cytochrome C PROTEIN IGNI_1130	10	–	–	–	[	Ignicoccus hospitalis	]	#	MDLKALVGLLLLLAGLGTVALFAVGAALCSLAPGAEEAWKYVASKGIKVVDHTEVFKKFNITEYEGSKTCLKCHEKEVRDFVHSYHYRLINTVNDVAGKGSVEVGSRTLYNDFCGAIFWNKTVSVNFIGKAVLKKTPPGMEKLKGKLIATGCSMCHGASLGMIPNINPTEKDLENVDCLVCHSNTYKGGAIGIKKGFKEVVKTKEGWRYVPKISIEEAAKIVAKPSKDACLACHAFAGGGPHFKRPNISPDLMGKVSEDFDVHMARGLQCVDCHTFERHKVGTEGVGTWSREARPVSCTDCHPKRHKAPLVGFIIENFHKKVACQTCHISHIAHGKYPIDVERDWRHIEFNEKLGRWEPKLVLKKNLKPVYMWWNGEKREAYLYPDPVEGEVIVYARPV…	526	2	i5-27o499-521i	2	8-30,501-522	N	TM		8	70 - 74	ClkCH	152 - 156	CsmCH	178 - 182	ClvCH	230 - 234	ClaCH	270 - 274	CvdCH	298 - 302	CtdCH	324 - 328	CqtCH	481 - 485	CvdCH
1806	>A2BJA5	§	A2BJA5_HYPBU	$	Hbut_0194	Putative Cytochrome C, chain A	Cluster 05 OTR Cytochrome C, CHAIN A Hbut_0194	10	–	–	–	[	Hyperthermus butylicus	]	#	MARLPSWLDWKLTAIIVLVVVGVAAVHLAVSQPSGTGIHYEPKPVEVVDHTEIFKEHNITKYEGSKTCMECHYDEVIEVFHSAHYQMAVIQNDIAGYAEVLYGGKYAYNDFCGAIFWRGEVPINYIGKAVLKAPPPGYEKLEGKFIASGCSMCHGVSLGLPPEPEMTREQLENIDCLVCHSTIYRGGPIGVKQGFRILYKDELGRWRYMPNPNISIDTLAKSIVETPTKEACLACHAFSGGGPGFKRPNLDPSLMGNVDESIDVHLARGMNCVDCHHAEDHKFPTKSADTWFREDGEVPECTDCHGEKPHMGLEGWIINRFHHRVACQTCHIPYIARNETYPTDVARDWREAEFKPEAARYEPKITLESYVVPVYRWYNGTRKVYVYPNPVEPDEEGRI…	539	2	i7-29o513-535i	2	8-30,510-532	N	TM		8	68 - 72	CmeCH	150 - 154	CsmCH	176 - 180	ClvCH	232 - 236	ClaCH	272 - 276	CvdCH	301 - 305	CtdCH	327 - 331	CqtCH	489 - 493	CfsCH
1905	>D5E6K7	§	D5E6K7_METMS	$	Mmah_1293	Putative uncharacterized protein	Cluster 08 Cytochrome c hypothetical PROTEIN MMAH_1293		–	–	–	[	Methanohalophilus mahii	]	#	MPEKKRGVKKLKVNKIGILVLLIVIAIIAIAGCVSEEPETADSNVETVQGKIVDVKMNPVPGALVQVEGQNVANTTASDGSFKLTNVEAGSVYLYVTAPSEKYLDGETLESIPVDSGSTVSDVTITLTGRPSNNSTHVGMETCQMCHGRVWSDMFETFDGTGDAAAHSRFVVQGTDQMIYPDMWPEPGDKVLPRDPNGDLLMVQDPQDGEGLVNVVLCTRDIEGEREYLFKFYPESDTKLTEDDLDCSGADGDIFAWKDEQDNGTYDPEENPIFIPVAATIGGQGNWGEGWLDPNHEQPDRYPNFGEGKQRYMCRMQDVPWVRQWAKDNNVTNWLEEDYTDYISYMPVYLMQDGTPADSDALAPNDVAAPKFWQKSPNHWAYPANTMSRNCAGCHATGA…	745	1	i13-35o	1	13-35	N	TM		8	143 - 147	CqmCH	391 - 395	CagCH	431 - 435	CetCH	465 - 469	CgqCH	567 - 571	CftCH	599 - 603	CltCH	663 - 667	CtsCH	731 - 735	CgnCH
4408	>630831353	§	KCZ73062.1	$	ANME2D_00121	doubled CXXCH motif-containing protein	Cluster 09; sharma cluster 36 (10exp-39) 8x CxxCH; some have C-term TMH, ANME2D_02649 has double length and 16 heme motifs with N-term sim to this cluster	36	–	–	–	[	Candidatus Methanoperedens nitroreducens	]	#	MKNIKRIGFLLVLAMIFSAATQQVYAEKTYVIGEHMAPVTKPDPASTYVGSEKCKICHSDKYNDWRTSGHPYKLNTPAEAQAFNSPAIPAPEGYTYNDFYLVIGGWTWKARFLDNNGYIITKTGPGKDINGSNQYLLATKKWADYSAGQTKKFDCGNCHTTGYSLTGSQDNKPGIVGTWEEKSVGCEACHGPGSVHVAKGGGKGVGILKNDSAALCGACHTRGADDTKIMSKDGFIEHHEQYPEFLNSPHKELSCVSCHDPHKGTRVGQTNPTAGASIKAQCSTCHPKQNNDFTGSTMQKAGIKCTDCHMPAAGKSAVGDAASFKGDVKTHIFKINTDINAKFFDDTGKFANGYVTLDRACLNCHNDKDKAWAGQYAKGIHKFVKAETTATQSETPVST…	427	1	i7-26o	0		Y	noTM		8	54 - 58	CkiCH	155 - 159	CgnCH	186 - 190	CeaCH	216 - 220	CgaCH	255 - 259	CvsCH	282 - 286	CstCH	305 - 309	CtdCH	361 - 365	ClnCH
4421	>630831888	§	KCZ73597.1	$	ANME2D_00668	IPT/TIG domain-containing protein	Cluster 09; sharma cluster 36 (10exp-39) 8x CxxCH; some have C-term TMH, ANME2D_02649 has double length and 16 heme motifs with N-term sim to this cluster	83	–	–	–	[	Candidatus Methanoperedens nitroreducens	]	#	MRKIYLAAAITFLVLVGISWAVVPPPPVNQNLGLYDTNIANVSSETCKGCHTANPANIHHLMLSGGTTNLGCLDCHPTQGTYPSQYQYIERSCQNCHNGTAFWANPAVNLSQLRPPGRPHHNTTKNSASSVIQAAYWAIDRQCNKCHGSSILANYDDGHYIPSYNTSLVTPLANYKVKNESATFLKAWGGCDACHDAGPDNVLSNYGTHHQATSGMQGRQCTYCHVGDTSRLRPDGSAYYLRIYLTDEWGLGWDTVNPKMELRNSTLLNAGDAVNGTGCQKCHDVGTLHNIQVDYVPGGTGPAGYGHINNNTDCNGCHGFWDAGVENPFLGPVAPGMSSVTPDVLTPGVATTVTITGTNFVQDGYTTNVLVDGNAIDVISVTNTQIEVTVPALSAGVHS…	503	1	i5-24o	1	4-26	N	TM		8	47 - 51	CkgCH	72 - 76	CldCH	93 - 97	CqnCH	143 - 147	CnkCH	191 - 195	CdaCH	221 - 225	CtyCH	279 - 283	CqkCH	314 - 318	CngCH
1900	>D5E6L6	§	D5E6L6_METMS	$	Mmah_1303	Putative uncharacterized protein	Cluster 09; sharma cluster 36, 8x CxxCH; N-term sim to ANME2D_02649, which has double length and 16 heme motifs	36	CDD_225840	COG3303	0.0002	[	Methanohalophilus mahii	]	#	MKVNKYRLLTVILTTFMVIIILSVSVTAETYVIGDQKKPVVMPVEGATYIGADECEICHSEIYEYWNLSGHKNILMTPDEALEIRSDLPMPEGYEKDDVLYVIGGWGWKSRYISNHGYIITKTGDNLEINGSNQYNIETEEWVDYHAGEVLEYDCQNCHTTGASYDERMENLPGINGSWEFSGIQCEACHGAGSEHVAEKGIRGVAITVNENASFCGQCHRRGAEDNKIPASDGFVRHNEQYQELLASGNMSDLNCVVCHDPHKPVHEGATNQIDEFGIITHCGDCHPTAAQIYEESIMGSAGVECVDCHMPKNVKSAVNTSPYKADISSHLFRINTSVNARFIYVDVEDGNEYANPYITLEYSCISCHIDKDKEWAAQTTPFVVDHNVKEETPVSPPP…	423	1	i12-34o	1	9-31	N	TM		8	55 - 59	CeiCH	155 - 159	CqnCH	186 - 190	CeaCH	216 - 220	CgqCH	256 - 260	CvvCH	283 - 287	CgdCH	306 - 310	CvdCH	365 - 369	CisCH
2848	>H6QAH1	§	H6QAH1_PYROT	$	Pogu_1424	Uncharacterized protein	Cluster 10 Cytochrome c Pogu_1424	0 (good) / 30 (distant)	–	–	–	[	Pyrobaculum oguniense	]	#	MRLGNKALLLKIMFIAIVVVVLSIPILYAYFMYTPTVNVQCGICHTMRFYVDSISTPHAKYSCLVCHEIDLGSIANMMWKYVAEQPKPEAVFEKYYPHKDLLESCNKCHTEPEKLAIHKSHLSIVETTGTCSICHAIHIQDFLQQSCTKCHPYLDTVEKHMQMHGSTTALLAVENCAKCHSPQSPAFVPPANTCLQGAAEGKSCLACHTQLNPPDITGKRCTSCHYK	227	1	i7-29o	1	9-31	N	TM		8	41 - 45	CgiCH	63 - 67	ClvCH	105 - 109	CnkCH	131 - 135	CsiCH	147 - 151	CtkCH	176 - 180	CakCH	204 - 208	ClaCH	221 - 225	CtsCH
1409	>H6QAH6	§	H6QAH6_PYROT	$	Pogu_1429	NapC/NirT Cytochrome c family, N-terminal region/Class III Cytochrome C family	Cluster 10 Cytochrome c Pogu_1429	0 (good) / 30 (distant)	–	–	–	[	Pyrobaculum oguniense	]	#	MRGVEKLRKIVTPKLLFVLLILVAIVAAVGFWFYVRYDPGSSSVCATCHNMVPFVADISKTPHRGVSCAECHSLDFPRWLWVQVVENPTPQQIAQRYATTMYGQCLNCHPPASFPQLNIHKAHAALAEKLRDCTLCHNPHDPQAISAGCQTCHEIDKVLNTHMAFHTYAWSEVDMGRYEVCQECHSPWARWYAPVGPDCIVGAGKGVPCIGCHGPRAMPFSPAQFIDCARCHGR	234	1	i13-35o	1	12-33	N	TM		8	45 - 49	CatCH	68 - 72	CaeCH	105 - 109	ClnCH	133 - 137	CtlCH	149 - 153	CqtCH	181 - 185	CqeCH	209 - 213	CigCH	228 - 232	CarCH
1904	>G7VGI5	§	G7VGI5_9CREN	$	P186_1671	Putative uncharacterized protein	Cluster 10 Cytochrome c PROTEIN P186_1671	0 (good) / 30 (distant)	–	–	–	[	Pyrobaculum sp. 1860	]	#	MKRSLSRVFILRIVVLALLAILLALPVFYAYFTYTPTLNVQCSICHTMKFYVANISKPHATYSCLVCHNLDMAKILNIMWTYVTQSPAPRTVFEKYYPHRDLLENCKKCHADSSRLAIHKVHDQVVKTLGTCSVCHAVHIQNFLDQSCVKCHPYLDTVDKHMQMHGGVVARLAADDCARCHSPLADAPVLPANICLEATIEGRSCMSCHAQLRPPDISDKPCIKCHYK	228	1	i13-35o	1	7-29	N	TM		8	42 - 46	CsiCH	64 - 68	ClvCH	106 - 110	CkkCH	132 - 136	CsvCH	148 - 152	CvkCH	177 - 181	CarCH	205 - 209	CmsCH	222 - 226	CikCH
1907	>G7VGJ0	§	G7VGJ0_9CREN	$	P186_1676	Putative uncharacterized protein	Cluster 10 Cytochrome c PROTEIN P186_1676	0 (good) / 30 (distant)	–	–	–	[	Pyrobaculum sp. 1860	]	#	MRLSLLSFKKFFTPKTLAVLLLAVALAAGVGMWLYVRYDPGSSSICATCHNMAPFVADISKTPHGAVACAWCHSIDFPRWLYVQVVENPTPQQIAQRYSATMLSQCVSCHSQQLNPPNIHKTHTALVQKLADCTICHNPHNPQALSANCQICHDINKILASHMEFHAYAWAQVDTGRYDVCLECHSPWGKWYVPIGPDCQLGIGRGVTCIGCHGPRAEPFQPIQFLDCGRCHAR	234	1	i17-36o	1	12-33	N	TM		8	46 - 50	CatCH	69 - 73	CawCH	106 - 110	CvsCH	133 - 137	CtiCH	149 - 153	CqiCH	181 - 185	CleCH	209 - 213	CigCH	228 - 232	CgrCH
1903	>A3MW94	§	A3MW94_PYRCJ	$	Pcal_1492	Putative uncharacterized protein	Cluster 10 Cytochrome C PROTEIN PCAL_1492	0 (good) / 30 (distant)	–	–	–	[	Pyrobaculum calidifontis	]	#	MGRLQRLRKALTPRTVALLLLAAAVVAGVGFWLYLRYDPGSSAVCATCHNMLPFIANIKNTPHGGTSCATCHSIDLLRWIYVQAVENPTPQQIAARYAQPMFDQCLTCHTAQSFSQLNIHEAHAQLADRLKSCTLCHNPHDSATTSARCQTCHDYNKVLNTHMVFHDSAWAQVDMGKYEVCLECHSPWSRWYVPIGPDCQIGAGKGVPCIGCHGPRAMGFSPADFLDCARCHGR	234	1	i13-35o	1	12-33	N	TM	Potential Tat signal peptide but No Tat motif was found	8	45 - 49	CatCH	68 - 72	CatCH	105 - 109	CltCH	133 - 137	CtlCH	149 - 153	CqtCH	181 - 185	CleCH	209 - 213	CigCH	228 - 232	CarCH
1901	>A3MW99	§	A3MW99_PYRCJ	$	Pcal_1497	Putative uncharacterized protein	Cluster 10 Cytochrome C PROTEIN PCAL_1497	0 (good) / 30 (distant)	–	–	–	[	Pyrobaculum calidifontis	]	#	MPIKKASVIKAIVIVILILIFSIPVLYAFFVYTPTVNVQCGICHTMSFYIGNISKPHSKYSCLVCHKITIGDMADMVWTYLTSRPNSLDVFNKYYPHKGLYEPCLECHTNPQKLYIHTAHLAVVNTTNTCSVCHAIHIENFLPQSCANCHPYLPTVEKHMQMHNSPFTFSVEMCGKCHSPNSHAYVPPAAPCLQGVVEGKTCLTCHLQLTPPDITGRPCTQCHYS	225	1	i12-34o	1	10-32	N	TM		8	40 - 44	CgiCH	62 - 66	ClvCH	104 - 108	CleCH	130 - 134	CsvCH	146 - 150	CanCH	174 - 178	CgkCH	202 - 206	CltCH	219 - 223	CtqCH
1235	>D1JH45	§	D1JH45_9ARCH	$	BSM_13300	hypothetical secreted protein	Cluster 13 multiheme Cytochrome c	38 / 65 (distant)	–	–	–	[	uncultured archaeon ANME-1	]	#	MKHVYDCMQKKAKKILPLVIIAVLSVSLGCTAVAVVAAEDFGCMCHMEESKNFETSLHHTGAGMKNEYVEGAAAEFGIDMDEYYEKWNCSKCHATGCEDCHGEYGAQFPHTAIEDPSTNMSTCDKCHFKKQTSIFIGETPAHGKIPIKGDEVPHPADIHYQKGLTCTDCHTAEEMHGTGVEYSTMLEAVNVSCEDCHNSPGKIVKDMAVTQYSSDIPSHEVHGDRLDCSACHTGWAPTCVNCHLDTRKGTNVVIDDFHLGIGADGEIKPFLKMEATYENETHTGYGEWFPHTITKEAKNCTFCHNRSSGSEVLCDGCEGQILGEGGSFIPQVWIDWLLAIPQGIIDRVLGVATP	354	1	i16-38o	1	16-38	Y	noTM		8	89 - 93	CskCH	97 - 101	CedCH	123 - 127	CdkCH	166 - 170	CtdCH	193 - 197	CedCH	228 - 232	CsaCH	239 - 243	CvnCH	300 - 304	CtfCH
2645	>G0EEQ4	§	G0EEQ4_PYRF1	$	Pyrfu_1008	Uncharacterized protein	Cluster 13 multiheme Cytochrome C PROTEIN PYRFU_1008	0 / 6 / 38 (distant)	–	–	–	[	Pyrolobus fumarii	]	#	MRKRDIIVVLAALVMGVYAASAATLWAPVEEMGSTWLGEMRFADTLHATTKGMKYWYERGIGKYTGIPYEQMFCSKCHATCESCHGVRDSNGNVVDFSVKMASNPDTCFACHGRQKKAYLLGKSNPELADVHMLGLGVSCTFCHSSVEVHGMHGDFQYMFDKGGVFDVSCEKCHIYGYAPRPYRFIEEHRVHLDDIACSACHSPTVVTCYNCHLSYSYEKYVETGVPVKKAIPIIGWLPLVRDQRTGKIVPGNFMVVVWTHNGTEAVRVDIAQFFPHIVDERGRTCNDCHGIEAAKQLLESGELRLVWVENGQVKHMNGVIPIVEGTKLVFQTFVWDEASNSFKPFKEVVVTVGPDTLIEATSGLTMEDLEKMAKSPEELQSGTS	385	1	i7-29o	1	5-27	Y	TM		8	74 - 78	CskCH	81 - 85	CesCH	108 - 112	CfaCH	140 - 144	CtfCH	170 - 174	CekCH	198 - 202	CsaCH	209 - 213	CynCH	286 - 290	CndCH
2648	>D3S1Y8	§	D3S1Y8_FERPA	$	Ferp_0264	Uncharacterized protein	Cluster 13 multiheme Cytochrome c hypothetical PROTEIN FERP_0264	10 / 65	–	–	–	[	Ferroglobus placidus	]	#	MKKVSIVVALVVASLLLAGCAQQEKATPTPTPTPTPTPEKATPTPTPSKVEEIKKLFLTSLHYTRKGKETFYSAENGGFEKLTGISIEELGCKKCHAPTKADGTPIKTEEYKPDCYDCHKTPGDYVKDEVCLGCHGRQATELKLEKNIPELFSDVHRKAGLGCANCHALDVHGDGKEYNSMLEGAIKAKCENCHKELPKNTAHLLHGDKVDCKACHVKTVISCYNCHLDSLIEAHVKRPYAPLSGFKILMNFNGKVTSATFMAVQYKDKTFYVVAPFYAHTVTKDVSCSDCHGNEALKEYEETGKIIITKWNESSGKLEWKKGVIPLVPNWSEAFVLDFLDYKADPHNPVKPFDQNWTYMKTGADMTQILYGEPLTEEQLEKLAKKI	387	0	o	1	4-23	Y	noTM		8	92 - 96	CkkCH	115 - 119	CydCH	131 - 135	ClgCH	163 - 167	CanCH	190 - 194	CenCH	212 - 216	CkaCH	223 - 227	CynCH	288 - 292	CsdCH
1914	>Q64B90	§	Q64B90_9ARCH	$	GZ27E7_11	Putative uncharacterized protein	Cluster 13 multiheme hypothetical PROTEIN GZ27E7_11	0 / 38 / 65	–	–	–	[	uncultured archaeon GZfos27E7	]	#	MPKREFARSCKSVSAIVRTAKPMLPLIVIAVLSVSLVSIAITAAEEFEGCSCHSDVTDNFTTSLHYTGAGMKDEYAKFAAEKFGIDMDEYYANWSCSECHATTCEKCHGDYQLIHEDKGDMSKNMSTCDQCHFKKQTSTFVGETPAHGKIPIEGAEVAHPADIHYEKGLICTDCHTAEEMHGTGEAAASQLEAVKTSCEDCHNSPGKEVKGMPVTQFAPDTPSHKIHGDKLDCTACHLGWAPKCVNCHLDTRKGTKVVIDDFRLAIGADGKIKPFMNMTAAYDSETHTGYGAWFPHTVTDKAKECADCHGNPAVLCEGCEGEMLGEGGSFIPQETIDKVLAVEMPAGAPAATPTETPAEPAATPGFELIFAVIAIAVVVLLAKRRH	386	2	i22-44o360-382i	2	23-45,360-381	N	TM		8	96 - 100	CseCH	104 - 108	CekCH	128 - 132	CdqCH	171 - 175	CtdCH	198 - 202	CedCH	233 - 237	CtaCH	244 - 248	CvnCH	305 - 309	CadCH
4790	>728876074	§	AIY90385.1	$	GACE_1344	Cytochrome c family protein	Cluster 16	115/ 62	CDD_234238	–	5e-04	[	Geoglobus acetivorans	]	#	MKHVFRALFVFLNILIIFLGVIVALRSMGEEFYPGMADRLLGVEGIYGISGEAKELTKKPVFADAGYCENCHQDVFATINRNYHGFDCQTCHGPPDGHPGSEMVVNKSSGFCLMCHRDVIGRYDAVVSTVGDDHGDGRQCVECHNPHEPYQCSTCHSDVYDRIVAGKHTTDCKACHGEVGDHPKSPAPVIEKPDRLCRKCHTLNMPAGHEPDWKCTTCHEPHNPMGSG	228	1	i7-29o	1	6-28	N	TM		8	68 - 72	CenCH	88 - 92	CqtCH	112 - 116	ClmCH	140 - 144	CveCH	152 - 156	CstCH	172 - 176	CkaCH	197 - 201	CrkCH	215 - 219	CttCH
4785	>728875177	§	AIY89488.1	$	GACE_0430	Hydroxylamine oxidase	Cluster 4 hydroxylamine oxidoreductase (HAO)	12	CDD_257772	–	2e-25	[	Geoglobus acetivorans	]	#	MKRAILSALIAIMALTAIVSAEEPCIGCHKSVTPGIVSQYEDSAMAKAGVTCLDCHGEIKGINDPSVINHNGYRITPVVSPLHCQKCHPKEYEEFMRSKHAWTALIGPYKLWYRDVISKGLVKEGEAPTNDVFLAEDPYEHMGNTVSALFPASGILDRVGLLDEIDGYKNTLNCEGCHGSAVIVKDGKIVKGWPNNGIGRMNPDGSLGSCSACHTRHKFDRAEARKPETCGQCHLGPDHPQIEIYEESKHGNIYYSLENHSFLKEERLTPENTPAPTCAVCHMSGFNGARTTHDVGERLYWELQPAISTPQWYPSNLVPVGKAKPDGEKASQNREEMKKVCRGCHSPSWVDRYFVEFDQSVQDYNVVAKSAKEFLQKIYDEGLADKSNPLDEYPELMWY…	503	1	o475-497i	1	4-24	Y	noTM		8	25 - 29	CigCH	52 - 56	CldCH	84 - 88	CqkCH	174 - 178	CegCH	210 - 214	CsaCH	230 - 234	CgqCH	278 - 282	CavCH	341 - 345	CrgCH
4795	>728876541	§	AIY90852.1	$	GACE_1826	Hypothetical protein GACE_1826	Cluster 4 hydroxylamine oxidoreductase (HAO)	12	CDD_257772	–	2e-30	[	Geoglobus acetivorans	]	#	MRRVLLALLIFALLITIASANECIDCHRQVTPGIVDQWLSGNMSKYFGCEACHGSDHKNSDDWQNAKMPTPDTCKACHPKQYNQYASGKHYYAWIAMNAMPALQHVPNPQRDLEGFKGCSGCHKIGHIEEKEGYRYGAAACDSCHTRHKFSKEEARKPEACLPCHMGFDHPQYEMWSTSKHGVIYRIEGDTGRAPKCQTCHMANGNHSVMTAWGFLALRVPEDDEEWWKDRVTILQALGVLDEDGNPTERFEIVKAGKVARLSKEKWQTERERMITICSQCHSENFAREQLEAGDKMIREADRVFAEAIRTVKELYDLGILEKPDDWKYAPDLLQFYEVKTPIEEELYLMFMEYRMRTFQGAFHMNPDYSFWYGWAPLKESLIKIKYEAEKLKAEKLGE…	445	0	o	1	4-26	Y	noTM		8	23 - 27	CidCH	49 - 53	CeaCH	74 - 78	CkaCH	119 - 123	CsgCH	141 - 145	CdsCH	161 - 165	ClpCH	197 - 201	CqtCH	278 - 282	CsqCH
4363	>630829093	§	KCZ70808.1	$	ANME2D_02833	hypothetical protein ANME2D_02833	Cluster 65, Large Methanoperedens proteins with ≥2000 aa and N-terminal 8-heme Domain in ANME2D_02833 (aa 1-270) and C-term 5-heme domain in ANME2D_02840	66 / 35 / 57	–	–	–	[	Candidatus Methanoperedens nitroreducens	]	#	MNKVIYIIVLVSIATTTLSQTVSFVGGDHQFYESVQDKCTKCHGDIKMQLSASSEHSSYSCTFCHTRSENNHTNTKPTCQDCHSSVRLNDTREAHPGFASLGSEGCIACHTTYNVIVNYSRPEYIDYTIMNKNGDWVISDVTTTGELNLSYNAMRQGGDHNVKNLSCKDCHKDIFDAVSVGGHAVVLDKNGTQVPYHNNTNSNLEAWCRTCHNRDDTKFTTQQHSVRRTTCEGCHQAYNLTPHPGNFFTSINTVPHLYRSLVCISCHSVGWPAPTGGIHFKVRQEPYFDVEYEIITPLSITNSSPAGDPTTAVGTVQTFSITLDRIADVTWYKNGSEIFTVLGVTLSGYTNSNAAIGVYNITATADDGYTSALRTWNWTVTASGSGGDGGGGGGGGDGG…	3539	1	i5-27o	0		N	noTM		8	39 - 43	CtkCH	61 - 65	CtfCH	79 - 83	CqdCH	106 - 110	CiaCH	167 - 171	CkdCH	208 - 212	CrtCH	231 - 235	CegCH	263 - 267	CisCH
4770	>695945598	§	KGK99547.1	$	LI82_01985	Hypothetical protein li82_01985	Cluster 01 Cytochrome hypothetical LI82_01985	0	–	–	–	[	Methanococcoides methylutens	]	#	MLGEITKTIVIVSTVLILFTTVCIAVGFDDCADCHQDSYNLWSSSAHNIADCGICHSPAESGFEGHISNPSDSVPTADLSSEVCGDCHAAIFDEWNEFGEVGFDMEAMASHSEPTEIAEPYVLHSDVSCVVCKSTDGAILNLEEAEVYMLNEEAAHDLNVTEWTISCVACHDPHEGGLWLENSTLLCGNCHNTEGLVADGNTPVVRHAQWEMVSTSGYVDGTHPTAIGCVDCHMSMIPLDGEVTTGHDFDFDAVALSDPDASNGCYMCHQDSLTSLIEEKQAPISQKLSDLNSLKEEANIALESVNGTDSYEIQLANYNDGLFYLTEVENDGSVGIHNLVRAHSDLDMSENFFNSVIEGSSGVDEPADQVPAPGGIVVLMVFATVAFLLKRD	392	2	i9-28o370-389i	2	7–29,368–389	Y	TM		7	31 - 35	CadCH	52 - 56	CgiCH	84 - 88	CgdCH	167 - 171	CvaCH	187 - 191	CgnCH	229 - 233	CvdCH	265 - 269	CymCH
1911	>Q12ZS2	§	Q12ZS2_METBU	$	Mbur_0030	Putative uncharacterized protein	Cluster 01 Cytochrome hypothetical PROTEIN MBUR_0030	0 / 12 / 16	–	–	–	[	Methanococcoides burtonii	]	#	MSGMSNINMIHMMGEILRSIVVVTTVLLFLTTVVGAVDFEECGDCHGETYAVWSSSPHGSASCEICHTASPGGFDAHISAPFTSAPNVSLSSEVCGDCHSGVYDEWNEFGEADFDMEAIASHSEPTEVAEPYVLNSGASCVACKSTDGGILNIADAEPYALDEGGIHDLEVVEEWAISCAACHDPHDTGPRIDDSVLLCGNCHNTEGVVMDGNTPVVRHAQWELVSTSGYVDGSHPTSIGCVDCHMVQISNDEVVETGHTFDFDAERLSNPDSGNNCSLCHQSSLASLIEDKQAPIESHISALNSLKEKAGNALESINGTDSYEAQRANYNNGQFYLTKIENDGSLGIHNLETVTNDLVASEELFNKVIIAGDGSDEAEKPVPGFSAFISIALLAAVAF…	405	2	i20-37o382-401i	2	15-37,380-401	N	TM		7	42 - 46	CgdCH	63 - 67	CeiCH	95 - 99	CgdCH	179 - 183	CaaCH	199 - 203	CgnCH	241 - 245	CvdCH	277 - 281	CslCH
2638	>D7EBR7	§	D7EBR7_METEZ	$	Metev_2082	Uncharacterized protein	Cluster 01 Cytochrome hypothetical PROTEIN METEV_2082	0	–	–	–	[	Methanohalobium evestigatum	]	#	MKKYLFVVVTILILMTTTSMALNPEDCSQCHPDVYETWNMSNHSGLNESDVGCEVCHSPPEEGYEAHIDNPTEIDPGMNYSAELCGKCHNEPHKPIFDEWDEYSKDDFDTENMASHSEPSDVTEPFVQDSDDCVACKSTEGAVVNLEGADVHDFNEENLPNPSDVEEWRLTCVACHEPHSTGLHVEDEVKLCSNCHNSRGAEPDGETTIARYTQWDIYSNSSYVNGEHPVEIGCVDCHMGAKPFNETTNESAETGHTFDMNVSLVVDSESTNNCSRCHGAELSGVIENQQSRISSRLQDLETKRENAEESLEELNGTQIYQEQQAVFNNALYYMTAVEEDGSLGVHNMEMAISYLNNSEERFDEVINAQPPEEEPGFEAIYSIAGLLLVFYLVRRKYSK	399	2	i5-22o376-393i	2	4-19,374-393	Y	noTM		7	27 - 31	CsqCH	53 - 57	CevCH	85 - 89	CgkCH	172 - 176	CvaCH	192 - 196	CsnCH	234 - 238	CvdCH	274 - 278	CsrCH
632	>Q64BK1	§	Q64BK1_9ARCH	$	GZ27A8_46	Cytochrome c putative	Cluster 05 Cytochrome C, PUTATIVE OTR	10	–	–	–	[	uncultured archaeon GZfos27A8	]	#	MNTQNTTSPLHHIAAVRLPVVLLFCLLIAQAASAAAEGSHAGIAEYTGAETCLACHQEEGEGFVTSIHNTWMGEATHVVGKEGNMTGKVVGVNEFCVGTKSNEALCGTCHAGYGICCNCTCDCAAKEMDCPIEKIDCLICHAPNYKKTLTGPAPSIDATAAARGVGLPTREMCLRCHATAGGGDNNKRGDIELAMGADEVSRDLDVHMSAGMTCQDCHVFIDHHVSGRGMDLRVDDTDFLVTCDDKSCHGSEPHYGGSMYNQHTDRIYCTACHVTSYGKVQTVEMSRDWEYRPPNDKNALHVTMYTPYMVRESNPAPIHVWWNRWSEILDITDPAVPDSDGFVMMAKPVGGIDNPASKIYAARLHLGRQPWDGTYLLPFKTMTVLMSDNMTHALFESTG…	514	2	i13-35o488-510i	1	11-33	Y	noTM		7	52 - 56	ClaCH	106 - 110	CgtCH	137 - 141	CliCH	173 - 177	ClrCH	214 - 218	CqdCH	269 - 273	CtaCH	429 - 433	CkdCH
635	>D5E980	§	D5E980_METMS	$	Mmah_0197	Cytochrome c, putative	Cluster 05 OTR Cytochrome C Mmah_0197 48 % identity to Schewanella NP_719673.1	10	–	–	–	[	Methanohalophilus mahii	]	#	MYMRGQVILLLFISIVCLSGIACATEMNHSFLEGPYDSGPEVTEECIGCHEPQAKDMLNSTHWLWTSCGDCECGDIESYKDMGKRTVINNFCVAVASNEPRCTSCHAGYGWEDDTFDFNNASNIDCLVCHDNTGTYNKIPTGAGAVDTSVDLAEVAQSVGSPTRDTCGGNCHFYGGGGDNVKHGDMSSALSDPSPELDVHMGLLDFKCQNCHETSDHNVAGHFSGLPGTECRVECSDCHGETPHLGEYKERLDDHVDAIACQSCHIPKYAREVPTKMYWDWSQAGQDIDPVPTDEYGKATYNKKKGSFVWEKNVTPAYAWYNGSSDLYKLGDTINADGMTVINAPVGSRDDADSQIYPFKIHRAKQISDAEYNYLIVPDLFGGENSYWATYDWDKAAAS…	512	2	i7-29o490-509i	2	4-26,490-509	Y	TM		7	46 - 50	CigCH	102 - 106	CtsCH	126 - 130	ClvCH	208 - 212	CqnCH	235 - 239	CsdCH	261 - 265	CqsCH	436 - 440	CsdCH
620	>564599882	§	WP_023844982.1	$	MettiDRAFT_1282	cytochrome c family protein	Cluster 05 OTR Cytochrome C PUTATIVE OTR	10	–	–	–	[	Methanolobus tindarius	]	#	MLACVIVLSFSSSASYLNHSFLTGPYENGPDVTADCISCHSQQAADMLNSTHWLWTTCSECCGDEAYGGLGKRTVINNFCVAIASNEPRCTSCHTGYGWEDDTFDFTNESNIDCVVCHETTGTYVKIPTGAGAVDPSVDLVAVAQSVGSPSRDTCGGSCHFFGGGGDNVKHGDMSSALLDPSRELDVHMGGMDFDCQNCHKTTAHNIAGRFAGVPGSECRVECTDCHGDTPHQGVFKDRLDGHSDSIACQTCHIPEFAREVPTKMYWDWSQAGQDIDPIPTDEYGKATYDKKKGSFVWGMNVTPTYLWFNGSFDKYYLGDEVDPDGVTVLTLPLGDRYDRDSKIYPFKIHIAKQISDAQYNYLIIPDLFGGENSYWASYDWDKAARAGMEYVDVPYSGQ…	501	0	o	1	480-499	Y	noTM		7	36 - 40	CisCH	90 - 94	CtsCH	114 - 118	CvvCH	196 - 200	CqnCH	223 - 227	CtdCH	249 - 253	CqtCH	424 - 428	CkeCH
3864	>M7TFZ6	§	M7TFZ6_9EURY	$	MBGDF03_01022	Uncharacterized protein (Fragment)	Cluster 51 Fragment, hyp Cytochrome	73 / 6 (distant)	–	–	–	[	Thermoplasmatales archaeon SCGC AB-540-F20	]	#	SGCHNEHGTLTINFDNCFGSCHNPASGHNATLSSCSVCHDISTIHLKPGVDLGELFSNIICSNCHIAENSAYESSFTPESLEIYGDNGCIDCHSEHKAISYPHLINLPFSDCSSCHSTYNKVSTVHDRTGISYLGFLGITNDFCSDCHAGEFTRFSHELHNSMECIDCHGEHDTLRVDFDTCGTCHDPPPADHDSSLTSCSGSICHDNTRMIHSKI	216	0	o	0		N	noTM	partial sequence	7	35 - 39	CsvCH	61 - 65	CsnCH	89 - 93	CidCH	112 - 116	CssCH	144 - 148	CsdCH	165 - 169	CidCH	182 - 186	CgtCH
4354	>630828889	§	KCZ70604.1	$	ANME2D_02625	class III cytochrome C family protein	Cluster 64, Multihaem (7) distant sims in sulfate reducers (HMC complex) but no other Archaea	60 / 66 (distant)	–	–	–	[	Candidatus Methanoperedens nitroreducens	]	#	MRTLLENITFIKGVEYLIIVAFCFGFIALWLLVHTKEKEAMRRVVSVVIPMSLIFGGAAIVLATYFNPEATDTSAVPGSVLPEHYSNYNNYSNYSNYSNGSPAATYGQDGWLNVNNSEYLEINYGSATKFHQEMSGKLSCQECHHNSKDEIRACSDCHERPFDPQNSSKPGLKAAYHQQCMSCHSDVFDGPESCTFCHTKDASTNIQASARPHQLTWENCSNCHKDGIPGGQETKIVYHDNCLKCHTKEIAGAAKVPADHAGRDSNTCQGCHKPGGG	277	2	o10-32i44-66o	2	9-31,44-66	N	TM		7	140 - 144	CqeCH	154 - 158	CsdCH	180 - 184	CmsCH	194 - 198	CtfCH	220 - 224	CsnCH	242 - 246	ClkCH	268 - 272	CqgCH
2841	>L0KVF9	§	L0KVF9_METHD	$	Metho_0411	Uncharacterized protein	Cluster 02 Cytochrome c hyp protien Metho_0411	95	–	–	–	[	Methanomethylovorans hollandica	]	#	MKANFLFVIAILMLFISGVYAYIGYSGNEVMAAHYMTDQKWSDSVCMGCHLKVKDEVAGSFHVQQDLAEWSSLRGQGVMLSDMDKDTWLSVYGPLHPGGGDLEEYGADVDCMVCHEQHGLYDYQARVESIASRDIAGAKGAAIEAASKKAQQDPLYVSSYVLNILTPLPIVTEIHDNVNAGPRKEQCSSTCHQGEAVTGAVTWMAANSSEYDVHASVNCVECHATEEHQVGRRIPLDSTHDDHVAVKSCDAQGCHAGISHGGMVDAHLETIECETCHIPLLPGGNVTGVTPINGFNWENGVLEETYHESDFTPTLAWSKGIYNEKLPVVASKDEEGVKLNTFNSIKGVWWDEGLDRDVLNYPDNSSSLGNPIPPAAVKAADSNGDGIVTSSEISSYDGD…	512	1	i5-27o	1	2-24	N	TM		6	46 - 50	CmgCH	111 - 115	CmvCH	219 - 223	CveCH	273 - 277	CetCH	437 - 441	CndCH	461 - 465	CtqCH
2851	>K4MB58	§	K4MB58_9EURY	$	Mpsy_1220	Uncharacterized protein	Cluster 02 Cytochrome c hyp protien Mpsy_1220	95	–	–	–	[	Methanolobus psychrophilus R15	]	#	MSKLNTVLIAILVFMFASAGVYAYVGYSGNDVMAVHYMTQQEWSDSSCEGCHIGMYDEVSESYHVQQNLARWTSIMEYGVAADSIEREDLAITYGQVHPGGGYMADYGLDIDCMVCHEQNGLYDFHARAGAISTGNFEAATDAALDEARSHAQQSSLYVLSYMLDVLTPLPIVTEIHDHVNGAPRQELCANCHVSEVSTTAVTWTSPEHSQYDVHADVNCYYCHATEDHQIGRKDLLNAPKEMHEAFEGEVRSCDSVGCHAGISHGAMVDGHLATVNCESCHIPALPGGEIFGEYPISEFSWANGVREVMTHDSQFAPTLAWYNGTYYDMLPMAGSRDSGNAILRPFNVITGVWWDEGTDPAVAADPNNSSSIGNPIQPAHVQRADVNNDGTVTVEEVR…	500	1	i7-29o	1	4-26	N	TM		6	48 - 52	CegCH	113 - 117	CmvCH	189 - 193	CanCH	220 - 224	CyyCH	278 - 282	CesCH	442 - 446	CsdCH
1230	>564600608	§	WP_023845708.1	$	MettiDRAFT_2046	hypothetical protein	Cluster 02 Cytochrome hyp protein MettiDRAFT_2046	95	–	–	–	[	Methanolobus tindarius	]	#	MAKLNVILIGILVVMFAAAGVYAYVGSIGNEAMSVHYMTEQTWSDSSCSGCHAGVYEEVSGSYHVEQDMKKWTSIMDYGVDIDSIDEDMMAVTYGQVHPGGGYMSDYGVDVDCMVCHNQVGYDFEARAESIASGDFENANEAAIEESRKEMQSETLYMASYMLDVLAPLPLVTEVHDEVNGAPSKALCGSNCHSGDIATTAVTWNLEDSASYDVHDSVDCQDCHETEEHEIGSREYLFASESAHMESEVGVVDCDSSGCHEGISHGGMVDAHLEFISCESCHIPALPGSDVTDTPVIKEFSWANGVREDVIYDSEFTPTLSWSDGVYYDQLPTAQERENDSVLKPYNIITGTWWDAGIDEAVLADPDNSSAIGDPIDPADVLSADGDGDGVVTDEEIRS…	518	1	i7-29o	1	4-26	N	TM		6	48 - 52	CsgCH	113 - 117	CmvCH	220 - 224	CqdCH	278 - 282	CesCH	441 - 445	CadCH	465 - 469	CsdCH
2849	>D7EAC8	§	D7EAC8_METEZ	$	Metev_1969	Uncharacterized protein	Cluster 02 Cytochrome hypothetical PROTEIN METEV_1969	95	–	–	–	[	Methanohalobium evestigatum	]	#	MKKLKAIILGITLFMFFISGIYAYVGYSGSDVLDKHYMIDGRWSESVCGGCHYNADLNPLANDAEQSYHVQTDMDKWNPLDNFHISEQGKDAWVKEFGPQHPGGGPLKEYGVDLDCMVCHDQTGEYNFDERAEMIRNGNFEEANEAAWEEAKHELRQEPHYVGSYMLDILTPLPIVTEIHDPVNGAPQRSSCEEYCHSDQVVKTGVNWADEDYSECDVHAEESCMECHETIEHQIGSSTMPAAQEVGAEVQSCQSSGCHEGISHGGTVDAHLEFLDCKSCHVTEMPGGESSGGEPLKEFTWKNGTREDTIREANFKPTLEWTTNQSLQSTDKLPHVADEDDENAELDTYNVITGVWWDAGINEEVAANPNNSTKVGDPIPPSHVRQADSNGDGNVTQKE…	519	1	i7-29o	1	5-27	N	TM		6	48 - 52	CggCH	116 - 120	CmvCH	224 - 228	CmeCH	277 - 281	CksCH	443 - 447	CddCH	466 - 470	CttCH
1930	>D5E7Q3	§	D5E7Q3_METMS	$	Mmah_1696	Putative uncharacterized protein	Cluster 02 Cytochrome PROTEIN MMAH_1696	95	–	–	–	[	Methanohalophilus mahii	]	#	MASLKASLVAVSFIVLVLAGINLYLGYSGNDLLAQHYMTDGEWTDSSCGGCHMGVYEEVAESSHVQRDIAQWQPLTNYNVDVQGEEQWVKEYGRYHPGGGELEEYSVDIDCMSCHEQYGLYDAEKRAMAFESGNFSAANDAALEDAIPVVQQDPLHVATYTLDVLTPLPILIAFHDAVNAAPTKTSCIDSCHEMDVPTTAVMWASEDYHKYDVHADVNCVECHTTEEHNIAGSEVHGSETPEEESVHGELASMKSCEDADCHEGISHGPITDAHLEFMECQSCHIPALPGGELPGGTPLKSFNWSSGEREDSHRMEDFAPQLAWSNGVSEGELDLPDRKNDSGVKLAAFNVVTGSWWDAGQDSDVLANPNTSASMGDPIPISEVKAADSNDDGTVTSEE…	520	1	i7-29o	1	3-25	N	TM		6	48 - 52	CggCH	111 - 115	CmsCH	219 - 223	CveCH	280 - 284	CqsCH	444 - 448	CddCH	467 - 471	CltCH
2850	>F7XPM9	§	F7XPM9_METZD	$	Mzhil_0424	Uncharacterized protein	Cluster 02 Cytochrome PROTEIN MZHIL_0424	95	–	–	–	[	Methanosalsum zhilinae	]	#	MSKLDIILVAVTVCVFAIAGVNAYMGYAGFDSHSQHYMTDGEWSERTCGGCHMNVYSDAQQSYHVQTDIEKWSPLTNINIEADGMNRWAEEVGIYHPGGGPLEEYGVDIDCLICHDQTDRYDFDKRVEAMQRGEFQKANFRAFEDASLELQQSPYYIANYMLDVLTPLPVVIAIHDPIYGGPSNQACAQSCHLQEVETTAVTWAEDIHSEYDVHANLKCIDCHVTTDHQIGSSTLTTTPPEHGELTNVMPSCEASGCHEGISHGPIADAHLDFMTCQTCHIPKLAGADRMERASPLDKFSWKDGYRSDEIRSEDFTPLIGWYGHSSNGLPASADMDDPDVKMTPFNVITGSWWDAGIDEDVVQNPNTSTSIGNPIPVSHVKAADMDGDGVVTLDEIRSV…	520	1	i7-29o	1	1-22	N	TM		6	48 - 52	CggCH	111 - 115	CliCH	219 - 223	CidCH	276 - 280	CqtCH	440 - 444	CdgCH	467 - 471	ClqCH
633	>Q64BJ9	§	Q64BJ9_9ARCH	$	GZ27A8_48	Cytochrome c putative	Cluster 05 OTR Cytochrome C PUTATIVE OTR	10	–	–	–	[	uncultured archaeon GZfos27A8	]	#	MCHQQEGEDFATSIHNTWMGEATHVVGKEGKMTGKLVGINDFCIAVKSNEALCGKCHAGYGLSEHDFSVGKIDCLICHAPNYKKTASCPDPSIDATAAARNVGPPTREMCLRCHATAGGSDNNKRGDLELAMGAAEVSYDLDVHMNAGMICQDCHVFIDHHVSGRGMDMRVDDTDFLVTCDDKSCHGSEPHYEGSMYNQHTDRIYCTACHVTSYGKVQTVEMSRDWEDTHIGKGNLYHLTTVRESNPAPIHVWWNRMSEIVDLADPVVRGDDGAVMMAKPVGEIGDSASKIYAARFHRGRQSWDGTHLLPYRHKTVKETNNMTQAIFVATGKIYDPVQYVDTARYMGLFHGVSPKDEALTCKDCHEDHVIDFEALGYDVEKDASGNLISATKPGESLNL…	446	1	o420-442i	0		N	noTM	partial?	6	53 - 57	CgkCH	74 - 78	CliCH	110 - 114	ClrCH	151 - 155	CqdCH	206 - 210	CtaCH	361 - 365	CkdCH
2843	>D3S3J8	§	D3S3J8_FERPA	$	Ferp_0660	Uncharacterized protein	Cluster 14 Cytochrome c hypothetical PROTEIN FERP_0660 auch cluster 18	0 / 6 / 66 (distant)	–	–	–	[	Ferroglobus placidus	]	#	MSRSTLTVAFSILSLFFILTNPTVALYEEYRGLMPDWHKAKICMPCHINTLTGKDLEKFLTCTPCHNTKLNLRDQRQIEELHGVDVCIKCHVGSEYDKRNLGIHVHDPHYKLSCSTCHGDVASKPETNLCTECHGSNPHAVHSRVLDEICTACHGEKIKDYIPPTEEKKVSAEKIEKVEVKEERGIIQSISDLILNLLSFIF	202	1	i5-27o	0		N	TM		6	43 - 47	CmpCH	62 - 66	CtpCH	87 - 91	CikCH	114 - 118	CstCH	130 - 134	CteCH	150 - 154	CtaCH
4796	>728876558	§	AIY90869.1	$	GACE_1843	Cytochrome c family protein	Cluster 15	6, 24	–	–	–	[	Geoglobus acetivorans	]	#	MNLRFLVFVIISLVAIFLYTLPNSTYSVLLQTHNVKDISSPSNDIPCTQCHSKIAAELSNSTYHSGMTCEDCHRNPYLGQTVAYDNGTWVSGGEAHAAVKPRCLDCHSKTSITLANGTTVSVPKANAFGDPNYGTDYSAHKKFVQDALNFSLGVGENEACLACHTDFKLNIEFVRPQYYNFTFQSWTSVVVNSLGPANTTVVFKGGSGAKHIWRPLSSINCTDCHADIWNAINHPEPSPNGLTPNSSHVIWYWGGRSNNPQAPIHDISKIGTAYANISDYCLSSCHNPQVSGTLPPELTDAVHVARRLSCYSCHTDSYSVSVFDKTSGGYVAAPWPPNIMGNLDVGIFNAPLILHADSCISCKRAGAPTPPTGPFVSYSEPNNLVYYNGGRV	392	1	i5-22o	1	2-24	N	TM		6	47 - 51	CtqCH	69 - 73	CedCH	103 - 107	CldCH	160 - 164	ClaCH	221 - 225	CtdCH	310 - 314	CysCH
2842	>D3RWI3	§	D3RWI3_FERPA	$	Ferp_0675	Uncharacterized protein	Cluster 15 Cytochrome c hypothetical PROTEIN FERP_0675	24 (distant)	–	–	–	[	Ferroglobus placidus	]	#	MRMHLLLIGLIVFAVALIYSTPSVSVLYGSHKLYNLTGAGNDVDCVSCHPQAADELSQSAYHKTLTCEDCHRNPYMKSVAFDNGSVVTKGSYAHAAYKPRCLDCHSQTSITKADGTVVSVRKADAFGDPGYGSDYSAHKKFVEGSLNYNIFEGENEACISCHTDYKIRFEFIRPLYVEYTIQKDANGNWYVDSSSITYGADNTTLILKPGSGKKHLFIPLNQIKCENCHSDIWATVQTGYNHITTGWKNPPIHDYTRVGTSYSNVTEYCQLSCHNPIVSGSPPAALSETVHAARRLSCYDCHNTAGNNGVFTVYSKPGNIYRNPPWSDRAMGNFDDYAINAPLFIQGNTCVDCKEVRQSTGTWYTPPVTFKSYFEPTTVPPSKI	384	1	i5-27o	1	2-24	N	TM		6	45 - 49	CvsCH	67 - 71	CedCH	101 - 105	CldCH	158 - 162	CisCH	225 - 229	CenCH	298 - 302	CydCH
4422	>630831889	§	KCZ73598.1	$	ANME2D_00669	hypothetical protein ANME2D_00669	Cluster 17 long multiheme and multi-domain F. placidus and Methanoperedens proteins and shorter 12-13-heme Methanoperedens proteins	0 / 109 / 73	–	–	–	[	Candidatus Methanoperedens nitroreducens	]	#	MNKRLLILIFAVLMTTAIYQGFATTYPSYNTEQDCRNCHGNNTSDRHHLLATGGYNCTYCHQILYDNTTQQYYPEVIRNCLTCHSGENHNNCIRCHGTNYIGASPSVTTTFVDISAFNESIHQDINATPPATLNDPDCWMCHYNKDMNRQNVKKCGDCHRKPSQWHGNADITTNISELW	179	1	i5-27o	0		Y	noTM		6	35 - 39	CrnCH	57 - 61	CtyCH	80 - 84	CltCH	92 - 96	CirCH	138 - 142	CwmCH	155 - 159	CgdCH
4361	>630829088	§	KCZ70803.1	$	ANME2D_02828	hypothetical protein ANME2D_02828	Cluster 18, 5-6x CxxCH	6 / 73 (distant)	–	–	–	[	Candidatus Methanoperedens nitroreducens	]	#	MGFPISLFFILNRYKCVKRKSKLFILLHTTYFVLNRTTKIFIKIAALWLFIISAILTPGSAQYIRDWHKPTPCFGCHEETLGAPYGSEECGNCHYYFLDVPKLQEEHNPKICRSCHIGNTMVEGSDKQIFHSGHSAVSCTRCHTEDNFTVIKIESKGFECVSCHGNQVHSIHIKNLGRACPICHGSWAEGRNYKAENTSPIPGKEQGKSVLENFTIFNFLKDLFYAIFGIGR	232	0	o	2	1-17,40-62	N	TM		6	73 - 77	CfgCH	90 - 94	CgnCH	112 - 116	CrsCH	139 - 143	CtrCH	160 - 164	CvsCH	180 - 184	CpiCH
1523	>D3RWL9	§	D3RWL9_FERPA	$	Ferp_0712	Polyheme membrane-associated Cytochrome c	Cluster 19 POLYHEME MEMBRANE-ASSOCIATED Cytochrome C	39	–	–	–	[	Ferroglobus placidus	]	#	MRAKYLAVLLVLLAVFLAGCSGQQGKTATTPTPTPEKTPTPIPTPDIEKIKQEAAEEAIGEAMVLAINTHFDDPNTDEIEGVNVNPEFGCQGCHFGKEAVPRMIEWGKSAHGGHLLEVKEKDLSAAITEEIAPAWAHYDFKQKDRQPCQNCHTSTGFRNFASNPENYNPANNTFLLVGKQKELLYCWACHKVEDRSFQLRNPGKFEKIASYSEPAERIAAVPDLGAANLCMVCHSGRSSGAAIKAAGNIKTHFGAFNSHYLAAGGVIFKLLPYEFDGREYADYNPHESINDLCVACHMPKGSHEFKALKKEGDSIVITAYEETCKKCHGDEEELKATIEEREAQYKATLDYIQQLLANKGIYYDISAYPYFYPSPNPQDGRGPPNAFKDWPDKNTLGAA…	455	0	o	1	4-20	Y	noTM		6	90 - 94	CqgCH	148 - 152	CqnCH	186 - 190	CwaCH	230 - 234	CmvCH	293 - 297	CvaCH	324 - 328	CkkCH
4411	>630831567	§	KCZ73276.1	$	ANME2D_00342	formate-dependent nitrite reductase, periplasmic cytochrome c552 subunit	Cluster 62 formate-dependent nitrite reductase, periplasmic Cytochrome c552	15	–	–	–	[	Candidatus Methanoperedens nitroreducens	]	#	MLFIGMNLCSLLRKRCVLILIISFFVLITIVSADDDLPCYHCHTKVVNEFRNNIHYHKGFTCTDCHGGSTQSNTTSISIGVMSGDFIGGPTRNNITNTCSNCHVQEATDYKQSIHWEEIEKGHPEAATCTDCHGIHEIRAINDPKSLSNHQNSPTTCAKCHSNPEIMSAWYYGIKTDRFDTYKESFHWKALKSGYVVVATCADCHNNHDTKSHTDPTSSTYPDNLPQTCGKANCHPGTKFDAKIAAGLIHDKESLHTGRLVFNKTGMDVQMKSYYLGPFDLAYWIAIFFKILTAGVIGLFAGMVILDFLSRLRIYRRW	318	2	i16-33o284-306i	2	8-30,284-306	N	TM		6	39 - 43	CyhCH	62 - 66	CtdCH	99 - 103	CsnCH	129 - 133	CtdCH	157 - 161	CakCH	201 - 205	CadCH
605	>G1FE82	§	G1FE82_METTE	$	cytC	Cytochrome C (Fragment)	Cluster 02 Cytochrome c	95	–	–	–	[	Methanosarcina thermophila	]	#	MVVMNRLNLLVSGVAVLLLMAAGAYSSLGYAGNDQIASHYMTKGEWSDTVCGGCHFDVYENVNDSYHVQVDMNRWSPLTNFDLETSGEEEWVKEFGKYHPGGGPLAKYGIGIDCMMCHEQYGLYDSEARAEKIEEGDYEDANSAAMVNSSFAARTNPIQFFVYNANLLTPYPLLIVFHDNVNGAPQESSCAEKCHITDVEPRAVSWGDEESYAESDVHAAKGVECTECHHTEGFIITSDHQIGRGNTSDSPDLPESHYDGTMRSCDDAECHAGISHGPFADSHMEFLACEACHIPKLPGGDLPGGKPLESFSWQNGEREDVYREADFQPALAWYNGTFGDVLPSVDTRNDTDVMLTPFNNITGTWWDAGTDPEVLANPNTSISTGDPIPVQYVKAADAN…	502	1	i7-29o	1	4-26	N	TM		5	51 - 55	CggCH	114 - 118	CmmCH	225 - 229	CteCH	289 - 293	CeaCH	453 - 457	CkdCH
2853	>Q8TSY5	§	Q8TSY5_METAC	$	MA_0658	Uncharacterized protein	Cluster 02 Cytochrome hypothetical PROTEIN MA0658	95	–	–	–	[	Methanosarcina acetivorans	]	#	MVIMNRLNLLVSGVAVLLLLAAGAYSSLGYSGNDAIASHYMTKGEWSDSVCGGCHFGVYENVNNSYHVQVNMSRWSPLTNFDLETSGEEEWVKKFGMYHPGGGPLAKYGIDIDCMMCHEKYGLYDFDARAEAIANGDFANANSLAVANFSATAQSDPLHLFVYTANVLTPYPLLIVFHDAVNGAPISCAQRCHRIDVETSAVMWADEEDFEESDAHAANGVECTECHHTEAFIITSDHQIGRGNTSGTPDLPDSHYDDTMRSCDDAECHAGISHGPFADSHMEFLACEACHTPELPGGDLPGGNVLESFSWQNGEREDVYRDSDFQPALAWYNGNFGDVLPSVDTRNDTDVKVTPFNNITGTWWDAGTDPEVLANPNTSISTGDPIPVQYVKAADANGD…	500	1	i7-29o	1	4-26	N	TM		5	51 - 55	CggCH	114 - 118	CmmCH	223 - 227	CteCH	287 - 291	CeaCH	451 - 455	CkdCH
1782	>Q12W76	§	Q12W76_METBU	$	Mbur_1385	Protein containing signal peptide, multiheme Cytochrome c-like region and nirT like region	Cluster 02 Cytochrome hypothetical PROTEIN MBUR_1385	95	–	–	–	[	Methanococcoides burtonii	]	#	MARLEIILLGAAIFIFAFAGVFAGMGYSGNEAIATHYMTEGEWSDASCGGCHFTAPDHVATNTHIQRDIGEWDPLTNFDIEVEGEDEWVKNFGAYHPGGGELEAYGVDVDCMICHEQYGEYGFDARAELFAAGDFENANAAAMEAANIKVQQDTIRKITYVGNAVTPLPLLLLFHDSVNGAPVKESCSDNCHVTNVETTAVTWASEDYHKFDAHADVNCVECHEISQSSMFVKQDLENIHEVEAETKSCDDPGCHKGISHGPIVDAHETVACESCHIPALPGGDLGGVIPLASFDWSNGERVDSYKDDSFEPVLAWSNGIEGHELPATDGRGEDGVLLEPFNVVTGIWWDAGINSEIVSSPDTSNEIGDAIPVSDVKAADSNDDGVVTADEMRSFDGDI…	490	1	i7-29o	1	4-26	N	TM		5	48 - 52	CggCH	111 - 115	CmiCH	219 - 223	CveCH	272 - 276	CesCH	436 - 440	CadCH
4754	>695944218	§	KGK98176.1	$	LI82_10655	Hypothetical protein li82_10655	Cluster 02, hyp protein LI82_10655	95	CDD_234538		1e-07	[	Methanococcoides methylutens	]	#	MAKLEVILLAAAIFIFAFAGVFASMGYSGNEAIAHHYMTEGEWSDSSCGGCHFTVSDHVETNTHIQRDIDEWDPLTNFDIEVEGEDEWVERYGAYHPGGGALEEYGVDVDCMVCHEQYGMYDFDARAMKFAEGDFENANAAAMVDANAAVQKDNIRKFTYFSNAVTPLPLLLLFHDTVNGAPAKESCAENCHEANIPTTAVMWSAPDYEEFDVHAEVECAECHEISHSSLLVKADVENIHELEAETRSCDDADCHAGISHGPIADAHLETVECESCHIPALPGGELPGGTTLESFDWSNGERVDSFKTETIIPVLAWSNGFGEDELNIPDGKDDADVKLAPFNIVTGIWWDEGVNPEVAESPDTSKEIGDPIAVAYVEAADADRDGMVTVDEMRGYDGD…	491	1	i7-29o	1	4–26	N	TM		5	48 - 52	CggCH	111 - 115	CmvCH	219 - 223	CaeCH	273 - 277	CesCH	437 - 441	CadCH
4397	>630830730	§	KCZ72440.1	$	ANME2D_00867	Nitrate reductase cytochrome c-type subunit (NapB)/NapC/NirT cytochrome c family, N-terminal region	Cluster 03 Cytochrome c multiheme	16	–	–	–	[	Candidatus Methanoperedens nitroreducens	]	#	MISRKWLKVIAGTVFGLMALLLIQVAHAVEEFQISYSCIDCHQDRYNEWARSMHAIAVSDPVFEAAYIRALKSDPEYRYYCLTCHSPTTIKTNDFNLTKSVSIEGVTCSFCHTVTGIENNSYVFNQSNPMQGPYDDSNTDAHDSAYSPLLTTSEFCAVCHEFSINGVPVYETYTEWKESPYAAEGKQCQDCHMETKSGVAAKDGPVREKVYQHFWYGGHSGQFLEKAFQIESRVQQIGDKIIVTLNVTNSNVGHMVPSGFPSRKVILDFKASDGQGKIIFSDQRVYAKTLLDTYGNEVNDFWKAASIARDNRIKPKESRIEVFEFEMPEGISKLNTQATLIYQLNAEIITRSVESMNVEIAKNEGTTLLSRAAAVEIVSTPKEAPTAGWAGFIAIMVAA…	408	2	i7-29o386-403i	2	7-29,382-403	N	TM		5	38 - 42	CidCH	81 - 85	CltCH	108 - 112	CsfCH	156 - 160	CavCH	188 - 192	CqdCH
1224	>564599778	§	WP_023844878.1	$	MettiDRAFT_1175	hypothetical protein	Cluster 03 Cytochrome c multiheme	16	–	–	–	[	Methanolobus tindarius	]	#	MRGILVKGSLFFAIFILLLVSGNFANATPATQAGEYSSDDFAYESRCRQCHAIIYADWEGTMHFNAYLDPFYLEEVKIASEDTDGELDEFCSRCHTPIGVVSGEIPPIDGSEMSDIARLGVQCDFCHVVSGSNGTGNAPFTVSPGDTKWGPFNDSRDAYHKSEYLELYTQSEYCGMCHQVINPVNGLVIDDTYSTWKESQYAEENVVCQDCHMTEGITEFKANPGRASSSAPKRDHISSHDIVGANTLIPPMFGAENVAEMAVERLEKATTIELTAPEIASAGDEVTIDVAITNSGAGHKIPTGVSEIREIWLEVTATDANGESIYDAGSLDADGNIIDAKMLYNNVLGDTNGEETKSFWLAESILEDNRIAPKETVTEHHSFVLPENAVYPITVESTL…	473	1	i5-27o	1	4-26	Y	TM		5	47 - 51	CrqCH	91 - 95	CsrCH	123 - 127	CdfCH	174 - 178	CgmCH	208 - 212	CqdCH
2873	>L0KY92	§	L0KY92_METHD	$	Metho_2251	Uncharacterized protein	Cluster 03 Cytochrome c multiheme	16	–	–	–	[	Methanomethylovorans hollandica	]	#	MIALYAITFNALAVTPTAYGELSSDMFADSDKCSQCHAIAHDQWKGTMHYNAYEDPFYQKEVLAASNDTQGIVDEFCSRCHTPIGVVSGEIPPVGGANLSAIAREGVQCDFCHVISVSNGTGNAPFVVSPGNIKWGPFDDSKSAYHESEYLELYTTSEYCGMCHDVTHPLNGLVVDDTYTVWKEGPYAEEGVECQDCHMTSGITKFEANPGRAGSGAQKREHISTHAIVGGNAFITEILGEDKYKEMAVERLKKTATLSIDAPQIGQRGDNLSLNISITNSGAGHKIPTGVSEIRQMWLTVSVKDGSGKQVYNTGDVYDNGTVGNAKIYNTVLGDAQGQPTLSFWLAQSILEDNRIPPRGTVSEKHSFRIPEDVTYPLAIEVTLQYRSAPQDIIDHLFG…	461	0	o	0		N	noTM	C-term TMH: OCTOPUS	5	33 - 37	CsqCH	77 - 81	CsrCH	109 - 113	CdfCH	160 - 164	CgmCH	194 - 198	CqdCH
616	>M1P6N4	§	M1P6N4_METMZ	$	MmTuc01_0647	Cytochrome c family protein	Cluster 03 Cytochrome c multiheme	16	–	–	–	[	Methanosarcina mazei Tuc01	]	#	MKSPGLLSLIITILFAGLIIFAGAAEPSGPGDFTSNQFSKSGICSNCHGSSFGEWAGSMHSLADSDFFYNAMLQEYGVAAEAQGLSPEFCSRCHTPIGVVSSEIPPLDGSHLSEVSKEGVQCDFCHVVAESEGIGNAPYILEPGSVKWGNREDAESPSHETEGHEFYDDSAYCGMCHNIYHPVNNLTLAATYTEWEESPYAENGVNCQACHMTPGIVKFEKNPGKAASSGPKREHVYTHHFVGANAFVTGEMGEGRHEKRAIEYLQNAAKLEVNASDSAEPDENVEVEVKITNVGAGHKIPTGVTEEREMWLELTVSDSEGKELYHSGALDSKGGIDPEATVYHTVFADTDGKPTVKVWEAASIFSDNRIGPKESVIEKHSFIMPENASNPISTKAVLH…	459	1	i5-24o	1	4-26	N	TM		5	44 - 48	CsnCH	90 - 94	CsrCH	122 - 126	CdfCH	173 - 177	CgmCH	207 - 211	CqaCH
563	>D1JAS0	§	D1JAS0_9ARCH	$	BSM_26780	Conserved membrane protein	Cluster 03 Cytochrome c multiheme	16	–	–	–	[	uncultured archaeon ANME-1	]	#	MKVIILLVMATMIAGTLLAGTIVAGAIESSDFDDPTVCKGCHGEIYNQWDGSMHSIAYTDPVYLTEEEMASRETDGLTDTYCARCHTPIGVLSGEVPPIGLENLSEISKKGVQCDFCHSVNKSTGIGNGAFLVSTDGIKRGPYDDSKSPYHGSMFSALHTKSEFCGMCHDVNHPVTGIPIEATYTEWKKGPYNSTTQCQDCHMTPGITHFELNPGKASGIGPYRDHVYTHYFVGGNAAVTGVIGSEVHQSMAEERLKSAATLALDAEMKDNEAEITVKVTNAGAGHKLPTGLTEAREAWIEIQAKDASGKEIYHSGGLGSEGEVDPDAVMYHAVLGDASGNPTMKVWEAESILFDNRILPKETRVEKFSFAIPGGLKGPITVDAKLNYRSASQKLLDEL…	451	2	i5-27o427-446i	2	5-27,425-446	Y	noTM		5	38 - 42	CkgCH	82 - 86	CarCH	114 - 118	CdfCH	165 - 169	CgmCH	198 - 202	CqdCH
1871	>F2KPZ1	§	F2KPZ1_ARCVS	$	Arcve_0466	Putative uncharacterized protein	Cluster 03 Cytochrome hypothetical PROTEIN ARCVE_0466	16	–	–	–	[	Archaeoglobus veneficus	]	#	MRLIPVLVLILALLMAACAEKPEPVGKAETVKPTVKPIERETLYEKAEERTLSTATTSLFAASGNCEFCHNGLVDRDGNDVSIVNDWSQTMMSNSARDALWQAKVSSEVSRNPHLREVIEEKCAACHMPMAKVQAKVDGKTIAVLDGFLKDGELHEIAMDGVSCTLCHQIQDVNFGKEESFSGGYVIDTETPKPDRTIFGPFKEPAMALMMKNHVGYTPEFGSHVEESELCAVCHTLYTPYLDSNGSVAGVFPEQTAYLELLHSSVNKSCQDCHMPKTDGVRISSRPMNPNMLPERSPFGKHHFAGGNVPMLQALGCYTGAERTMEQLRTAATLTIESAAKKGDEIEVIVKVENKAGHKFPTGFPSRRAWIHLKVVDKDGNVVFESGKPDSDGRISGCD…	545	0	o	1	1-23	Y	noTM		5	66 - 70	CefCH	123 - 127	CaaCH	164 - 168	CtlCH	231 - 235	CavCH	270 - 274	CqdCH
4769	>695945510	§	KGK99459.1	$	LI82_01510	Cytochrome c family protein	Cluster 03 Cytochrome hypothetical PROTEIN LI82_01510	16	–	–	–	[	Methanococcoides methylutens	]	#	MLLLFASFVLLATGTAVAAEPTGFGELDSDDFDSHSKCANCHAIIRSQWQGSMHAYAYTDPLYQAELQMAGEGTGGQTDEFCSRCHTPIGVMSGEVPPIDGSMASDVALEGVQCDFCHTVPEGAVGDGAFVSTPGEIKWGPHDDAPSAAHESEFNEFYTDAEYCGMCHNVNSPFNGLPLDDTYTSWADSQYAEDEVACQDCHMSPGITQFEANPGRSASSAPKRDHISLHDIVGANSFMLGELSDGQYGEKAVERLQQAAKLEVSAPEEAISGETVMFDVSITNSGAGHKLPTGITEVRQMWLAVSVTDAEGKELYRSGQLNSEGSIEDAVIYHTVLADADGQITDKLWEAESIVSDNRILPKETAVESHSFVMPEDAVDPILVEAKLLYRSASQDMVD…	455	1	o432-451i	2	2–24,432–452	N	noTM		5	38 - 42	CanCH	82 - 86	CsrCH	114 - 118	CdfCH	164 - 168	CgmCH	198 - 202	CqdCH
1875	>Q12TJ8	§	Q12TJ8_METBU	$	Mbur_2376	Putative uncharacterized protein	Cluster 03 Cytochrome hypothetical PROTEIN MBUR_2376	16	–	–	–	[	Methanococcoides burtonii	]	#	MTFLLFVAAILFVTCTASAVDPTGFDELNSEDFVTNSKCANCHAILRSQHEGSMHAFAYSDPLYQKEALLASEDTNGQTDEFCSRCHTPIGVVSGEVPPIDGSMISDVAAEGVQCDFCHTVSESAGIGDGSFVSSPGDVKWGPRDDAPSAFHESEFNGLYTEAEYCGMCHNVNSPFNGLPLDDTYTFWSESSYAEEGVVCQDCHMSPGITHFEADPGRSASSSPKRDHIPVHEIVGGNYFMLDILTDGKAGDAAVERLQKAATLEVDAPEDAISGDDVSIKVSVTNSGAGHKLPTGISEIRQMWVSVSVTDADGVLLYSSGTLDGEGNVEEGIIYHTVLSDADGDVTTKLWQAEAIVSDNRILPGDTAVESHSFVMPEGAADPILVEAKLLYRSAPQSI…	457	1	o434-456i	2	1-23,434-456	Y	noTM		5	39 - 43	CanCH	83 - 87	CsrCH	115 - 119	CdfCH	166 - 170	CgmCH	200 - 204	CqdCH
2640	>D7EAH3	§	D7EAH3_METEZ	$	Metev_2145	Uncharacterized protein	Cluster 03 Cytochrome hypothetical PROTEIN METEV_2145	16	–	–	–	[	Methanohalobium evestigatum	]	#	MIRTIFAPIFLVLFILLLSPVVFAAEPTGHGQVSSDQFKESSRCSTCHGITHSQWDGSMHSNAYIDPFYQKEYQVASEDTNGKTDKYCLRCHTPIGVASGEAPGEELSDVSREGVQCDFCHSVSGNAGIGTSSAPFILSPGEIQRGPLKESESTYHDTKYSILHTKSEFCGMCHYVKNSNGVLVDDTYKVWKNSSYSSEGTQCQDCHMSPGITNFEINPGRSATGAPKRDHISLHYFAGANAFVTDILDEETHRKRAIERLGKATTMELKSPVNASKNETVNVEVAITNSGAGHKIPTGVSEIRQMWTRISVTDGNGNRIYHTGLMDKQGNIESGTHIFNMVLGNSKGKQTLKFWNAETILSDDRIPPEETVVQKHNFSIPADVEYPITVNAKLQYRSA…	467	2	i5-24o438-460i	2	5-27,437-458	Y	TM		5	44 - 48	CstCH	88 - 92	ClrCH	117 - 121	CdfCH	170 - 174	CgmCH	203 - 207	CqdCH
2874	>Q8PZ61	§	Q8PZ61_METMA	$	MM_0633	Uncharacterized protein	Cluster 03 Cytochrome hypothetical PROTEIN MM_0633	16	–	–	–	[	Methanosarcina mazei	]	#	MIIFAGAAEPSGPGDFTSNQFSKSGICSNCHGSSFGEWAGSMHSLADSDFFYNAMLQEYGVAAEAQGLSPEFCSRCHTPIGVVSSEIPPLDGSHLSEVSKEGVQCDFCHVVAESEGIGNAPYILEPGSVKWGNREDAESPSHETEGHEFYDDSAYCGMCHNIYHPVNNLTLAATYTEWEESPYAENGVNCQACHMTPGIVKFEKNPGKAASSGPKREHVYTHHFVGANAFVTGEMGEGRHEKRAIEYLQNAAKLEVNASDSAEPDENVEVEVKITNVGAGHKIPTGVTEEREMWLELTVSDSEGKALYHSGALDSNGGIDPEATVYHTVFADADGKPTVKVWEAASIFSDNRIGPKESVIEKHSFIMPENASNPISTKAILHYRSASQVHIDELFGEGA…	444	0	o	0		N	noTM	C-term TMH: OCTOPUS	5	27 - 31	CsnCH	73 - 77	CsrCH	105 - 109	CdfCH	156 - 160	CgmCH	190 - 194	CqaCH
1908	>D5E776	§	D5E776_METMS	$	Mmah_1518	Putative uncharacterized protein	Cluster 03 Cytochrome hypothetical PROTEIN MMAH_1518	16	–	–	–	[	Methanohalophilus mahii	]	#	MYSLLLINIDGDFKKGYVVKNISIFIILTFFFACAGIVADASPTEADSLSHEDFTSYSTCNRCHAITTSQWEGSMHYHAFDDPFYQEELKLASEETNGSLDVFCTRCHIPVSVVSGQVPPIDNPDISEEADEGVGCDFCHSVKESSEIGNGGYAVAPSETKYGPFDDSESTFHESQYSEFYTKSEYCGMCHQITHPTSGVVLDDTYQAWSEGPYAEEEVQCQDCHMTPGITEFEANPGRAGSGAPKRDHISVHNFAGANVFVTGILGEDDHKEMAIKRLQEVATLEVNIPENAQPGEEVAIKVSITNSGAGHNLPTGLTEARQMWTQVDIKDSQGREIYSSGNLDEDGNIENGIIYWALYSDADGNHTQKLWEITDVISDNRIAPESTAVEVHNFTVPE…	475	2	i17-39o452-471i	2	20-42,450-471	N	TM		5	60 - 64	CnrCH	104 - 108	CtrCH	136 - 140	CdfCH	187 - 191	CgmCH	221 - 225	CqdCH
2658	>F7XQD8	§	F7XQD8_METZD	$	Mzhil_1772	Uncharacterized protein	Cluster 03 Cytochrome hypothetical PROTEIN MZHIL_1772	16	–	–	–	[	Methanosalsum zhilinae	]	#	MAAFLLLSILIPAGMTNAGTPTQPSELSAEQFDRPGHCSTCHGVLHSQWSGSMHSYAQTDPFYLKEFEIASHDTDGLTDQYCAQCHTPVGVLTGEFEHRTLSEVSVRGVHCDFCHSVSGMVGVGNAPYIVTPGDTKWGSIQDPVETPAHESEYLELQTRSEICGGCHYVIHPTRDLVIDDTYLQWKNSTYAIEGTQCQDCHMTPGITQFQANPGRVTGNTPPREHVSIHYFVGANAFITDIMGSTTHRDRAIENLQHAATIDIHAPETARVTDTIIANISITNTGAGHTIPTGVADIREVWTTVRVIDREGNVIYSYGTVDENGDIDPGTYIYNIVWEDEDGEPTTYFWRAEGVLSDQRIPTEGTVYEEHIFEIPENVSFGLTVDARLNYRSASQEKID…	461	1	o436-455i	2	1-18,433-454	Y	noTM		5	38 - 42	CstCH	82 - 86	CaqCH	111 - 115	CdfCH	163 - 167	CggCH	197 - 201	CqdCH
3885	>O29031	§	Y1237_ARCFU	$	AF_1237	Uncharacterized protein AF_1237	Cluster 05 OTR Cytochrome, only first half of the OTR homologs present	10	–	–	–	[	Archaeoglobus fulgidus	]	#	MRAINKFLITVCIALLASVAVALGDGEETGEAEEFKVIDHSKVWEEKGITKYEGSKTCIQCHEDKVRQFFHSYHYQLFSENEGINGKTMIFGGKMAFNDYCMAMFVNNGTKVVNWIGYITLKKAPEGYEDLVGSFTGLTGCSMCHGVGMGLPPSPQESEEQLGNIDCLACHAKPDVYVSGVLGIKLGLKNVTKDDQGRWRYVINVPTEELAKSIINRPQSKNCLACHAFSGGGPHLKRPNIAPDLLNPELAAEFDVHFKAGLGCTDCHSGENHEFGTNSVDTWSREGEGAEVQQLPH	297	1	i7-24o	1	3-24	Y	noTM		5	58 - 62	CiqCH	141 - 145	CsmCH	167 - 171	ClaCH	223 - 227	ClaCH	264 - 268	CtdCH
2807	>H6QAI1	§	H6QAI1_PYROT	$	Pogu_1434	Uncharacterized protein	Cluster 11 Cytochrome c Pogu_1434	0	–	–	–	[	Pyrobaculum oguniense	]	#	MDIGDCGCGAVVYTGQERGVRLAIILLLLFLSVVGYAYYGSGAKCGNCHGNSNPCSCHTISLSNTAHQMLNSATLDRSPPPPNQRRGDSPSYCSCHWGIGGQPTGGRGMSPSCVCHAVIHVNLAKHGAQHISEVLVEGYLPLINPPYVSPTLVYKQAKIWYNCTNTGGRTLGNCPPNLYNLVTGLYNTFGTGSTNIVVVALWDWYVGDVVLSLPGRGPTGLAGAYGNVGDNSWVSCFVCHFVYTSPWYVAGIYNTTKSTDQISRFVQHPDTCQPCHGVSANVRDNTIRTSVWAHNILGYKVNGPDAIWSNCGVCHSAINNVVSTSVHYQVGCKCHSVVHIGYNYNGWLTGLYTFVGSTGGATPPFETVPSIARLAMTYTPLNASKVLGYLVGNITSASA…	514	2	i20-42o489-511i	2	18-40,489-510	N	TM		5	45 - 49	CgnCH	236 - 240	CfvCH	272 - 276	CqpCH	311 - 315	CgvCH	441 - 445	CfnCH
1238	>D1JH56	§	D1JH56_9ARCH	$	BSM_13410	hypothetical secreted protein	Cluster 14 Cytochrome c	–	–	–	–	[	uncultured archaeon ANME-1	]	#	MKIFALLVVVIIAAVVFTGMGVGEEVIPPNPRGFIGSWHPAPECGQCHVSLLSKEALLAKLGSCNCHRAAYTSAGAIDGDKIRKNAHGSMVCIDCHVGSGIATSEGELFCDDLHRLHSPVDCQACHGEGANIVIPASVNCDFCHRGDAHAIHGDNTGNLCVSCHGAFGIEYKEKGYVLIEGIPVEKGSEEMTYPTITNIVKAVINLIKGSEEGGAQ	216	1	i5-27o	1	1-23	N	TM		5	44 - 48	CgqCH	92 - 96	CidCH	122 - 126	CqaCH	140 - 144	CdfCH	160 - 164	CvsCH
1870	>F2KMU6	§	F2KMU6_ARCVS	$	Arcve_0079	Putative uncharacterized protein	Cluster 14 Cytochrome c hypothetical PROTEIN ARCVE_0079	–	–	–	–	[	Archaeoglobus veneficus	]	#	MLKKRLILLTLLCIILISGKALSAQQHVPGYGEICFPCHELLLSKQEQISKLSHCRCHSVDIWKGEHVVMEKLSKLHGLDPCIRCHVGAGYSSENLDAIAVHVPHTNVKCSACHGEGVVVKPDSKDCYYCHKGGVHEIHYGILNEICVACHGKVIYKFAELKEEVGVKETPQEEKPKPFSLYDVLKSLFTSLTGRI	196	0	o	1	6-28	Y	noTM		5	35 - 39	CfpCH	82 - 86	CirCH	110 - 114	CsaCH	127 - 131	CyyCH	147 - 151	CvaCH
1239	>D1JH49	§	D1JH49_9ARCH	$	BSM_13340	hypothetical secreted protein	Cluster 15 Cytochrome c	–	–	–	–	[	uncultured archaeon ANME-1	]	#	MKSKGIALLAVAIVAIGIFALPSSVSLFSGQHTWYDIGESVGGTPGANNVPCEKCHAEIELEMVSGGNGAHEGLTCSMCHRAYFTGYTYGRGGYAVGGTPYPPIPGQEAHAASTVECMDCHAAYDSAVNHSWQDPEYAGKCGNCHLDGNYGAGCLAAGGFGLTPYASDTGTKAAHKKFVLDSIDEPLMDGANEACIACHTRIGVNITWTKNKNLEFDASEDGTGVWTIPSFAAGGSDVVSVSYPNNWTG	249	1	i5-27o	1	6-28	N	TM		5	52 - 56	CekCH	76 - 80	CsmCH	117 - 121	CmdCH	141 - 145	CgnCH	195 - 199	CiaCH
1932	>F2KMU7	§	F2KMU7_ARCVS	$	Arcve_0080	Putative uncharacterized protein	Cluster 15 Cytochrome c hypothetical PROTEIN ARCVE_0080	6 (distant)	–	–	–	[	Archaeoglobus veneficus	]	#	MTIGKLAVISCTLMAVSLIVLPQTVSLFVGQHMWYKLDGGYRISTDVPCEKCHADIVDEMESTVGPHTGETGYGRMDCEFCHRVYWGDYQYATAGESEIVIGEKAHAASTVACMACHGCVKKKEFDAILGGSHTGSPYFSYDQCAKCHGENTGDYSPDVPPAGGFGLTNYSGDTGRLEAHMVFVLNAINSSKMVDSNEACIACHTYVPVKINWTHKVSLEFNCTYEYNTGTSGVTTHYNVTNWTVNGTRYTTVYGNTTGNGSVNDASNWPGW	272	1	i7-29o	1	7-29	N	TM		5	49 - 53	CekCH	78 - 82	CefCH	113 - 117	CmaCH	144 - 148	CakCH	200 - 204	CiaCH
2852	>D3S3K7	§	D3S3K7_FERPA	$	Ferp_0669	Uncharacterized protein	Cluster 15 Cytochrome c hypothetical PROTEIN FERP_0669	–	–	–	–	[	Ferroglobus placidus	]	#	MMLTPRVILSIVILLAVGVLVLPSTVSLFAGQHDWYNIDARGNDIPCEKCHADVYDELKNNPYHENFTCDLCHRAINISYASGYSNGPDMSYEWGAHAASTVSCLVCHSGPNSGEGAMHEHHEVVADCSVCHSPSPTDYPPVAGGFGLTGEANDTGTYAAHRQFVLDAKNNSLMTSANEACIACHTHVPVRINWSHAVSLELNATQILSEWTTENYNANGTAVRIVWGNAEGTGGLLYNGTTTKSWGTGTWP	252	1	i7-29o	1	6-28	N	TM		5	47 - 51	CekCH	69 - 73	CdlCH	104 - 108	ClvCH	128 - 132	CsvCH	181 - 185	CiaCH
4359	>630829084	§	KCZ70799.1	$	ANME2D_02824	hypothetical protein ANME2D_02824	Cluster 15, containing 03 proteins with 8xCxxCH, the remainder contain 4-5	–	–	–	–	[	Candidatus Methanoperedens nitroreducens	]	#	MDRKFSLAIIALVGIGVFALPATIALFAGQHSFYNIDATGNQIPCQKCHGDVKAELGSGFGYSPTTGTPGPHAKFKCEYCHRAEQGYSSGDDGYGLIYYRGDGFNGDGERSLVISIYDYETRAYPEYILAEGDISEAAPGVIGSISPGSGTGVLRYAGSYLRPAYRNGEPIDTNPTTRFGGFDPTRITNWRWRGAYYEPADLDGAGSRSVNPGSKYHAASLVSCMECHGGEYPVGHYSRLIDDERVNTEGIKCGDCHYGEAINLVTDLRAGGFGLTEDLRVDLETGELINLDTGEAEAHNAFVKTDPGNILRYQYGAANAACVSCHTHVAVDISFTNRYKIKLDAVAGSNGEWYVGDYSAEGSVFIPTYGNRSGGTYATGDKSINWVPGTDLYINGTGE…	430	1	i7-29o	1	7-29	N	TM		5	45 - 49	CqkCH	77 - 81	CeyCH	224 - 228	CmeCH	253 - 257	CgdCH	322 - 326	CvsCH
4360	>630829087	§	KCZ70802.1	$	ANME2D_02827	hypothetical protein ANME2D_02827	Cluster 15, containing 03 proteins with 8xCxxCH, the remainder contain 4-5	1 (distant, central 3 heme-binding motifs; Kern et al.,2011)	–	–	–	[	Candidatus Methanoperedens nitroreducens	]	#	MDRKFSLAVIALVGIGVFALPSTIALFAGQHTFYNIDATGNQIPCQKCHGDVKAELSGQAVNPVTGTKGPHSNFQCEYCHRAEAGASSGDNAYGVIRYGDGTPANTRFLAVTMNDLENKSWPMTINGSDPTVSGPRGQYKLSPTTPGGVLTANREREVSTYNRTTGQPLDTNETTRYTGLRLANAVWTGTGDNQVLNLNGAGSKAVNPGTRYHAASLVSCMECHGGEYPLGHYTRLLNDEAVAESGSTCQECHYGPSGRYWTDLAAGGFGLTDAPGDTGEAEAHNAFVKQDPGGILRFQYGAANAACVACHTHVAVDINFQKRYKIKLDANAFDDGSWGVGGYAAEGVVNISVYGNSTGSTFAISDQDYSWTPTETLYIGGDKAKVITGLSNDSDDSET…	403	1	i7-29o	0		N	TM		5	45 - 49	CqkCH	76 - 80	CeyCH	220 - 224	CmeCH	249 - 253	CqeCH	307 - 311	CvaCH
4792	>728876091	§	AIY90402.1	$	GACE_1361	Hypothetical protein GACE_1361	Cluster 18	0	–	–	–	[	Geoglobus acetivorans	]	#	MKRRIVILLALFVLGVLVLGCAQQEEAKTTPTPAKTVEKTPTPKPKEEKTPKPTPTPEKKSTPTPTPTPKKVEASSPLVECTVCHTKSTDYKPHVNGGQYCANCHGSNPHTIHVGPGTINLECSVCHGPPDNIQIPKPIEEGRTVCENCHAYPDATKPSYGNLVNIHLPRGKYCTVCHGTDVSGLHTAADSFVE	194	1	i5-22o	1	5-24	Y	noTM		5	81 - 85	CtvCH	101 - 105	CanCH	123 - 127	CsvCH	146 - 150	CenCH	174 - 178	CtvCH
4791	>728876090	§	AIY90401.1	$	GACE_1360	Hypothetical protein GACE_1360	Cluster 18	0	–	–	–	[	Geoglobus acetivorans	]	#	MCSQSYEKAPEKTPVPEQTPLSDVQKSVTPTPAPETGTDYGSTAPELEGPVCENCHLNSKRQYVPQADKVEGHLDGTEFCQYCHTKGDDVVRELGNLHHSKYSDCTKCHVDYDLEKMDCGSCHAYPDPFEPSNGNLLKIHLSRGVGCKDCHGTDFLRIHQDKKIFPDKFGIES	173	0	o	0		N	noTM		5	52 - 56	CenCH	80 - 84	CqyCH	105 - 109	CtkCH	119 - 123	CgsCH	147 - 151	CkdCH
4801	>728876569	§	AIY90880.1	$	GACE_1853	Hypothetical protein GACE_1853	Cluster 18	0	–	–	–	[	Geoglobus acetivorans	]	#	MPCHINTLSGEELEKFLRCTPCHNREVDLKDQNQLLKLHGATVCIKCHVGSNYDINNIGLKVHVPHMKVSCDNCHGTDGAISKPDRNKCTDCHGSNPHSVHSRVLDDICFDCHSEYMKDYLPKINKKELESVGLQVTPTPERPQEAQVSFKSLSDFILWIVDLLF	165	0	o	1	147-165	N	noTM		5	19 - 23	CtpCH	44 - 48	CikCH	71 - 75	CdnCH	89 - 93	CtdCH	109 - 113	CfdCH
1869	>F2KRJ4	§	F2KRJ4_ARCVS	$	Arcve_0741	Putative uncharacterized protein	Cluster 18 Cytochrome c hypothetical PROTEIN ARCVE_0741	6 / 73 (distant)	–	–	–	[	Archaeoglobus veneficus	]	#	MKTKMLILLMVVLVAGLFAGCTTTEEVATPTTKVTQEETPTATPVEETPAPTPTPEKTPQPSAPAAAAATIDCSVCHKKASDYAAHKDGNGCLKCHGTDPHKIHVGEGTINLECSVCHGTSDKISIPEAPDGQPSCVLCHDSKDPVKPFKDYVNVHIPRGKPCTVCHTQPIDELHKAADAGAQ	183	0	o	1	5-27	Y	noTM		5	73 - 77	CsvCH	92 - 96	ClkCH	114 - 118	CsvCH	136 - 140	CvlCH	163 - 167	CtvCH
1941	>F2KRJ5	§	F2KRJ5_ARCVS	$	Arcve_0742	Putative uncharacterized protein	Cluster 18 Cytochrome c hypothetical PROTEIN ARCVE_0742	0	–	–	–	[	Archaeoglobus veneficus	]	#	MRATIFLITLILIFATATTLCIQTEEVKEKSSEFVVPTPAPQETPEVQSTAAKAEPIDGNCLACHYNAKRQYIPQVEKISGHLDASEYCIYCHVKNAPELTPEQLFQEVHKLHTSKYSDCDKCHKTYTKEELACGNCHAGDPFKPSYGNVFEIHSPRNVGCMECHGDDFARIHIDRKPFPAYFSFPE	187	0	o	1	4-26	N	TM		5	61 - 65	ClaCH	89 - 93	CiyCH	120 - 124	CdkCH	134 - 138	CgnCH	161 - 165	CmeCH
2652	>D3RZP3	§	D3RZP3_FERPA	$	Ferp_1813	Uncharacterized protein	Cluster 18 Cytochrome c hypothetical PROTEIN FERP_1813	6 / 73 (distant)	–	–	–	[	Ferroglobus placidus	]	#	MKKWIAVTLVILAVLVAGCAEEKVKPTPTPEEKKETPKEEKATPEKKTPTPTPEKKETPKATPTPKPTPKKVEAKSPVVECTVCHTKSVDYKPHVNGGQLCGNCHGWDPHKIHVGPGTINLDCKVCHGTPPKLVVPKPIEEGRTVCENCHAYPDAVKPSYGNLVNIHLPRGKYCTVCHGTDIAGIHKAADKFVEQ	195	0	o	1	4-23	Y	noTM		5	81 - 85	CtvCH	101 - 105	CgnCH	123 - 127	CkvCH	146 - 150	CenCH	174 - 178	CtvCH
2651	>D3RZP4	§	D3RZP4_FERPA	$	Ferp_1814	Uncharacterized protein	Cluster 18 Cytochrome c hypothetical PROTEIN FERP_1814	6 / 73 (distant)	–	–	–	[	Ferroglobus placidus	]	#	MKKLFIAIFLTSLLLLCAGEKPEEKVTPEKKETPKATPKPEKTPTEATPLPRSECENCHNNPKRQYVPQAYDVKGHKNADYCISCHLKDYLNESKEFMLEKLHEKHVTQADCKVCHEEIGKSEWECLNCHGSDPFKPGKNLVDIHRVRNVLCEDCHGTDYLRIHLEKKVLPYEIPPIPPKS	181	0	o	1	4-22	Y	noTM		5	55 - 59	CenCH	82 - 86	CisCH	112 - 116	CkvCH	126 - 130	ClnCH	152 - 156	CedCH
4413	>630831656	§	KCZ73365.1	$	ANME2D_00431	hypothetical protein ANME2D_00431	Cluster 18, 5-6 CxxCH	6 / 73 (distant)	–	–	–	[	Candidatus Methanoperedens nitroreducens	]	#	MNDKETKVPIYIAIIVALALVAAAGYYVTADSSTITPPPDTTKPTQAPTPKETQADSAPPSAAPTTAPVKADVIKCELCHTNPQDLKLHIDGGKLCINCHGSQVHNIHIGSGTVGLSCDLCHGFPPKIPTVQKGEGPGSYSVCEQCHAAPPDSLKPSDGNLVVVHLSRAKYCTNCHGTNVGDIHMAALSNASKK	194	1	i7-29o	1	9-27	N	TM		5	76 - 80	CelCH	96 - 100	CinCH	118 - 122	CdlCH	143 - 147	CeqCH	172 - 176	CtnCH
4371	>630829108	§	KCZ70823.1	$	ANME2D_02848	hypothetical protein ANME2D_02848	Cluster 18, 5-6x CxxCH	6 / 73 (distant)	–	–	–	[	Candidatus Methanoperedens nitroreducens	]	#	MIKKIIIMTLLIFIWADIATAPSMSDYDFGRDHTGRYCAECHTIGACSGNCHISDDSVSYTGVHINPTICSRCHGEQVKNPDLHAIHGKKNCTTCHSSGGWNSTIAKIPPGGSGDSMVIPKSKECSYCHSFNNDRRLHGIHRPFLVEEKCPRCHGDVSPSREEILRVTGKEPRASTALPDSLNSVVNPEIREAVMAPINVIIDLFNSIASIWMKILGV	218	0	o	2	5-27,194-216	Y	noTM		5	38 - 42	CaeCH	70 - 74	CsrCH	92 - 96	CttCH	125 - 129	CsyCH	150 - 154	CprCH
2854	>D3S0D5	§	D3S0D5_FERPA	$	Ferp_2064	Uncharacterized protein	Cluster 22 Cytochrome c	102	–	–	–	[	Ferroglobus placidus	]	#	MVKRSFKVSSAATMILILTFLFVILHLATATPEFGAKESRNCDFCHVEGDYSQLNERGIYYLRHNYSFEGYVEKEEELNGGEGLYKKYCRGCHGEVPEEFRYKDLNEAVIEAIKSGRMPPWGIDEELSEEEIKELASYIGNWCNLCHKRIETNPTPRELVNAPPNHRFKLEHGNFWCFACHNPENRDTFLLVNGSAIPFSKSPELCRQCHAVIYKDWKMPSTVDGWATYQTQLPMSSAQTATILTTLIQHLNRSLLKNPQKNHPRLLFL	269	1	i7-29o	1	10-32	N	TM		5	42 - 46	CdfCH	89 - 93	CrgCH	143 - 147	CnlCH	177 - 181	CfaCH	206 - 210	CrqCH
1931	>D1JH59	§	D1JH59_9ARCH	$	BSM_13440	Putative uncharacterized protein	Cluster 24 Cytochrome C FAMILY MEMBRANE PROTEIN	11 / 122 (distant)	–	–	–	[	uncultured archaeon ANME-1	]	#	MELGEKVIIGLVVVVTLGVIIGAVIGAVVIMPAMMEEMEKPESCASNCHEMEYFLISHQNSVHNHIEDCHDCHHPHGIEMFMYMGHATHHAETIAEAMMEGRDTKEALEAMAHHIEQEPPASPKVEHCMECHSKYRTPPEEIADPTISCFKCHPTIKHATHKISEYVGHESPSYEGHECVACHNDHDVDVTEETCNVCHPPEKHK	205	1	i7-29o	1	9-31	N	TM		5	69 - 73	ChdCH	128 - 132	CmeCH	149 - 153	CfkCH	179 - 183	CvaCH	195 - 199	CnvCH
1221	>D1JAR8	§	D1JAR8_9ARCH	$	BSM_26760	hypothetical membrane protein, containing NapC/NirT Cytochrome c family, N-terminal region	Cluster 24 Cytochrome C FAMILY MEMBRANE PROTEIN, CONTAINING NAPC/NIRT,	11 / 122 (distant)	–	–	–	[	uncultured archaeon ANME-1	]	#	METGEKVIIALVVVVTVGVIGGAAIMMPIMEHEMHKPESCGANCHEMQLFYDSLMVSSHAEVDCHDCHKPHKSEMFLYIGEALHHVEGMAEGMTEGKSLDETYDKMAEKVENKPPASPKNEYCMECHSEHKKPTENIADPTISCFKCHSTVGHTTHRINEYKGHESPDYSGFECVACHNDHDMDVEEMTCVICHPPVSHP	200	1	i7-29o	1	8-30	N	TM		5	64 - 68	ChdCH	123 - 127	CmeCH	144 - 148	CfkCH	174 - 178	CvaCH	190 - 194	CviCH
4381	>630829485	§	KCZ71200.1	$	ANME2D_03235	hypothetical protein ANME2D_03235	Cluster 62 formate-dependent nitrite reductase, periplasmic Cytochrome c552	64	–	–	–	[	Candidatus Methanoperedens nitroreducens	]	#	MKNSLKIIIGIIHVLLTIAILQLLVQPVIAAPPDLPNNSCADCHRKLIFTSEEQRQFVDIRIKHLESGISCSIVCHEDKLNKSIASTYAMWSVSTHALFDVTCEKCHGGDPLAITKKDAHIGISKINIARINTPESCGKCHEPELDEFKNSEHFKKLESGEEGPAPACITCHQAHSVRVLTSSEIEDFCSNCHNRITGIDPAVPKKAEEALSSIRELQVEISKARGAIISAKASGKDVTAAENELEDARSILKHIPSVWHRFNLTFFETEVKEGIEDAQRAQNIIMAEMPAASPPAKAPGFEVILLISCLLIAYFLKKR	319	2	i7-29o299-316i	2	8-30,297-316	N	TM		5	40 - 44	CadCH	103 - 107	CekCH	137 - 141	CgkCH	168 - 172	CitCH	189 - 193	CsnCH
4382	>630829486	§	KCZ71201.1	$	ANME2D_03236	hypothetical protein ANME2D_03236	Cluster 62 formate-dependent nitrite reductase, periplasmic Cytochrome c552	64	–	–	–	[	Candidatus Methanoperedens nitroreducens	]	#	MKYKKRIILFSLLFVIFIIFIVPGALADSSCLDCHEKLSAFNETEKLFNEIRVKHLARDVSCSLDCHAATLDKFAKSNYEQWTRSKHAQFNVSCESCHGGNPGSDIKDEAHTGVRRSSDPDSTVFYRNVPETCGECHVDELNQFRDSKHYQRLKALKQAPTCDTCHAPHEFKVLNMSEIHGMCSNCHNPDMRIAPLDVPDMAIASLEDAERLNDEIKKAMDAIKFAKQQGEDVSEAQKDLENAESIRDQLPVLWHSFDLAQFESVIDSGIEAARRAQMDSDTPAATPSTPGAGAMLSLAGIIAIYLLLRRGKG	313	2	i7-26o286-308i	2	8-30,290-308	N	TM		5	31 - 35	CldCH	94 - 98	CesCH	133 - 137	CgeCH	162 - 166	CdtCH	183 - 187	CsnCH
4415	>630831820	§	KCZ73529.1	$	ANME2D_00599	formate-dependent nitrite reductase, periplasmic cytochrome c552 subunit	Cluster 62 formate-dependent nitrite reductase, periplasmic Cytochrome c552	64	CDD_225840	COG3303	0.0007	[	Candidatus Methanoperedens nitroreducens	]	#	MQVKSSIILLALTGIVLFLIPQVSASENSCIDCHKTLTPFIEVQKQFNQIRIQHLEKNVACSLQCHEDRVRQLATANYQQWSESVHALKGVTCEVCHGGDPKQATKERAHTGFKNITDPQSPLYYTNVPETCGNCHPKELDNFEGSKHYQKLEALKLAPTCTTCHAPHTFRVLNPEEFRKFCGNCHSVYTKVAPYDIPVRAEYMLEQVNKLKFRIDMANQDIFWAKKNGTDVTEAQGYVDSALKKLGNMAILWHEFNLTHFEDELDSANREVKKAGDIVGPDTTPAKPAPAQAPGFTGLSVMVSLLAVLYIIRKRLRIGRF	321	2	i7-26o290-312i	1	5-27	N	TM		5	30 - 34	CidCH	93 - 97	CevCH	132 - 136	CgnCH	161 - 165	CttCH	182 - 186	CgnCH
4417	>630831824	§	KCZ73533.1	$	ANME2D_00603	formate-dependent nitrite reductase, periplasmic cytochrome c552 subunit	Cluster 62 formate-dependent nitrite reductase, periplasmic Cytochrome c552	64	–	–	–	[	Candidatus Methanoperedens nitroreducens	]	#	MFSRTKKLNSYNRYLITVYISVILYFIAIIAPVGAVHLDVLKNSCVDCHTTLSPFTDEQRRLNEIRLNHTVRDISCSLECHEDVIRRTASDNFQQWSDSDHSKYHVTCDACHGGNPDVKTEAEAHASMKDVNDPDSTIYFKNIPDTCGKCHAEELEHFRDTMHYQRLRSTASGPSCITCHQPHSFKVLKSSELTALCSVCHNPKDKIAVASVPQDAKRALEKQKEFQEELLKAKNAVAGVKAAGRDVSSAQMDLDRAISVMNDIPSTWHGFNLKDFDEQIQNGIDWAKKAQYKTSDIEPAAPAAPGPGIIMAFAILIMIYLMRKR	325	2	i13-35o300-322i	2	15-37,300-321	N	TM		5	45 - 49	CvdCH	108 - 112	CdaCH	147 - 151	CgkCH	176 - 180	CitCH	197 - 201	CsvCH
4420	>630831886	§	KCZ73595.1	$	ANME2D_00666	hypothetical protein ANME2D_00666	Cluster 65 hypothetical protein ANME2D_00666 Cluster 65 long multiheme and multi-domain Methanoperedens proteins [Candidatus Methanoperedens nitroreducens]	73	–	–	–	[	Candidatus Methanoperedens nitroreducens	]	#	MINDKKTKKSIIRRCLENDKILVIVFTTLLMFTAIYSALASTTYPSYNTEQDCRSCHGITVDRHHLLIPDSSLQCTDCHAMKYDDQNQTYYPEVIRNCLICHPGKDHTDTHHLLVQQGLFVCTDCHPIKYDSQSQTYYPEIIWDCTECHTTVLQWNATSDPTPTPTPTPTPPVSPTITTFSPISPVIDNAGDTREFDITTDQIVNITWFIEDAQVQFNESVTDASYTNTSAILGIWNVSAVASNINGTVKYTWTWNVTTIVPVPPVITFYAPYSPTNDTAGTSRKFGITVDQIANITWFINGIQVQSNESVMGASYTNTSSSPGVWDVVINATNANGSTSYSWIWNVVSQPVYAPSIISWSNNKTNNDSLILAVNTSESVNFNATANQTITSWNWYLND…	1562	1	i21-40o	0		N	TM		5	53 - 57	CrsCH	75 - 79	CtdCH	98 - 102	CliCH	122 - 126	CtdCH	145 - 149	CteCH
4368	>630829100	§	KCZ70815.1	$	ANME2D_02840	hypothetical protein ANME2D_02840	Cluster 65, Large Methanoperedens proteins with ≥2000 aa and N-terminal 8-heme Domain in ANME2D_02833 (aa 1-270) and C-term 5-heme domain in ANME2D_02840	–	–	–	–	[	Candidatus Methanoperedens nitroreducens	]	#	MINKNYLNKALVIFIFLVIFAAITHMVAAYYISGYVTDSSTGMPLSNVNVTTNTSLVTSTDIFGFYNLTDIDNGTYLINTSLPGYSTSSSERVINSTDIDNANISLSPLLDPTYSISGYVFDNYGLGLGDVLVQNDSNKNTTIPSGYYLITSLPNGTYNFSYTKTGFDTGYLEVAVSGADNTSANKTIYDTTPPAQVTGLMNDTPTQTTVNLIWNSIADANYYQVFRDSTSLGYTQNTYWNDTELTPDTLYEYVIRANDSYNNRGQNSSILSVRTAQAADTTPPASVSNPSMITGNFFINNTWINPVGADFNYVWFRYSNDTTLQNVSNSTNYLNLTWSPHYTQSISAQTVDTSGNVNQTRIWFNATIPNNVPVQSHIENKVVDEGQLLTFTVSATDTD…	2106	1	i12-34o	1	10-32	N	TM		5	1956 - 1960	CtdCH	1991 - 1995	CrdCH	2011 - 2015	CedCH	2050 - 2054	CttCH	2074 - 2078	CdyCH
2875	>Q8TJP0	§	Q8TJP0_METAC	$	MA_3739	Uncharacterized protein	Cluster 03 Cytochrome hypothetical PROTEIN MA3739	16	–	–	–	[	Methanosarcina acetivorans	]	#	MHSNADSDFFYQAMLQEYGVAAEAQGLPPEFCSRCHTPIGMVSAEIPPLDGSNLSEVAKEGVQCDFCHSIAESEGIGNAPYVLEPGDVKWGSRKDSESPSHETEAHEFYNESAYCGMCHNIYHPVNNLTLAATYTEWEESPYAEEGVNCQACHMTPGIVGFEENPGKAASTGPERAHVYTHYFVGANAFVTGIMGEGRHEKRAIEYLQHAAEIEVKAPDSAEPGENVEVEVEITNTGAGHKIPTGVTEDREMWLELIALDAEGKEIYHSGALDGEGNIDPEATVYHTVFADSEGNPTVKVWEAESILSDNRIGPKSSVVEKHSFSMPQDASNPISAKAVLHYRSASQEHIDELFGEGVYPVPVIDMAAYPEEEKASTPGLGTTGTLIALTLGSFYKKHR…	404	0	o	0		N	noTM	C-term TMH: OCTOPUS	4	32 - 36	CsrCH	64 - 68	CdfCH	115 - 119	CgmCH	149 - 153	CqaCH
1215	>A8A9W0	§	A8A9W0_IGNH4	$	Igni_0530	hypothetical Cytochrome	Cluster 06 Cytochrome C Igni_0530	85 (+102)	–	–	–	[	Ignicoccus hospitalis	]	#	MAPQRLGSEVMKRLAAFLPLLAAVALAYTPAYPCTYCHTPWLKLDGNVKAVEFHKINLLHGAHSGLYCSNCHDPQDPIKLVNGATVVPKELASPEQMHQYDTLCAQCHPRVYADYLVGAHANSTFVCEGGSSHFVYGYKGSPYWYHECPKYTNLKTVPGKSCVFCHDPHDPIKPPSNIMPPPSDRPEPYPQDAVLNSLFFLMGVAAFLSIIAYVKK	216	2	i13-32o192-214i	2	14-34,192-214	Y	noTM		4	34 - 38	CtyCH	68 - 72	CsnCH	104 - 108	CaqCH	162 - 166	CvfCH
1862	>A2BMK4	§	A2BMK4_HYPBU	$	Hbut_1391	Putative uncharacterized protein	Cluster 06 Cytochrome C PROTEIN HBUT_1391	85 (+102)	–	–	–	[	Hyperthermus butylicus	]	#	MEVPSMCQYSRAEWSLAALALAAVVTPLLYAATASAQDATQLYPCTTCHNVLNLTGDRKAVPFHGIDLTVGAHRGLYCSNCHVAPVMQELVNGAEVYIPGLHTMEELMETNKVCAVCHPREFADYQYLVHGNKTYVCPGGNVTKVIGYKGVTYDFHICSDYRNLETVPARACVECHNPHTPTMPPVSILPVPSERPAPPDESSIAYGTAAAVIGGLILAIGALILPLGHTRSR	233	2	i12-34o205-227i	2	15-37,206-227	Y	noTM		4	45 - 49	CttCH	78 - 82	CsnCH	114 - 118	CavCH	172 - 176	CveCH
2637	>G0EF72	§	G0EF72_PYRF1	$	Pyrfu_1102	Uncharacterized protein	Cluster 06 Cytochrome C PROTEIN PYRFU_1102	85 (+102)	–	–	–	[	Pyrolobus fumarii	]	#	MARDIVARSVLLASLALSLALLAFCVSTAYAAFYPCKACHQAMNLTGNKKVVEFHKIDLTVGAHRGLYCSNCHVPPLMQELVGGGEVYIPGMHPRDKLMETNKVCAVCHPREYKDYEMLVHGNKTFECPDGKVVKIVGYKGVIYDFHVCSEYKNLEKKPARACVECHDPHDPTYYAINILPEPSDRPAPPAQDEVVYGTVAALVGGLLLIVGAFVLPSRPHG	222	2	i12-34o195-217i	2	6-28,196-218	Y	TM		4	36 - 40	CkaCH	69 - 73	CsnCH	105 - 109	CavCH	163 - 167	CveCH
2136	>G7VGJ7	§	G7VGJ7_9CREN	$	P186_1683	Putative uncharacterized protein	Cluster 11 Cytochrome c PROTEIN P186_1683	0	–	–	–	[	Pyrobaculum sp. 1860	]	#	MGRYGSVANSSWVVCFNCHFVYTAPQGVTVGGPRTLFVQHPDTCQPCHGVPTNQTTTITTPSGGAVSRTIWAHNILGYRVNGADAVWSNCGVCHSAISNVVAQSVHSGVGCKCHAVVHIGYNYSGTWLAGVYTYVGTGTGWETVPSIARTVRVYTQLNISATSALYALLSNVWRAAGPGRDVEVGLWDAYLKDYISTLPVGVGPQRVWAACFNCHFVNIDPSKVSDPHRIGWSFGVSPWDLNKDTGSIEPGAEPRKTSEVVMPPAGVLAALALLVGGLFYLRRRV	285	1	o260-282i	1	259-281	N	noTM		4	15 - 19	CfnCH	44 - 48	CqpCH	90 - 94	CgvCH	211 - 215	CfnCH
2137	>A3MW89	§	A3MW89_PYRCJ	$	Pcal_1487	Putative uncharacterized protein	Cluster 11 Cytochrome C PROTEIN PCAL_1487	0	–	–	–	[	Pyrobaculum calidifontis	]	#	MPRARECACHAVIHVNLNRHSSTHPSEVLVETYLPVAAPPYVDPPLVFKQAKLWCNCTRTPSNCPPKVCQLVNQLYSGGYTVNVAVVVLWDWWVGDIASVPAKFGGAYGAVAEESWLSCFNCHFHGYNIWDVARYINATKRTLSPTQYLQHPDACQPCHGQPSTVYDPTVRQNVWAHNTYGGDEAWKYCGSCHSAIASVVSTSVHWGVGCRCHSVVHVGYVYGGQWLAGLWTYEGSGSGVETAPTIVKLARAYTQYNATGSVASLVGNITAKTPGRNIEVGLWDAYKNDFVSTLPLGVGPSRVWVSCFNCHFLSIDPSRVSNAHAIGYQFKVQTWAVEPSAYSEVVAKSSAGPSPVGLIAVVLLVGGLAALWVNRRVDKR	380	1	o351-373i	2	284-306,351-373	N	noTM		4	119 - 123	CfnCH	155 - 159	CqpCH	189 - 193	CgsCH	307 - 311	CfnCH
4797	>728876559	§	AIY90870.1	$	GACE_1844	Cytochrome c family protein	Cluster 15	6, 24	–	–	–	[	Geoglobus acetivorans	]	#	MRPSRLALILVTTVMVGVFVLPKTVSLFAGIHEWYYLDANPTSDVDCKKCHADIYEELQLSPLHKKWGDPTIADTKDCEACHRGNASVTYANGSANQPGLEAHAATRADCTYCHFNTTNMHYAVHGNLSKVLGYDTAGCRCHNSNPALSSYGAAGGFGLSNHPDDSGLNSTHFELIFGTAFEANVYPGESEACIFCHTDVGVKFNITTYTGFSLTVSNNIVGNTSEWSVSDISPTDFIVYTEVK	244	1	i7-29o	1	7-29	N	TM		4	47 - 51	CkkCH	78 - 82	CeaCH	110 - 114	CtyCH	193 - 197	CifCH
4799	>728876561	§	AIY90872.1	$	GACE_1846	Cytochrome c family protein	Cluster 15	6, 24	–	–	–	[	Geoglobus acetivorans	]	#	MNGRLILGAIVLLAVGVLVLPPTVSLFVGQHDWYDIDATGNQIPCQKCHADVYEELNNSPYHKGWGTPGVADEDDCRGCHQANTSIAYASGTANGPTDATLEWGAHAASTVECMYCHDQKQVGGAPAAGGFGITGLANDTGSLAAHSDFVSSADLSSDVLLAENEACIACHTHVAVKINFTHYGAMEFDVNWDTLLQQYATSNYTINTSTAVTNVIWGNATGQGWVNTYPGSANWPGQ	238	1	i5-27o	1	6-28	N	TM		4	45 - 49	CqkCH	76 - 80	CrgCH	113 - 117	CmyCH	167 - 171	CiaCH
1240	>D1JH50	§	D1JH50_9ARCH	$	BSM_13350	hypothetical secreted protein	Cluster 15 Cytochrome c	–	–	–	–	[	uncultured archaeon ANME-1	]	#	MGGSKIALMLIAVVAIGIFALPSTMSVFGGQHTWYDIAGGGVPCAKCHADKYEELSMSDFHTTFASGDSSADCYMCHRADKDIRYAEGGGTPGVDTHAATTIACMACHEYEARIMKGPFAGGFKQPTGSSFTYTGKVSIDSDTQLISKGDHAVHNAYVQSAVDSNMMEDSNEACIACHTAIPMEIDWTRGYAMRSQSVADSLGDWTVQQLGASGTYAVTTYSDGYGDDASTTEPYVDHEVGSSWPSGGGRADWLDFSSERP	261	1	i7-29o	1	6-28	N	TM		4	44 - 48	CakCH	73 - 77	CymCH	104 - 108	CmaCH	174 - 178	CiaCH
1933	>F2KMU8	§	F2KMU8_ARCVS	$	Arcve_0081	Putative uncharacterized protein	Cluster 15 Cytochrome c hypothetical PROTEIN ARCVE_0081	–	–	–	–	[	Archaeoglobus veneficus	]	#	MNGGKLALLMVTLAAMGTLVLPSTTSLFLGQHMWYNISGTGNNLPCEKCHADVFAEFKNNPGAHKTIGGGTDTVEHIRAACGECHRTSVVGTFASGDGTSATPGQEAHAAATIACMACHEFGPNGNAPYSGAPVAGGFDNVTTDTASSPYNYDNGDTTYGTKEAHQTFIERAVEDKTLIDSNEACIACHTYVPVKINWTHKVSLEFNCTYEYNTGTSGVTTHYNVTNWTVNGTRYTTVFGNTTGNGSVNDASNWPGWYPYSW	262	1	i7-29o	0		N	TM		4	46 - 50	CekCH	81 - 85	CgeCH	115 - 119	CmaCH	185 - 189	CiaCH
1938	>F2KPF5	§	F2KPF5_ARCVS	$	Arcve_0353	Putative uncharacterized protein	Cluster 15 Cytochrome c hypothetical PROTEIN ARCVE_0353	–	–	–	–	[	Archaeoglobus veneficus	]	#	MSIDAPKIFLITVILFALGVLVLPSTASLFAGQHVWYNLSYEKSVPCVKCHADIYEELQHSANHSMVDGKAGLDGSECLVCHRANSSITYASVTGDYTTATPGKEAHAATIVNCGYCHFNSTNPFNAPVAGGFGQSDFASNPGNDTGINASHYSFVIQSTNSSLLYKESESCVACHTTVNITMNFTSAIKVKIVVNDTYTSSQSYWDIESISAVENRTYHIFVPDKTKKGSYEVIQ	236	1	i9-31o	1	7-29	N	TM		4	47 - 51	CvkCH	78 - 82	ClvCH	114 - 118	CgyCH	172 - 176	CvaCH
2857	>D3S3K6	§	D3S3K6_FERPA	$	Ferp_0668	Uncharacterized protein	Cluster 15 Cytochrome c hypothetical PROTEIN FERP_0668	–	–	–	–	[	Ferroglobus placidus	]	#	MSVSGRVLLGIVILLAVGVLVLPSTVSLFAGQHDWYNIDNPENDIPCQKCHADVFDELSNSPYHINFSGGTANQADEADCGACHQAAAVVGGGLTLANGSGAFGSPGKEAHAAASISCMWCHGYPGNFTAPTAGGFGISGDPADTGAYAAHRPWVLSAMADNPANNTDLLTGPNEACIGCHTHVAVRINWTHAVSLEFNATNTGTGWTTENYNANGTAVRIVWGNAEGTGGLLYNGTTTKSWGTGTWP	248	1	i7-29o	1	6-28	N	TM		4	47 - 51	CqkCH	80 - 84	CgaCH	118 - 122	CmwCH	177 - 181	CigCH
2856	>D3RWI1	§	D3RWI1_FERPA	$	Ferp_0673	Uncharacterized protein	Cluster 15 Cytochrome c hypothetical PROTEIN FERP_0673	–	–	–	–	[	Ferroglobus placidus	]	#	MMKRTLTLILVIFSFSIYILPSTVSLFPGEHLWYDLEQSGTGVPCVKCHADIYDELNNSAYHKIWGDPNKADSQDCYTCHTINQSITYADADIGVTGKEAHAASTINCGYCHFNSSIASAMGTIVAGGFGKSDLTGDTGEVEAHREFLESAMLDDPVYGSNLLEKENEACIACHSAVPVKIHFAHREKLSFRAEKNSKGLWNHPSFGSSGYVNTTVWGNAMGSGGFYNNSTTKKAWGDATWP	242	1	i7-29o	1	5-27	N	TM		4	45 - 49	CvkCH	76 - 80	CytCH	108 - 112	CgyCH	170 - 174	CiaCH
2855	>D3RWI2	§	D3RWI2_FERPA	$	Ferp_0674	Uncharacterized protein	Cluster 15 Cytochrome c hypothetical PROTEIN FERP_0674	6 (distant)	–	–	–	[	Ferroglobus placidus	]	#	MALKKFLLLLMIAVASFSIVKTTSLFVGQHFFYDISSGYNEKCLKCHADIYDEMLFTPHHRLVDGEAGLSGKECYVCHRSEDVQYGNASTPGKEAHSASIMYCGNCHLNATIAAKYNAPLADDIYNTKEVHKLLAFHASLDYSTTGSDLLRKESEACVACHADVRVNITFVSDNETTITVSNLDRGGYSAYSVDNVVISEFKQWSVEK	208	1	i7-29o	1	6-28	N	TM		4	43 - 47	ClkCH	74 - 78	CyvCH	103 - 107	CgnCH	157 - 161	CvaCH
4362	>630829090	§	KCZ70805.1	$	ANME2D_02830	hypothetical protein ANME2D_02830	Cluster 15, containing 03 proteins with 8xCxxCH, the remainder contain 4-5	15 / 35 / 34 ?	–	–	–	[	Candidatus Methanoperedens nitroreducens	]	#	MRVVWAMLALVGVSLWYIPGTFSLFSGQHSYYNIDPEGNQIPCKKCHGDIALDLHTGFTHSNFTCADCHRIQKSVQYASGDGVGNTTPGMLAHAASTVLCADCHSEYLGSVPDTIHDAFIRYGMEQNTNINCIACHTATAVSINWTRPAAMSIDTISDGNNITIRGTGTAYRIRVETFGNRSGDVLAVSDVTVI	194	1	o4-26i	1	1-23	N	TM		4	43 - 47	CkkCH	65 - 69	CadCH	100 - 104	CadCH	132 - 136	CiaCH
4780	>728874848	§	AIY89159.1	$	GACE_0102	Cytochrome c family protein	Cluster 16	115/ 62	–	–	–	[	Geoglobus acetivorans	]	#	MRAATRRFLLIYLTFVLVFLMLRTVIVPPTFGEFTDDYTYRWFRGDSVREIMQYDMKFATKEMCEQCHPEKVEFLNRGKHSTLSCETCHGPSMKHVENPTTYHPEIDTTRELCKLCHEFNPTRPEDFPQKFTDDHGYGFACVECHNPHSPWVFKRGVDNGQ	161	1	i9-31o	1	8-30	N	TM		4	64 - 68	CeqCH	85 - 89	CetCH	113 - 117	CklCH	141 - 145	CveCH
617	>D3S3I6	§	D3S3I6_FERPA	$	Ferp_0648	Cytochrome c family protein	Cluster 16 Cytochrome C FAMILY PROTEIN	0 / 115 / 62	–	–	–	[	Ferroglobus placidus	]	#	MKVTWRILLLYIAGVLIFFAARAVFVPPSFGELGHYRADSIKEITKIQTKIGENFECFNCHVNEYVLWSVGRHKGISCMSCHGLLKAHVENPEEHEAKDEILGYNAYPSITEFCMSCHAKSSSKPKEFPQITIEHGRGENWNCTKCHDPHDPVR	154	1	i7-26o	1	7-29	N	TM		4	57 - 61	CfnCH	78 - 82	CmsCH	114 - 118	CmsCH	143 - 147	CtkCH
618	>D3RY58	§	D3RY58_FERPA	$	Ferp_1267	Cytochrome c family protein	Cluster 16 Cytochrome C FAMILY PROTEIN	0 / 115 / 62	–	–	–	[	Ferroglobus placidus	]	#	MKHVTRALLLFVFIVLVFISAIFTLRALGEEYYPGIPDSLLGIKGLYGYDRNEKEIIRNEPDFLGKEYCKNCHGEIYEKSLKGKHNFECETCHGAGKGHPDKDLSVENTREFCLNCHKPVIARPDFSLVYDWETHGYPDKPCTVCHDAHYPWFG	154	1	i7-29o	1	6-28	N	TM		4	69 - 73	CknCH	89 - 93	CetCH	113 - 117	ClnCH	142 - 146	CtvCH
1942	>F2KRJ2	§	F2KRJ2_ARCVS	$	Arcve_0739	Putative uncharacterized protein	Cluster 16 Cytochrome c hypothetical PROTEIN ARCVE_0739	0 / 115 / 62	–	–	–	[	Archaeoglobus veneficus	]	#	MCVAAAFAWNGVLYDVLGIKHTSAEAYEYAKEPVYQGSEYCKECHPDIYEIWAKSKHHTPSADVDCEVCHGPGQTQKIDKSREFCGSCHAKIPFRPGALGLIDIDSHYSGPECIECHNPHNPWPAKAILYE	131	0	o	1	1-22	N	noTM		4	41 - 45	CkeCH	66 - 70	CevCH	85 - 89	CgsCH	113 - 117	CieCH
2872	>D3RYM7	§	D3RYM7_FERPA	$	Ferp_1439	Uncharacterized protein	Cluster 16 Cytochrome C with TAT motif hypothetical PROTEIN FERP_1439	0 / 115 / 62	–	–	–	[	Ferroglobus placidus	]	#	MRRIHAKALTLYLSAILIFLIVRSFIVPPTFGEFTDDYTYRWFRGDSVREIMQLDMKFATKEMCADCHKERYDFLENGAHRTLSCETCHGPSMKHVKDPKKYHPTVDTTRELCKLCHEYNPTRPAGFPQKFTDEHGYGRMCVECHDPHSPWVFKGGVTE	159	1	i9-31o	1	9-31	N	TM	TAT sequence motif by manual inspection	4	64 - 68	CadCH	85 - 89	CetCH	113 - 117	CklCH	141 - 145	CveCH
1236	>D1JH54	§	D1JH54_9ARCH	$	BSM_13390	hypothetical secreted protein	Cluster 18 Cytochrome c	6 / 73 (distant)	–	–	–	[	uncultured archaeon ANME-1	]	#	MNKKLVCAVIAMVVVIGVIAGCAEKPVSEEATPAPTVAPTAPPTVAPTAPPGMVTATSCEMCHKTESTAKLNDHVKGGQLVAGKPGCFGYWGCHGMGNATVHTVHPSGEVGCAACHGTETPTIPPKGAGGTTCELCHGYPKPLEPSEGNLVWIHLDRGKDCTVCHLGEISEIHGLE	176	1	i5-23o	1	5-27	Y	noTM		4	59 - 63	CemCH	112 - 116	CaaCH	133 - 137	CelCH	161 - 165	CtvCH
1934	>Q64B92	§	Q64B92_9ARCH	$	GZ27E7_9	Putative uncharacterized protein	Cluster 24 hypothetical PROTEIN GZ27E7_9	122 / 49 / 11 (distant)	–	–	–	[	uncultured archaeon GZfos27E7	]	#	MNITKKMVVVGLVVVVIVLAVAGAAMSSYMHKPESCSKMCHEMQPFYDSLEVSTHGIAGVMDCHECHRPEGAPIGHGIEHIKGIEASEIEDEIPEAPKSEFCLECHRGAKYPEGHKEHISWMGEQVPEYSGYECITCHDDHKLTVRPETCTICHPISK	158	1	i7-29o	1	7-28	N	TM		4	63 - 67	CheCH	102 - 106	CleCH	134 - 138	CitCH	150 - 154	CtiCH
4784	>728875049	§	AIY89360.1	$	GACE_0304	Cytochrome c family protein	Cluster 3	16	–	–	–	[	Geoglobus acetivorans	]	#	MKKLLVFTVLIALAIFVSGCQQPVEKPAEPEKTEPAPEKTTTKAVKAEKIELFAQSASCFCHDGLRDRNGTDVSILQEWGQSMMSFASKDPYWRAKVSAEIAKFPELADVINEKCARCHMPMASVQAHADGVEVNVGSFLNAESEMHSLAIEGVSCTLCHQILPDNLGKKESFSGKYTIDTKTKKPDRIIFGPFEPVRVRPMVNNVGYIPQLGKHIGKAELCATCHTLYTPFIDDGGNVAGEFPEQTPYLEWLNSKYSLEKPCQSCHMPQAEGVRVSTMPPNLPERSPFFRHVFAGANVQMLDMLGAQNGADKAREMLRSHINLKIVSASRDGDELKVDVKVENGAGHKFPTGFPSRRAWIHLVVTDGDGNVVFESGKLENGRIAGESEPYEPHHDTIT…	531	0	o	1	4-26	Y	noTM		4	115 - 119	CarCH	156 - 160	CtlCH	222 - 226	CatCH	263 - 267	CqsCH
4378	>630829365	§	KCZ71080.1	$	ANME2D_03110	respiratory nitrite reductase specific menaquinol--cytochrome-c reductase (NrfH) precursor	Cluster 61 Cytochrome c nitrite reductase small subunit nrfH	11	CDD_225550	COG3005	7e-05	[	Candidatus Methanoperedens nitroreducens	]	#	MNRILIIAVGVFMGLGIYTFWYGEGYSYLRDEPEACVNCHVMRDQFRSWIASSHNNVTCNDCHIPQDSVVKYAVKTENGIRHSIAFTFEDTQVIRITQRNLDLLQQNCIRCHEAFVSPIIQEGISCSRCHREAGHAQ	137	1	i5-22o	1	1-20	N	TM		4	36 - 40	CvnCH	59 - 63	CndCH	108 - 112	CirCH	126 - 130	CsrCH
4348	>630828680	§	KCZ70396.1	$	ANME2D_03311	cytochrome c nitrate reductase, small subunit	Cluster 61 Cytochrome c nitrite reductase small subunit nrfH	11	CDD_225550	COG3005	1e-08	[	Candidatus Methanoperedens nitroreducens	]	#	MKFLFIAGIFVLVAMGSGTYVNDSDMHISNLTEYIGNTLTACNSCHVMGAVYESWYHGDHKNRAECSDCHIPHDPITKYVVKAESGIRDVTAVITGNVPEVIRTTENSQKIIQGNCLHCHEQTVGNIADSKRNDERYCFECHRTVAHGERGISLSPYQEGK	161	0	o	1	1-20	N	noTM		4	42 - 46	CnsCH	66 - 70	CsdCH	116 - 120	ClhCH	138 - 142	CfeCH
4377	>630829364	§	KCZ71079.1	$	ANME2D_03109	formate-dependent nitrite reductase, periplasmic cytochrome c552 subunit	Cluster 69 formate-dependent nitrite reductase, periplasmic Cytochrome c552 subunit 4x CxxCH + 1x CxxCK COG3303	2	CDD_225840	COG3303	2e-71	[	Candidatus Methanoperedens nitroreducens	]	#	MNRVKLILTLIVLIVITIAVAGLLISIFERKQEARQTFFKVVDIPENEPDPAVWGQNFPIQYEDYNRTLNTSEFTDYSLYGRYGGSEAFSRPDKYPNYRRLFAGYSFSVDYREDRGHLHALEDMLATQRLAGRKPGTCLTCKSSNVPLIMNELGVERFYATPLNDIMARFSPNHSVSCSDCHDADTLALRISRPAFREAMAQRGIDITQATHQEMRTYVCAQCHAEYYFRGEGNYLVFPWAKGLEIEDIEAYYDELNFTDWVHNETQAPLVKIQHPDYEFWSTGIHARSGVSCADCHMPYKRVGAVKITDHWISTPLIKINNACITCHSFSEEEMGQRVLDSQNITFSLLNRAENALIDAQDAIILAQEKGVSNESLQEARRLHRRAFIRWDFISAENS…	431	1	i7-29o	1	6-28	N	TM		4	178 - 182	CsdCH	220 - 224	CaqCH	293 - 297	CadCH	324 - 328	CitCH
4349	>630828681	§	KCZ70397.1	$	ANME2D_03312	formate-dependent nitrite reductase, periplasmic cytochrome c552 subunit	Cluster 69formate-dependent nitrite reductase, periplasmic Cytochrome c552 subunit 4x CxxCH + 1x CxxCK COG3303	2	CDD_225840	COG3303	5e-72	[	Candidatus Methanoperedens nitroreducens	]	#	MRRSISIIILTGLIIVLTAALTAALMYINNQPVSNRGINQIFEVPAMEPDSAQWGLNFPNQYSTFLLTKTNQNRTKYGGSFPYSKLEINPRLVILYAGSGYDIDYNEERGHLNSLTDVRSIERINNKTPGTCYSCKSSDNPGLWAKMGMAEFDKTMFSELGKNINNPIGCANCHEASTMRLVVTNPALDEALKSQGKDWRTFTRQEMRTVVCANCHVEYYFAGEGKYLTFPWKNGTRIEDITAYYDNIGFKDWQHAISGAPMIKIQHPEYEMYTADSTHYRAGVSCADCHMPYTREGAAKFSTHDVKSPLLNANLACGACHRDVEYATYRAATIQSQVQMSMNVTEDALIAAIKTIKAASLKPDPDMKVLAEARQLHREAQMRWDFVAAENSMGFHNPE…	434	1	i5-27o	1	6-28	N	TM		4	170 - 174	CanCH	212 - 216	CanCH	286 - 290	CadCH	317 - 321	CgaCH
4733	>668355250	§	AIG97321.1	$	AFULGI_00005130	hypothetical protein AFULGI_00005130	Cluster 07 Cytochrome C FAMILY PROTEIN	21	–	–	–	[	Archaeoglobus fulgidus DSM 8774	]	#	MYNKKYVIPLILVFLIGFFTPYWYNAMAGTLGHVPTLKEPAGNCVEDKDWMAANHMLLLQQWRTQAIRHGAEGGRIYHSFTTGEEYHASTNTCWSCHDSKEEFCDQCHDYVGIHPECWDCHYTPSVEKPHYSGIEELSKYFS	142	1	i7-24o	1	6-28	N	TM		3	93 - 97	CwsCH	104 - 108	CdqCH	117 - 121	CwdCH
619	>D2RF82	§	D2RF82_ARCPA	$	Arcpr_1731	Cytochrome c family protein	Cluster 07 Cytochrome C FAMILY PROTEIN	21	–	–	–	[	Archaeoglobus profundus	]	#	MYHKGYVVLGIILFLALLATPYWVSAGAIKYEDVREELSPSKGTACIYSKEWMAQYHMELLNEWRELAVRDGVRTYTTPNGVFNVSLTECWQCHDYEGFCAKCHDFMEVRPVCWDCHYNPSMELPTVNYLK	131	1	i7-29o	1	4-26	N	TM		3	90 - 94	CwqCH	100 - 104	CakCH	113 - 117	CwdCH
1852	>N0BF04	§	N0BF04_9EURY	$	Asulf_02287	Putative sulfite reductase-associated electron transfer protein DsrJ	Cluster 07 Cytochrome C FAMILY PROTEIN	21	–	–	–	[	Archaeoglobus sulfaticallidus PM70-1	]	#	MSKVPLIAVLVIFVGFFFFPYFYNVTVGKLGSGVPDLQPPKGEHCIEDEEWMSENHMVLLKEWRDAALRHGIREYVSETYGDKYYISTYTCFECHQSKAEFCDKCHEYVGVKPNCWDCHITPELLQEHNK	130	1	i5-27o	1	4-26	N	TM		3	91 - 95	CfeCH	102 - 106	CdkCH	115 - 119	CwdCH
1040	>O29747	§	HMEE_ARCFU	$	hmeE AF_0503	Hdr-like menaquinol oxidoreductase Cytochrome c subunit (Hme subunit E)	Cluster 07 Cytochrome c family Protein hypothetical PROTEIN AF0503	21	–	–	–	[	Archaeoglobus fulgidus	]	#	MSEMYNKKYVIPLILVFLIGFFTPYWYNAMAGTLGHVPTLKEPAGNCVEDKDWMAANHMLLLQQWRTQAIRHGAEGGGIYHSFTTGEEYHASTNTCWSCHDSKEEFCDQCHDYVGIHPECWDCHYTPSVEKPHYSGIEELSKYFS	145	1	i9-31o	1	9-31	N	TM		3	96 - 100	CwsCH	107 - 111	CdqCH	120 - 124	CwdCH
1925	>F2KQF3	§	F2KQF3_ARCVS	$	Arcve_1687	Putative uncharacterized protein	Cluster 07 Cytochrome c Family protein hypothetical PROTEIN ARCVE_1687	21	–	–	–	[	Archaeoglobus veneficus	]	#	MYNAKYVIAGIIVFLAIMTSPMWYNLASGEVTPPELATPKGEHCVEDAKWMEANHMELLKEWRTINIRDGQLIYISKAYGEPYETTIYQCWECHESKAEFCDKCHEYTGVKPYCFECHNTPEIVKEYNE	129	1	i7-24o	0		N	TM		3	90 - 94	CweCH	101 - 105	CdkCH	114 - 118	CfeCH
2657	>H6QAH8	§	H6QAH8_PYROT	$	Pogu_1431	Uncharacterized protein	Cluster 12 Cytochrome c	0	–	–	–	[	Pyrobaculum oguniense	]	#	MNKLPALVIAALLLAAAANALIESFNHPPSCDACHSDSVRADSQALSGLTMGPAAGSCDPSEQECVWSHQILTGVDVWMACENCHAAIANSIKGGPGSVHARLQTNYGCACHAVAHVGYGDSTNGYAACIYFYVPQLSGTGVIAADKYGGLTLQSKKLCFKGLPGGTYDIDTTYSTWTPPSDITQIKAVYLNISYVTYPNGTVIARSFLQGMPAKKVEIDFFSLLEQTPIFRYEYGTAYGGVLKDPSARTHPLTEKAPTGETIIMGLFDIHDAKFLLAVPYFPYSRYPYYIPVGVNIPMTACFNCHFVYEGQTGTAKVMNIGGVWKIGIPADVLNSVTDPHNIALPKAAESAGIVPNLSLVALIATATLLGGAFAIVKRRL	381	1	o355-377i	2	4-26,356-377	Y	noTM		3	31 - 35	CdaCH	81 - 85	CenCH	302 - 306	CfnCH
1927	>A3MW92	§	A3MW92_PYRCJ	$	Pcal_1490	Putative uncharacterized protein	Cluster 12 Cytochrome C PROTEIN PCAL_1490	0	–	–	–	[	Pyrobaculum calidifontis	]	#	MKKFPALITTLLLLAVFVAATYGPPYSYNHPTNCISCHSNSTGTANSQALSGLTSGPAAGACDPSQQECVWSHQVLKGTDVWKKCINCHVAIWNSINSGPGNVHSGLLNSYGCACHAVAHVGYGNPTDGYTACIYFYVPRLSTATPGYFGAKPTLDFRNVYICFKGTPEGTYTFSGNAPTSLMQLLESKGEVTVKALLVGYDKYANGTVKAKSSAADFLETDFFSALEQAGIFRYEWGTASGAVLKNPSVRTHPLTEEAPNGETIVMGVFDIHTGDFILVAPYAPYSRAPYYLPVAVNPGVAACFNCHFVYQGQLGTAKVMEVGGVWKIGIPADVLNSLTDPHKIVMPAAQAAGGGVAPNLSLVALLATATLLGGAFLALRRRAQ	385	2	i7-26o357-379i	1	4-20	N	TM		3	34 - 38	CisCH	85 - 89	CinCH	304 - 308	CfnCH
1241	>D1JH48	§	D1JH48_9ARCH	$	BSM_13330	hypothetical secreted protein	Cluster 15 Cytochrome c	–	–	–	–	[	uncultured archaeon ANME-1	]	#	MSSSKLILVAIAIVAVGLFALPSSVSLFSGQHTWYNLGETAGSDVPCDKCHADINAEMISTGNGAHDFDPYIAPGCNCHRVDDTRITTEPAYGGYPEGGSPTPGNKSHAAETIACMICHEQGNQPAYPFAGGFDQAVVYEGSTPVYYYNHSDGSGGEHAAHNQFIREAILDPLMEDSNEACIACHTRIGVNITWTKNKVMAFDATEGAQGDWSLTGFTAEGDDVVSISYPNDWTG	235	1	i7-29o	1	6-28	N	TM		3	47 - 51	CdkCH	115 - 119	CmiCH	181 - 185	CiaCH
1935	>D1JH52	§	D1JH52_9ARCH	$	BSM_13370	Putative uncharacterized protein	Cluster 15 Cytochrome c	–	–	–	–	[	uncultured archaeon ANME-1	]	#	MNYKRMLLFIGLVAAIIAAMPNTISLFGGDHTIPREVACDRCHESPEGGISALGVYQVYQSDESCAACHRCNLANYTEIRANGTGACTECHEIGPGCSRAGRFTRKIQK	109	1	i7-29o	1	6-28	N	TM		3	39 - 43	CdrCH	65 - 69	CaaCH	87 - 91	CteCH
1939	>F2KRJ1	§	F2KRJ1_ARCVS	$	Arcve_0738	Putative uncharacterized protein	Cluster 15 Cytochrome c Archaea only, 03 plus one additional CxCH, hypothetical PROTEIN ARCVE_0738	–	–	–	–	[	Archaeoglobus veneficus	]	#	MDNKIPKIIIIIITFFAIGVLVLPSTASLFAGQHLWYDLSGQDNDVPCVKCHADVHTELMSSYHRNIGCSCHRADINITYAEVKGTAVVPGKQAHAASTVACMLCHQYNGQQAIRYVEIPLSSLQNMSFAGGFEDMSIYGSPYNYTDPNASDAGICEAHNSFVRGAIVANNGTLLPDSSEACVACHMMVNLTINFNISSGMLLEVNHVIPGYSTVTGFNESYLNITSSKYAFVEVEERRDYG	242	1	i9-31o	1	8-30	N	TM		3	48 - 52	CvkCH	102 - 106	CmlCH	182 - 186	CvaCH
4416	>630831821	§	KCZ73530.1	$	ANME2D_00600	hypothetical protein ANME2D_00600	Cluster 16 Cytochrome c	0 / 115 / 62	–	–	–	[	Candidatus Methanoperedens nitroreducens	]	#	MQPHIKRAFTLLAIAIIVFIVIRSLVVPDSFGQYGWYRGDSVVDNRNFPVEYAGSASCGEENCHKTLYSIWEDSRHKTVNCETCHGPSEKHVSNVRIMPQPANESRDFCGLCHFRQTARPEDFSQIDPETHGQNLRCAYCHNPHKPWFV	149	1	i5-27o	1	8-30	N	TM		3	81 - 85	CetCH	109 - 113	CglCH	137 - 141	CayCH
396	>564600280	§	WP_023845380.1	$	MettiDRAFT_1699	Cbb3-type cytochrome oxidase, subunit 1	Cluster 33, cbb3-oxidase with fused subunits	43	CDD_225817	COG3278	5e-70	[	Methanolobus tindarius	]	#	MGSDSSLQEDDDPSSQNEHKTNNIKDELAGDKFLEGDDAVKYWFIGSLLWFPIFATLGFILAIKFFQPYFLGDAAFLTFGRIRPAHVNGVLFGFVSSGLIGSMFWAIPRLVNTKLYSSRLAKISAVLWNFALLVGIMMILFLGDTQGREYAELPWSIDVLIMFTLLLILYNILSTFGRRTEKKLYVSTWYYTGTFIWFPIVYFVGNVMWNPPSGALQGITDSIFNWYYGHNVLGLWFTTLGIATWYYAVPRIINRPLYSHLLSVISFFTIAFFYTGVGGHHLLQTAIPEWVKTIAVVMSILMLVPVITFAVNLGMTLRGSWDTFTKDIPFRFIVTGFFFYVLTSIQGSYQGLRSTNSFLHFSQWTVGHAHLAILGGFGFLAVGMMYWLIPKITRTKIYS…	949	13	i48-70o85-107i120-142o155-177i184-206o226-248i261-283o293-315i328-347o367-389i402-424o444-466i513-535o	13	42-64,89-111,120-142,153-175,193-215,228-250,257-279,293-315,326-348,367-389,404-426,455-476,512-534	N	TM		3	565 - 569	CfyCH	723 - 727	ClaCH	847 - 851	CsqCH
395	>L0KVU2	§	L0KVU2_METHD	$	Metho_0518	Cbb3-type Cytochrome oxidase, subunit 1	Cluster 33, cbb3-oxidase with fused subunits	43	CDD_225817	COG3278	2e-70	[	Methanomethylovorans hollandica	]	#	MVYKDGIQKEDALSSQDETKVNSNREENIADRFIEGDDAVKYWFLGSLIWFPIFATLGFILAVKFFQPYFLSDAAFLTFGRIRPAHVNGVLFGFVSSGLIGGMFWAIPRLVNTPIYNARLAKLSAVLWNFALLAGIILILFFGDTQGREYAELPWSVDVLIMLTLLLILYNILSTLGRRVEKKLYVSTWYYTATFIWFPIVYFIGNVMWRPPSGSLEGITDSIFNWYYGHNVLGLWFTTLGIATWYYAVPRMINRPLYSHLLSVISFFTIAFFYTGVGGHHLLQTPIPEWVKTIAVVMSILMLVPVITFMVNLGMTLRGSWDNFTKDIPFRFVVTGFIFYVLTSIQGSFQGLRGTNSFLHFSQWPVGHAHLAILGGFGFLAIGMMYWLIPKITRTKIYS…	949	13	i43-65o85-107i120-142o155-177i184-206o226-248i261-283o293-315i328-347o367-389i402-424o444-466i513-535o	12	42-64,89-111,121-142,155-177,193-215,228-250,257-279,293-315,328-350,366-388,407-429,512-534	N	TM		3	565 - 569	CvyCH	723 - 727	ClaCH	847 - 851	CaqCH
2871	>M7U0J5	§	M7U0J5_9EURY	$	MBGDF03_00491	Uncharacterized protein	Cluster 49, unique Cytochrome c Thermoplasmatales archaeon	–	–	–	–	[	Thermoplasmatales archaeon SCGC AB-540-F20	]	#	MIRNIKKSNLILGLLVIAFFAVSLSFILDIQTPSSTIPTQPTIVEIEESHSFDTSITHGGLPSGCDDCHTQPVDMECTECHTPDYWVGDKDLTYFPHHSLAYSGFNNCWSSSCHAPNLNDVRYVDMDLVKDGDWMGFCDNCHASGMTHNWPKP	153	1	i9-28o	1	9-31	N	TM		3	65 - 69	CddCH	77 - 81	CteCH	138 - 142	CdnCH
4370	>630829106	§	KCZ70821.1	$	ANME2D_02846	hypothetical protein ANME2D_02846	Cluster 66 Two Triheme Methanoperedens proteins	–	–	–	–	[	Candidatus Methanoperedens nitroreducens	]	#	MGNTKYLMVLAIAAVGLFAMPNLLATYAGTHTVEYNDPNIASGSSGKALDCRECHQYIFDAAALASANAGSIWVKHGQAADDTNYTTYVAYYGTDMNNDSANISAYPGYNLFFTANAQQSSGKVKPGDILGRNATGAWIVVSNAGGGVIGQVATDSYGGKEWSACLVCHRAAYFYGGTHTRVQVRGCTNEWCHGANTTVSNPSTGRDAGVSYMADISKFASSKAAQTGKQLNRSVDAHNKWFRASAEQPDYYKNALTGEQLNQDYYTCMGCHTHANVQLNIEKSTGFDANLTSMGTGAITVDYTVNTTNTTVLTSTKYGGAFK	323	1	i7-29o	1	6-28	Y	TM		3	51 - 55	CreCH	165 - 169	ClvCH	268 - 272	CmgCH
4367	>630829099	§	KCZ70814.1	$	ANME2D_02839	hypothetical protein ANME2D_02839	Cluster 66 Two Triheme Methanoperedens proteins	–	–	–	–	[	Candidatus Methanoperedens nitroreducens	]	#	MVINAKILIPVFIAILGIYMMPAILATFYSPHTIESSSDARDLKCISCHDYIAREFNSSDESRRVLDKHAAAANNINYTTFLKYGYHYNISEGRIYTTKNTSTWDLGASADPASYIYWEPSLGWWIDNRAGTMQLASVNLENNGIQGIQLEEICLFCHSSDILGVSTHTSVSVTGCTDIKCHGNSSGTGYGKEFYTTVMTGYNLSSNNVHARWFKAMGNTSSPYNYTVHGDSHVSSDYLTCIGCHTYTRVSLNITSPEKYMHNDFNTAKIRYQ	273	1	i7-29o	1	6-28	N	TM		3	45 - 49	CisCH	154 - 158	ClfCH	241 - 245	CigCH
4390	>630830110	§	KCZ71822.1	$	ANME2D_01877	hypothetical protein ANME2D_01877	Cluster 71 conserved hypothetical triheme Cytochrome c, 03 x CxxCH, but no indication of signal seq.	–	–	–	–	[	Candidatus Methanoperedens nitroreducens	]	#	MMRLTDSWFFITKAVQDLGTALEEAKSDPGKIPAVFAAIGEVGETCSKCHKDNTPAVWNRYIWKDFNSVMINTPEGPLPWAEAKMKYMAAGFDGIGVNIKQGNQAGAAQSLGLFKTMFNNMRDSCSSCHSSERRYYVSGDIQAMISDMEANITNGDLTEAGEIRQGIGIESCYKCHVLHIPAQYAKVSQK	190	0	o	0		N	noTM		3	46 - 50	CskCH	125 - 129	CssCH	172 - 176	CykCH
397	>Q6L0S6	§	DNAJ_PICTO	$	dnaJ PTO0841	Chaperone protein DnaJ	DnaJ	–	CDD_223560	COG0484	2e-92	[	Picrophilus torridus	]	#	MAKDYYAILGVDRNASQDDIKKAFRELAKKYHPDANPGNKEAEEKFKEIAEAYEVLSDPQKRKQYDETGTTDFNAGSGFNWQDFTHFDDINDIFNQFFGGNFGDTFFGGYTNQPDLDIYLRVNISLEDAYYGASKNVKYRRNAMCEHCSGTGAENKVLITCPTCHGSGQERITRGQGFFRMVTVTECRTCHGRGKIPQKPCTVCHGTGTVSKNEDISVNIPKGADTNLKLRLKNMGNSYGGVTGDLYIVLIVNNPPGIRRSGQDIYVEHTIDFPEAALGGEEEIKLFRESYNLKIPAGTQPGEILKIKGAGMPRINGHGSGDLNVIIKIEVPKHLTSRQKELLEEFRNEKKKSWFHF	357	0	o	0		N	noTM		3	161 - 165	CptCH	187 - 191	CrtCH	201 - 205	CtvCH
1112	>J0S1B9	§	J0S1B9_9EURY	$	Metli_1732	HNH endonuclease	false positieve HNH Endonuclease	–	–	–	–	[	Methanofollis liminatans DSM 4140	]	#	MADKILNRDYFVDRLYKEELKRLDSGERKKDRVKVDSAQGKTVIQKCGGKCVLECGLLYAENPHGFDIHHINGDPEDTRTQNLTLMCKTCHGTIHGDVGTKIANYKAKMNKKNDAGTSKTSKKPVKQKIVSVDCSYCGGRGALSLFQGCPSCHGEGTVQVYYPPEKCTVCKGSGKDPDSILPLPDPCRHCHGTGYQNVVKITRK	204	0	o	0		N	noTM		3	87 - 91	CktCH	149 - 153	CpsCH	187 - 191	CrhCH
2287	>S6CW05	§	S6CW05_9EURY	$	HLRTI_002308 HTIA_p2800	Restriction endonuclease protein (Uncharacterized protein)	RE Endon	–	–	–	–	[	Halorhabdus tiamatea SARL4B	]	#	MNSIDTSVLNRVSIKRLTEAVIESNGGSVDRSTSDRWEATLPPSLSTVSTSNSTNQSGETGNDTLDAIAAGIEDKTPSTTQPKTTLVFDTEDMDPGAGDIVVRPGTTFFNSLLETARDGDHVGYVHLGPSNLQMHTPPVFDRLDTEITTDGFNAGERENAAAFHYHVQMDCVQSYHRERFETITFDIDSGVRLPDLTDRFVAHFDTLATDADSEQHDPVDLSVDRAEQLYNKAVEALKERIQPDTEELGTEASTAASEREAEIQELYEQRRQELDAELEAQRQKIRKWKRKARSAQYEKTRKEYLSNKRDAERELEDLKPTVAERKETLRTEEQEQISKTQARHAVDIDVVAVGTTIITYDVGELSVKVRDGDRIGETTIEYTPANNTFGSFTCSDCGR…	1095	0	o	0		N	noTM		3	450 - 454	CpdCH	625 - 629	CdgCH	697 - 701	CaeCH
318	>A5UJT7	§	A5UJT7_METS3	$	Msm_0260	Archaea-specific RecJ-like exonuclease	RecJ	–	CDD_224032	COG1107	0	[	Methanobrevibacter smithii	]	#	MKKKCPKCRGTGSVVVDYKDCDSCGGTGYQDSFDVGNHFKGVNSNAKAKFDLGADQDIPCEVCHGKGQIEVFEECPNCHGSGQINVCNDCGKPISEKYDLCRDCHTKRKEDRMKRDKIREMENEVKDVYVLDSLCQMRDMDKDRLYKGRVTRVEKYGAFVTLNNNVWGLMRGDISNYKVGDDVIVFITAIKSRERKIDLAPAYVKNYNIVKQTKSIPRTIISDLEEKMGKLVRVDGEVLQVQQTSGPTIFTITDESNITWVAAFDEAGVRAYPDIDVGDAVEVLGEVNQHGGKPQIESQSISKLEGEKKAKLHDLIEDALNKRAEPDDVDFLVKSDVLNRLKPKMREAAQKIRRAILDGRSILLRHHNDADGICSGVAMEKAIVPLVEQVNPSNDAQYY…	752	0	o	0		N	noTM		3	60 - 64	CevCH	75 - 79	CpnCH	101 - 105	CrdCH
2876	>R7PZ95	§	R7PZ95_9EURY	$	BN522_00087	Uncharacterized protein	RecJ	–	CDD_224032	COG1107	0	[	Methanobrevibacter smithii CAG:186	]	#	MKKKCPKCRGTGSVVVDYKDCDSCGGTGYQDSFDVGNHFKGVNSNAKAKFDLGADQDIPCEVCHGKGQIEVFEECPNCHGSGQINVCNDCGKPISEKYDLCRDCHTKRKEDRMKRDKIREMENEVKDVYVLDSLCQMRDMDKDRLYKGRVTRVEKYGAFVTLNNNVWGLMRGDISNYKVGDDVIVFITAIKSRERKIDLAPAYVKNYNIVKQTKSIPRTIISDLEEKMGKLVRVDGEVLQVQQTSGPTIFTITDESNITWVAAFDEAGVRAYPDIDVGDAVEVLGEVNQHGGKPQIESQSISKLEGEKKAKLQDLIEDALNKRAEPDDVDFLVKSDVLNRLKPKMREAAQKIRRAILDGRSILLRHHNDADGICSGVAMEKAIVPLVEQVNPSNDAQYY…	752	0	o	0		N	noTM		3	60 - 64	CevCH	75 - 79	CpnCH	101 - 105	CrdCH
1438	>D2ZRZ0	§	D2ZRZ0_METSM	$	METSMIF1_03624	Nucleic acid-binding domain protein	REcJ	–	CDD_224032	COG1107	0	[	Methanobrevibacter smithii DSM 2374	]	#	MKKKCPKCRGTGSVVVDYKDCDSCGGTGYQDSFDVGNHFKGVNSNAKAKFDLGADQDIPCEVCHGKGQIEVFEECPNCHGSGQINVCNDCGKPISEKYDLCRDCHTKRKEDRMKRDKIREMENEVKDVYVLDSLCQMRDMDKDRLYKGRVTRVEKYGAFVTLNNNVWGLMRGDISNYKVGDDVIVFITAIKSRERKIDLAPAYVKNYKIVKQTKSIPRTIISDLEEKMGKLVRVDGEVLQVQQTSGPTIFTITDESNITWVAAFDEAGVRAYPDIDVGDAVEVLGEVNQHGGKPQIESQSISKLEGEKKAKLQDLIEDALNKRAEPDDVDFLVKSDVLNRLKPKMREAAQKIRRAILDGRSILLRHHNDADGICSGVAMEKAIVPLVEQVNPSNDAQYY…	752	0	o	0		N	noTM		3	60 - 64	CevCH	75 - 79	CpnCH	101 - 105	CrdCH
1943	>B9ACP0	§	B9ACP0_METSM	$	METSMIALI_00112	Putative uncharacterized protein	REcJ	–	CDD_224032	COG1107	0	[	Methanobrevibacter smithii DSM 2375	]	#	MKKKCPKCRGTGSVVVDYKDCDSCGGTGYQDSFDVGNHFKGVNSNAKAKFDLGADQDIPCEVCHGKGQIEVFEECPNCHGSGQINVCNDCGKPISEKYDLCRDCHTKRKEDRMKRDKIREMENEVKDVYVLDSLCQMRDMDKDRLYKGRVTRVEKYGAFVTLNNNVWGLMRGDISNYKVGDDVIVFITAIKSRERKIDLAPAYVKNYNIVKQTKSIPRTIISDLEEKMGKLVRVDGEVLQVQQTSGPTIFTITDESNITWVAAFDEAGVRAYPDIDVGDAVEVLGEVNQHGGKPQIESQSISKLEGEKKAKLQDLIEDALNKRAEPDDVDFLVKSDVLNRLKPKMREAAQKIRRAILDGRSILLRHHNDADGICSGVAMEKAIVPLVEQVNPSNDAQYY…	752	0	o	0		N	noTM		3	60 - 64	CevCH	75 - 79	CpnCH	101 - 105	CrdCH
2266	>Q9UY85	§	Q9UY85_PYRAB	$	PAB1284 PYRAB16230	RecJ-like phosphoesterase, containing RNA binding S1 and OB-fold nucleic acid binding domain (Uncharacterized protein)	REcJ	–	CDD_224032	COG1107	0	[	Pyrococcus abyssi	]	#	MAVKDCPECHGTGKVKVGEKECPVCHGWGYVPADFNLSEHLKGYRNLDNLGVDDEVDEIPCPECHGKGVVPVYDTCPTCGGTGKVLVCDICGRIKGPWEPGMETTWVCPECERKFKVVYVLDNACDYEDVEIGKYYKGIIDRVERFGVFVRLNKHVLGLIKKKDLLGKRQYIPGDEIIVQVLDVRPDRREIDFLEAPLTRYREVQVKKELPITLIGDLKEELAGKTVRVRGKVTQVQVTGGPTVFTLTDGTGITWAAAFEAPGVRAYPNINIGDVVEVIGKVSFHAGRIQIEIIDMHRIWGPEALEVKKRIEEELDKKAKPEDVGFLVKSEVLEKLKPKIMKAAFMIRRAIFEGRPIIIRHHADTDGYTAGVALETAIVPLIEQVAPDPDARWHLFKRR…	740	0	o	0		N	noTM		3	6 - 10	CpeCH	22 - 26	CpvCH	61 - 65	CpeCH
2147	>O58078	§	O58078_PYRHO	$	PH0340	Putative uncharacterized protein PH0340	REcJ	–	CDD_224032	COG1107	0	[	Pyrococcus horikoshii	]	#	MAVRDCPECHGTGKIKVGEKECPVCHGWGYVPADFKLGEHLKGYRNLKNLGVEEEVDEIPCPECHGKGTVPVYDTCPTCGGTGKVLVCDICGRIKGPWEPGMETTWVCPECERKFKVVYVLDNACDYEDVEVGKYYKGIIDRVERFGVFVRLNKHVLGLIKKKDLLGKRQYIPGEEIIVQVLDVRPDRKEIDFLEAPLTRYREVQVKKELPVTLIGDLREELAGKTVKVRGKVTQVQVTGGPTVFTLTDGTGITWAAAFEAPGVRAYPNVNIGDVVEVIGKVSFHAGRIQIEIVDMHRIWGPEALEVKKRIEEELDKKAQPKDVGFLVKSEVLEALKPKIMKAAFMIRRAIFEGRPIILRHHADTDGYTAGVALETAIVPLIEEVAPDPDARWHLFKRR…	740	0	o	0		N	noTM		3	6 - 10	CpeCH	22 - 26	CpvCH	61 - 65	CpeCH
1509	>I3RDE5	§	I3RDE5_9EURY	$	Py04_0653	Phosphoesterase, RecJ-like protein	REcJ	–	CDD_224032	COG1107	0	[	Pyrococcus sp. ST04	]	#	MAVRDCPECHGTGKVKVGEKECPVCHGWGYVPADFKLGDHLKGYRNLENFGVDEEVDEIPCPECHGKGVVPVYDTCPTCGGTGKVLVCDICGRVKGPWEPGMETTWVCPECERKFKVVYVLDNACDYEDVEIGSYYKGIIDRVERFGVFVRLNKHVLGLIKKKDLLGKRQYVPGQEIIVQVLDVRPDKREIDFLEAPLTRYREVQVKKELPVTPIGDLKEELAGKTVKIRGKITQVQVTGGPTVFTLTDGTGITWAAAFEAPGVRAYPNINVGDIVEVIGKVSFHAGKIQVEVIDMYRLWGPEAAEVKKKIEEELDRKAKPEDVGFLVESEVLEKLKPKIMQAAFLIRRAIFEGRPIILRHHADTDGYTAGVALETAIVPLIEQVAPDPEARWHLFKRR…	740	0	o	0		N	noTM		3	6 - 10	CpeCH	22 - 26	CpvCH	61 - 65	CpeCH
892	>564600760	§	WP_023845860.1	$		excinuclease ABC, A subunit	UvrABC system protein A (UvrA protein) (Excinuclease ABC subunit A)	–	CDD_223256	COG0178	0	[	Methanolobus tindarius	]	#	MSLSSIRIKGAKEHNLKNIDLTLPRDKLIVITGLSGSGKSSLAFDTIYAEGQRRYVESLSAYARQFLGLMEKPDVEYIEGLSPAISIEQKTTSKNPRSTVGTVTEIYDYLRLLFARIGIRHCPDCGRIIETQSVDQIVDSIMNMREGTKIHVLAPLVRERKGEYKKLLLDLRSEGFTRVRVDGEIHLLEDAEDIELGRYFKHNIEIVVDRLVIKEGIEERLSDSVETALEKSGGTITVQVLDGEELTFSEKLACTSCGIGFEEMEPAAFSFNSPQGACPECHGLGTSMEFDPDLIVPDKKLTLNEGAVEPWYSKKKDGYYMQSLQSLADHLGFSMDVPFEELDSGIQHIIFYGSEELIPFVHVGRNGGMWKHKGRFKGVIANLSKIYEGTESENSKERM…	942	0	o	0		N	noTM		3	278 - 282	CpeCH	408 - 412	CltCH	764 - 768	CevCH
90	>L0AD29	§	L0AD29_NATGS	$	Natgr_0552 C490_02266	4Fe-4S ferredoxin (Fe-S-cluster-containing hydrogenase subunit)		–	CDD_223514	COG0437	6e-35	[	Natronobacterium gregoryi	]	#	MGEQWLFYFDPNRCIGCHACSVACKQRHDLEADADDWRTVTHVSKGEYPDFEQVPVSMSCMHCHDSPCESVCPANAIEKREEDGIVTVNRDRCIGCHYCAWACPYGAPTYDDTGLMSKCNLCLGEGPGGGHGQPERKTPEEGGSEPACVADCVGDAIKAGPKSEVMAEASDRAAERFEAGAYEGRVIVEPMEEDADIAESIREGETASGTVTYEG	215	0	o	0		N	noTM		3	14 - 18	CigCH	60 - 64	CmhCH	93 - 97	CigCH
2365	>G0EFW5	§	G0EFW5_PYRF1	$	Pyrfu_1204	Split soret Cytochrome c	Cluster 21 SPLIT SORET Cytochrome C PRECURSOR Tat Motif	17	–	–	–	[	Pyrolobus fumarii	]	#	MVTRREFIKSFTFAILGGLAASSVAPTASAAGATGKGEAPPLPWPYVKLDPEETRKLGHLGYYAFECAGGAFWAIAVQLREKIGYPWTLLPIPSREEVLRAVNEGGHGHLACPMQYGYGGAVGWSTLCGSLNGSLFIINMVAENRDWDKIGKALMRWYETFPFPSDKMNEYVTRGEVYVKRERLKSSKWLPRSVSGSVLCHVSVSKWCVVSGYASGSKERAERCARLTGDVAAKTVELLNAYFEGRLEEVTKIKLSPTTVGCRVCHYKGKEYEIGQFTRGYMQCETCHHDLRPHAHTIVAFGQQPSSELQATPAKREFESLTRAAIGSTIAIGALTGVLAVARKRSK	347	2	i13-35o320-342i	0		Y	noTM	Found RREFI as Tat motif starting at pos. 4	2	262 - 266	CrvCH	284 - 288	CetCH
1945	>F2KR97	§	F2KR97_ARCVS	$	Arcve_1835	Putative uncharacterized protein	Cluster 21 split soret Cytochrome c precursor TAT protein	17	–	–	–	[	Archaeoglobus veneficus	]	#	MLTRRGFLKLAGALTAVALGMGCAEKKPEEPRAATVATPTPTPQLELPWPYVKLDPAVVGEKAYEKYYEHHCMFGVFDAIVDKLREKVGYPYTTFPSEMMVYGKGGVAGWATLCGALNGAAAAIYLVSNDPDPIINELYQWYCQEELPDFRPKNPKFEIPKSVSGSPLCHVSVTNWCKATGFKAFSKERSERCAWITASVAAKTVELLNAQADGTFVPAYPLPDRVKQCRGCHDKGSALENTRGKMDCTQCHFNLGEEHPKFG	263	0	o	0		N	noTM	Found RRGFL as Tat motif starting at pos. 4	2	229 - 233	CrgCH	248 - 252	CtqCH
4778	>728874820	§	AIY89131.1	$	GACE_0071	Split-soret cytochrome c	Cluster 21 split soret Cytochrome c precursor TAT protein	17	–	–	–	[	Geoglobus acetivorans	]	#	MYRRSFLGMMGAAFATALMGCAQEEERLSTTPKPAGTPTPEVVEKEAPSLPEPPWTYKKLDLDKVADLGYQGYCGKTFDGEELPGAHCCFGSFYAIVKALADEVGSPYKEFLPVASIATVGKGGVVGWGTLCGTLNGAAWAAYLCLPEEEADKVVNELYAWYQVEELPKYKPPKAMKAELDPMPSSVANSPLCHASVTNWCEVSGYKAFSPERSERCARLTADVARKAVELINAMHDGTFAYVYYEMDDDLNTCGSCHSNKGSLIENTRGKMHCSSCHTESGAKNIEDVSGHPKV	295	0	o	0		N	noTM		2	254 - 258	CgsCH	274 - 278	CssCH
2884	>D3RYC5	§	D3RYC5_FERPA	$	Ferp_1336	Uncharacterized protein	Cluster 21 Split-Soret Cytochrome C TAT motif	17	–	–	–	[	Ferroglobus placidus	]	#	MMTRRGFLGFAGAVIATALGMACTQEERPVTTPTPEVVEKVVEKEVVKPLPAPPWEYKKLNPDKVAELAYQGYMGKTFDGEKLPGKACCFGAFYAIVKSLADEVGSPYTEFLPVASIATVGEGGLVGWASLCGALNGAAWAIWLITPEEEAKKIIDELYAWYMYEELPKYKPPKAMKAELEPFPTSVANSVLCHASVTNWCKASGYKAFSAERSERCGRLTADVAKKAVELLNAVHEGTFVPAYPLDEKTKSCKGCHTKGSALENTRGKMACWSCHTKEGALRIEEVEGHPKI	293	0	o	0		N	noTM	Found RRGFL as Tat motif starting at pos. 4	2	253 - 257	CkgCH	272 - 276	CwsCH
610	>D3S2G0	§	D3S2G0_FERPA	$	Ferp_0310	Cytochrome c class I	Cluster 27 Cytochrome c CLASS I FERP_0310	–	–	–	–	[	Ferroglobus placidus	]	#	MIVGGNNFVRSLFLMLAVTLLLSLSAGTGYAQTGEEIFSRKCVSCHTIGGGDLVGPDLLGITEKRDREWLIKVIVDPDSFLDDPIRQENIAKYGVKMPDLGLSEEEAVKIIEFLSQFAAQPSEVTPEETPEVPLGDPEIGRALFIGEIRFANGGPPCVACHSVRSAGINGGTLANDLSDLYARLGDRGIYGALKSLQFPVMKDVYAGKELTEEEVANLAAFFKEASEMNRAKSDIYPLSGIILFLVAIGVATVYFRRVG	259	2	i12-34o233-255i	2	5-26,234-255	Y	TM		2	42 - 46	CvsCH	157 - 161	CvaCH
612	>E7QXA8	§	E7QXA8_9EURY	$	ZOD2009_17233	Cytochrome c class I	Cluster 28 Cytochrome C CLASS I thiosulfate dehydrogenase TAT ± WOLINELLA cyta homolog	–	CDD_225797	COG3258	4e-42	[	Haladaptatus paucihalophilus DX253	]	#	MNRRIATVSLAFVLVLAGCTAPMLYQKDSSQAGELKLPGDWSGFEWMDKNLREGQAGDDMRYRNETAGQQAAFVPKKMNNSTLPENEHRRELVKYGRQLFANTANEIPNQTGTSRMSCANCHGGGSLPTANGMVGQDIKMIPLVGTAAGYPEWTGRTSRMRDMRQRIQGCFLRSMNTDPENIPEYDSREIQAMESYLVWLAKGTPVQKVPYWRHIRKPEGSEKMPIPNVNPVRGAKLYLENCASCHGKDGQGSKGQYPPLWGPDSYNDGAGMGRIYTASGFIREAMPYGSAHTVSDWRDVQDIAGFVNGHDRPHLDRQNKDWSADGPPDEAVYYKRVQDRFGYNMNPMRKKLLMAGIPVGTEPLNKGDIPKNTDKYRNALNETSINGTANASASGAIVN…	412	1	i7-26o	1	5-26	Y	noTM		2	118 - 122	CanCH	242 - 246	CasCH
614	>E7QT25	§	E7QT25_9EURY	$	ZOD2009_09615	Cytochrome c class I	Cluster 28 Cytochrome C CLASS I thiosulfate dehydrogenase TAT-like signal WOLINELLA cyta homolog	–	CDD_225797	COG3258	9e-43	[	Haladaptatus paucihalophilus DX253	]	#	MNNSTLPENEHRRELVKYGRQLFANTSGMIPNKTGSSRMSCANCHGGGSLPSANGMVGQEITMIPLVGTAAGYPEWTGRTSRMRDMRQRIQGCFLRSMNTDPKNIPAYDSREIQAMESYLVWLAKGTPVQKVPYWRHIRKPEGSEEIPVPNINPVRGAKLYLENCASCHGKDGQGSKGQYPPLWGPDSYNDGAGMGRVYTAAGFIREAMPYGSPHQVSDWRDVQDIAGFVNGHDRPHLDRQNKDWSADGPPDEAVYYKRVQDRFGYNMNPMRKKLLMAGIPVGTEPLNKGDIPDNVRRYRNPLNETSINGTANTSSRVAIGATFSGSNQRRAS	333	0	o	0		N	noTM	Found RRELV as Tat motif starting at pos. 12	2	41 - 45	CanCH	165 - 169	CasCH
452	>M0MQX1	§	M0MQX1_HALMO	$	C448_05768	Class I Cytochrome c	Cluster 28 Cytochrome C CLASS I thiosulfate dehydrogenase WOLINELLA cyta homolog	–	CDD_225797	COG3258	5e-41	[	Halococcus morrhuae DSM 1307	]	#	MSNGDSTLLLKPTLLVIGAIIGALVIALAANGLLAFLGGGGIGSAESGGGDITKLPGNWSGEKWYSEDLRDQGMRYKNETAGDEIQFVPKQMNNSTLPEDENRRELVKRGRELFANTSAEAPEHVGNDLSCANCHGGGDLPTVNGMVGQDIDLIPLVGTAAGYPEWTGRTERMRDMRQRIQGCFLRSMNAPNSTEGVPAYDSREIQAMESYLVWLNKGTPSGRVPYWRHIEKPEGKNETNVSKVNPVRGADLYLQNCASCHGADGQGTEGQYPPLWGPESYNDGAGMGRLYTSAGFIREAMPYGSAHTFTDWQDVQDVAGFVNAHKRPHLPRQPKDWKASGSPDEGIYYNRTQQRLGYDMNPMTKKLMLAGVPIGSESLNQSDIPNNVKRYDKPLRNES…	485	1	i13-35o	1	14-36	N	TM		2	131 - 135	CanCH	257 - 261	CasCH
611	>M0C9J9	§	M0C9J9_9EURY	$	C476_13118	Cytochrome c class I	Cluster 28 Cytochrome C CLASS I thiosulfate dehydrogenase WOLINELLA cyta homolog	–	CDD_225797	COG3258	5e-43	[	Haloterrigena limicola JCM 13563	]	#	MNRKLLSLLGVVVLIALAGCAAPSAPGGQANETTDLPKEWPDREVFDEDLREGESKNNFEYRNETAGDEVQFSPKEMNNSTLPSNEEEREMVLYGRELMRNTSQAMPEHVGNELSCASCHGGTDPRYGMTQGMVGQDIDMIPLVGTHADLPEWTSRRDRMRDSRQRLMGCFDRSMNSQNSTEGTPAYDSREMQAMEAYMQWLSEGVPVKGQPYWSHLNKPEGDEKKPVEEVNPVRGAELYLENCASCHGDDGQGIEGSAPALWGPGAFNDGAGMSRMYTSASFIREAMPYGTPHTVSDWDDAQDIAGYMNGHDRPEFVEKEQDFPTSGPPEEGIYYPRTQEDLGYDMNPMRKKLEIAGIPTGTESLNESDIPDDVEYYDQPLRNESIDG	389	1	i5-27o	1	5-24	Y	noTM		2	116 - 120	CasCH	244 - 248	CasCH
451	>L9XQE3	§	L9XQE3_9EURY	$	C492_05772	Class I Cytochrome c	Cluster 28 Cytochrome C CLASS I thiosulfate dehydrogenase WOLINELLA cyta homolog	–	CDD_225797	COG3258	2e-39	[	Natronococcus jeotgali DSM 18795	]	#	MFRTVNRKLILLAGVLFLVVLAGCSAPSDPGGDNETDPETEVEGGEPIQAPEQWPDRTVLDGDLREGESKDNMTFRNETAGEEIQFSPKEMNNSTLPENENEREMIMYGRDIMANTTGEIPENVGVEMSCGSCHGGSDLGMSQGLPGQDIDMIPLVGTTADLPEWTSRRDRMRDTRQRLMGCFDRSMNSQASEEGTPEYDSREMQAMEAYMQWLSEGVPVKGQPYWSHLNKAEGDEEVPVEEINPVRGAELYLENCASCHGEDGQGIEGTATTLWGPESFNDGAGMSRLYTSSAFIREAMPYGSPHTVSDWRDVQDIAGFMNGHDRPEFEGKEEDFPTAGPPEEGVYYDRTQEELGYDMNPMRKKLELAGIPTGTEELSEDDIPDDVDRYDQPLRNESV…	404	0	o	1	9-26	Y	noTM		2	130 - 134	CgsCH	256 - 260	CasCH
615	>M1XSJ9	§	M1XSJ9_NATM8	$	Nmlp_3213	Cytochrome c family protein	Cluster 28 Cytochrome C CLASS I thiosulfate dehydrogenase WOLINELLA cyta homolog	–	CDD_225797	COG3258	2e-46	[	Natronomonas moolapensis	]	#	MDRRVLLLVGTLAMVVLAGCTGLPGAGDGGEADDGTVETPQPDVDATEPAEVPANMPNREVIDGDLREGEAKDELRYRNATAGDEINFVPKEMNESTLPDNENERELIMYGRTLMANTSEEMPEHVGNELSCASCHGGGQSVATVGMVGQDINLIPLVGTSADLPEWTGRRNRMRDTRQRLIGCFQRSMNSPGSEEGAPDYDSREIQAMEAYMMWLSEGVPTKGQPYWSHLNKPTGDEKVPVEEVNPVRGAELYLENCASCHGADGQGEVDDDGSVVYPPLWGPRSFNDGAGMGRMYTSASYIREAMPYGYAHDVTDWEDVHDIAGFMNAHDRPEFPEKSKDFPDGTPDEGIYYNRTQERLGYEMNPMKKKLMLADMPTGTQPLNESDIPDDVGRYDQP…	410	1	i5-27o	0		Y	noTM		2	132 - 136	CasCH	258 - 262	CasCH
1313	>Q8TLV0	§	Q8TLV0_METAC	$	mauG MA_2925	Methylamine metabolism protein	Cluster 29 Cytochrome c peroxidase MauGMA_2925 METHYLAMINE METABOLISM PROTEIN	–	CDD_224771	COG1858	5e-41	[	Methanosarcina acetivorans	]	#	MTRGICLTKIKLWTLLLVLLLTVLVGSASAELIGEEQLGKKIFFDKISDPDSMSCADCHSPQYGFTGPIAGINIKGSVYRGAVPQRFGNRKPPSAAYATLSPIFHYDEDEGLFVGGNFWDGRATGEMLGNPAADQAMGPFLNPVEQNNPSKEAVLEQIATSRYAGLWESVWGEPISYATPEEIDINYNRTALAIAAYENSSEVNQFSSKYDAYQDGIVELTEEEEWGLELFNGKAMCSACHPSESGPYSDYPLFTDFTYDNLGIPKNPDNPFYDMDTVYLDDGSPINPDGENWVDPGLGGFLATVPEWEDLADENKGKHKVPTLRNVNQQPGNVFPKAYGHNGYFKSLEDIVHFYNTRDVASEGWPEPEVPENVNTDEMGDLGLNDSEEKAIVAFLKTL…	407	1	i12-34o	1	11-33	N	TM		2	55 - 59	CadCH	237 - 241	CsaCH
638	>M0K4U1	§	M0K4U1_9EURY	$	C436_00595	Cytochrome c551 peroxidase	Cluster 29 Cytochrome C PEROXIDASE C551 MauG rrnAC1372	–	CDD_224771	COG1858	8e-71	[	Haloarcula sinaiiensis ATCC 33800	]	#	MRYMSRQPLARAVFVVGMSLLLIGGPIVSTVGAVDGGPSGEAVSDTLDETAQQTAQTSNQSSNETSDLPVEPPTSQPLPSYEEVRKPNDTEAKIELGKKLFFDPRLSDTGSISCNTCHNVMEGGDGSRTVGRGVHGQTGPRNSPTVWNAVFMSTQFWDGRADTLEAQAKGPITAGVEMGMPTSEAAMEKIRNNEGYVELYEDVYGGEDPVTLNNTVDAIAAYERTLITPNSSYDRYVRGDEDALTERQLNGMETFKELGCQGCHSGPAFNGPQWQMENGNGYYQKLGVYQGSNPQCDQYIDRYNLYADSGRAGVTGDSSDEHMFKVPTLRNVEHTAPYFHNGQVRTLENATKVMASCQVGQNISDQQAENVTAFMTSLTGQYPEQQMPRIPSRSGGEPM…	474	2	i12-34o451-470i	2	11-33,451-468	N	TM		2	114 - 118	CntCH	260 - 264	CqgCH
630	>Q8TLW5	§	Q8TLW5_METAC	$	MA_2908	Cytochrome c peroxidase	Cluster 29 Cytochrome C PEROXIDASE MA2908 MauG	–	CDD_224771	COG1858	1e-63	[	Methanosarcina acetivorans	]	#	MRIGTTTLISILFLTALAVTASAEEVQLSQKEELGKLLFFDESLSMPRGQSCASCHDPDFGFTDPDQDIPVSQGVIPILFGNRNAPSAAYATYSPNFSYTYDDSGQIIYYGGQFWDGRADNLTEQAKGPLLNPLEMHNPNKRTVVMSIRRSDYADLFEEVYGPCSLNNVDVAFDYAADAIAVYESSEEVNTFSSRYDEYLEGEYTLSDEEKLGLELFNGKALCSGCHISSGSEPIFTDFTYDNLGVPKNPDNPFYSIPRVYNPLRSAYVDLGLGGSGRTEITDPEGEEGKMKVPTLRNIGKTAPYTHNGYFTNLEDIVHFYNTRDVASEGWPEPEVAANVNTEEMGDLGLNDSEERAIVAFLLTLDDE	368	0	o	1	3-25	Y	noTM		2	52 - 56	CasCH	223 - 227	CsgCH
636	>M0KZE5	§	M0KZE5_9EURY	$	C435_01014	Cytochrome c551 peroxidase	Cluster 29 Cytochrome c551 peroxidase MauG	–	CDD_224771	COG1858	8e-71	[	Haloarcula californiae ATCC 33799	]	#	MRYMSRQPLARAVFVVGMSLLLIGGPIVSTVGAVDGGPSGEAVSDTLDETAQQTAQTSNQSSNETSDLPVEPPTSQPLPSYEEVRKPNDTEAKIELGKKLFFDPRLSDTGSISCNTCHNVMEGGDGSRTVGRGVHGQTGPRNSPTVWNAVFMSTQFWDGRADTLEAQAKGPITAGVEMGMPTSEAAMEKIRNNEGYVELYEDVYGGEDPVTLNNTVDAIAAYERTLITPNSSYDRYVRGDEDALTERQLNGMETFKELGCQGCHSGPAFNGPQWQMENGNGYYQKLGVYQGSNPQCDQYIDRYNLYADSGRAGVTGDSSDEHMFKVPTLRNVEHTAPYFHNGQVRTLENATKVMASCQVGQNISDQQAENVTAFMTSLTGQYPEQQMPRIPSRSGGEPM…	474	2	i12-34o451-470i	2	11-33,451-468	N	TM		2	114 - 118	CntCH	260 - 264	CqgCH
637	>Q5V2F1	§	Q5V2F1_HALMA	$	ccpA rrnAC1372	Cytochrome c551 peroxidase	Cluster 29 Cytochrome c551 peroxidase MauG	–	CDD_224771	COG1858	8e-71	[	Haloarcula marismortui	]	#	MRYMSRQPLARAVFVVGMSLLLIGGPIVSTVGAVDGGPSGEAVSDTLDETAQQTAQTSNQSSNETSDLPVEPPTSQPLPSYEEVRKPNDTEAKIELGKKLFFDPRLSDTGSISCNTCHNVMEGGDGSRTVGRGVHGQTGPRNSPTVWNAVFMSTQFWDGRADTLEAQAKGPITAGVEMGMPTSEAAMEKIRNNEGYVELYEDVYGGEDPVTLNNTVDAIAAYERTLITPNSSYDRYVRGDEDALTERQLNGMETFKELGCQGCHSGPAFNGPQWQMENGNGYYQKLGVYQGSNPQCDQYIDRYNLYADSGRAGVTGDSSDEHMFKVPTLRNVEHTAPYFHNGQVRTLENATKVMASCQVGQNISDQQAENVTAFMTSLTGQYPEQQMPRIPSRSGGEPM…	474	2	i12-34o451-470i	2	11-33,451-468	N	TM		2	114 - 118	CntCH	260 - 264	CqgCH
639	>M0JIU8	§	M0JIU8_HALVA	$	C437_06938	Cytochrome c551 peroxidase	Cluster 29 Cytochrome c551 peroxidase MauG	–	CDD_224771	COG1858	4e-73	[	Haloarcula vallismortis ATCC 29715	]	#	MSRQPLARAVFVVGMSLLLVGGPIVSTVGAVDGGPSTAAVSDTLDETAQQTAQTSNQSSNETSDLPVEPPTSQPLPSYEDVREPGDTEAKIELGKKLFFDPRLSDTGSISCNTCHNVMEGGDGSRTVGRGVHGQTGPRNSPTVWNAVFMSTQFWDGRADSLEEQAKGPITAGVEMGMPTSEAAMEKIRNNEGYVEMYEEVYGGEDPVTLNNTVDAIAAYERTLITPNSSYDRYVRGDEDALTERQLNGMETFKELGCQGCHSGPAFNGPQWQQEDGNGYYQQLGVYQGTNPQCDQYIDQYNLYADAGRADVTGDSSDEHMFKVPTLRNVEHTAPYFHNGQVRTLENATKVMASCQVGQNISDQQAENVTAFMTSLTGEYPDQQMPRIPSRSGGEPMLPA…	472	2	i9-31o449-468i	2	7-29,449-466	N	TM		2	111 - 115	CntCH	257 - 261	CqgCH
650	>M0LAB8	§	M0LAB8_9EURY	$	C446_16967	Cytochrome-c peroxidase (CytC-type peroxidase)	Cluster 29 Cytochrome c551 peroxidase MauG	–	CDD_224771	COG1858	4e-61	[	Halobiforma nitratireducens JCM 10879	]	#	MAAADATEEQSAEPVIEGDVAPQVQEDDEEDDEAEDLPVEPPTEESHPGYEYIEREDDTEEKIELGEQLYFDPRISETGTISCNTCHNVMEGGDDSRPVAMGVHGETGPVASPTVWNSGFHHTQFWDGRADTLAEQAEGPIVADVEMGMPDHEAALDRVRAVDGYVEQYEDVYGDEVDGDDPEDLVTLENTVDAIAAYERTLVTPNSSYDQYVEGDADAMTDQQLDGMESFQELGCQSCHSGPMFSGQWDEPESGEGVYQPHPTFDDNPQCEEYIEEYDLMENPGRAGVTDDEADEFMYKVPTLRNVEHTAPYMHTGQVPTLEESIRVMAACNLDEDPSDEEVEDIAAFLTSLTGEYPDQEMPRLPNPSGESMIPMDADAEFEDIEEERDEDADEVGDD…	434	1	o407-429i	0		N	noTM		2	83 - 87	CntCH	236 - 240	CqsCH
631	>L0AM49	§	L0AM49_NATGS	$	Natgr_3126 C490_15734	Cytochrome c peroxidase (Cytochrome-c peroxidase (CytC-type peroxidase))	Cluster 29 Cytochrome c551 peroxidase MauG	–	CDD_224771	COG1858	2e-62	[	Natronobacterium gregoryi	]	#	MGYSRQLLLVVAVSLLAVVSAGAVAAADASEAHSAEPVMEGDVAPQVQENNETEELPVEPPTEESHPGYEYIRQEGDTEEKIELGEQLYFDPRISETGTISCNTCHNVMEGGDDSRPVAMGVHGETGPVASPTVWNSGFHHTQFWDGRADTLAEQAEGPIVADVEMGMPDHEAALDRVRAVDGYIEQYEEVYGDEVDSDDPEDLVTLDHTTDAIAAYERTLVTPNSPYDQYVEGDTDALTDEQLDGMESFQELGCQSCHSGPMFSGQWDEPESGEGIYMPHPTFEENPQCEQYIEEYDLMENPGRAGVTDDEADEYHYKVPTLRNVEHTAPYMHTGQVPTLEEAIRVMGACSLDDEPSDEEVEDIAAFLTTLTGEYPEQEMPRLPNPSGESMIPMDADA…	448	2	i7-29o421-443i	1	7-29	Y	noTM		2	102 - 106	CntCH	255 - 259	CqsCH
599	>M1Y4P4	§	M1Y4P4_NATM8	$	cpx Nmlp_3369	CytC-type peroxidase	Cluster 29 Cytochrome c551 peroxidase MauG	–	CDD_224771	COG1858	2e-65	[	Natronomonas moolapensis	]	#	MRNRRQRLLAVLCACLLLLSGVGAGAASAAGAPTTADDTETNAAPQVQQTDEADNGTDGLPVEPPTRAHPGYEYIERENDTEAKIELGKQLYLDPRISQTGTISCNTCHNVMDPGGHDGRPTAMGVHGQTGPVNSPTVWNSGFHHTQFWDGRADTLAEQAQGPLVADVEMGMPDTGAVLERLRSMDGYVEAYQEVYGDQADVENPEDIITLERTVDAIAAYERTLVTPNSPYDQYVQGDADALSEQQLDGMETFEELGCTSCHSGPMFSGQWDEPESGNGVYQPNPTYPNNEQCSEYVDEYGLMENPGRMGVTDDSADQYLYKVPTLRNVEYTAPYTHTGNVRTLEEMIRLMGACQLNEDLSDEEVQDIRAFLTSLSGEHPEQEMPMLPGPSGESVIPA…	468	2	i7-29o440-462i	2	7-29,442-463	Y	noTM	Potential Tat signal peptide but No Tat motif was found	2	105 - 109	CntCH	259 - 263	CtsCH
648	>L9W9I0	§	L9W9I0_9EURY	$	C494_14993	Cytochrome-c peroxidase (CytC-type peroxidase)	Cluster 29 Cytochrome c551 peroxidase MauG	–	CDD_224771	COG1858	2e-66	[	Natronorubrum bangense JCM 10635	]	#	MGKLWKTALLIASIGFLITAAAGAVSATDASNSGPVLQVQENNETDELPVEPPTEESHPGYEAIQQEDDTEEKIELGEQLYFDPRISETGTISCNTCHNVMEGGDDSRPTAMGVHGETGPVASPTVWNSGFHHTQFWDGRADTLAEQAEGPIVADVEMGMPDHEAALDRVRAVDGYVEAYEDVYGDEIDSDDPDDIVTLERTVDAIAAYERTLVTPNSPYDQYVEGDADALSEQELDGMETFQELGCQSCHSGPMFSGQWENPESGEGVYNQHPTFEDNAQCEEYIEEYDLMENPGRMGVTDDERDEYNYKVPTLRNVEHTAPYMHTGQVATLEESIRVMSACQLDHEASDEEVEDVAAFLTTLTGEYPEQEMPRLPNPSGESMIPMDAEGDFEDMQEE…	438	2	i7-29o411-433i	2	7-29,410-431	Y	noTM		2	94 - 98	CntCH	247 - 251	CqsCH
598	>Q3INL9	§	Q3INL9_NATPD	$	cpx NP_4384A	CytC-type peroxidase	Cluster 29 Cytochrome c551 peroxidase MauG NP_4384A	–	CDD_224771	COG1858	7e-68	[	Natronomonas pharaonis	]	#	MLNRRRQLFVALGVALMLVLGAGAVAAADDVESDTGDVSQVQQMDNETTDLPVEPPTEVSHPGYEYIRQEGDTEEKIELGEQLFLDPRISETGTISCNTCHNVMEGGDDSRPTAMGVHGQTGPVASPTVWNSGFHHTQFWDGRADTLAEQAEGPLVADVEMGMPDHEAALDRIRSVPGYVESYEEVYGDEAESTDPDDLITLERTVDAIAAYERTLVTPNSPYDQYVEGDEDALTEQQLDGMETFQELGCQSCHSGPMFSGQWEEPESGEGVYQPHPTFRENEQCQEYVEEYGLMDNPGRMGVTDDAADEFLYKVPTLRNVEHTAPYMHTGQVETLEDAIRVMAACSLDEEVSDEEVEDIHAFLTSLTGEYPDQEMPRLPNPSGESMIPMDADTEFEDM…	453	2	i7-29o426-448i	2	8-30,425-446	Y	noTM		2	97 - 101	CntCH	250 - 254	CqsCH
649	>M0LG32	§	M0LG32_9EURY	$	C445_10612	Cytochrome-c peroxidase (CytC-type peroxidase)	Cluster 29 Cytochrome-C PEROXIDASE (CYTC-TYPE PEROXIDASE) MauG HlacAJ_010100016333	–	CDD_224771	COG1858	9e-66	[	Halobiforma lacisalsi AJ5	]	#	MVEGDVAPQVQEDDDEEDDETEELPVEPPTEESHPGYEYIQQEGDTEAKIELGEQLYFDPRISETGTISCNTCHNVMEGGDDSRPTAMGVHGQTGPVNSPTVWNSGFHHTQFWDGRADTLADQAEGPIVADVEMGMPDHEAALDRVRAVDGYVEQYEEVYGDEVESDDPEDLVTLEHTVDAIAAYERTLVTPNSSYDQYVEGDADALTEQQLDGMESFQELGCQSCHSGPMFSGQWDDPESGEGVYQRHPTFEDNPQCEEYVEEYDLMENPGRAGVTDDEADEYMYKVPTLRNVEHTAPYMHTGEVPTLEEAVRVMATCQLDEEPSDEEVEDITAFLTSLTGEYPEQEMTRLPAPSGESMIPADADAEFEDIEEEPEEDTDQVEADGGDGIPGMTIATA…	420	1	o393-415i	0		N	noTM		2	70 - 74	CntCH	223 - 227	CqsCH
2866	>G0EFE8	§	G0EFE8_PYRF1	$	Pyrfu_1105	Uncharacterized protein	Cluster 30 Cytochrome C bc1 complex homolog PYRFU_1105	–	–	–	–	[	Pyrolobus fumarii	]	#	MNMHRMYWLTPVLLALVIVAFSVAALAITEEEAKQVFEKAGCATCHSTPGNDFKSLVDKIRSWASKYASLDEAVANEYKQAQTYDQLMQQMKQYTPSISDEDYQLLYQFFKQVFEEAKGGAGVTESEAKQVFEKAGCATCHNAPGNNFDSIVEKIRSWAEKYGSLDEAVASEYPQAKSYDELMQQMKQYTPGISDKDYQLLYQFFKQVFEEAKGGQAAAATPTTTTAQVSEATTTTTTTPKENITTLPSVPTPNPSEEARSRISTGLVVGVAILVVAVVLFVVFRLKK	288	2	i7-29o262-284i	2	8-30,263-285	N	TM		2	42 - 46	CatCH	137 - 141	CatCH
2653	>D3RY46	§	D3RY46_FERPA	$	Ferp_1255	Uncharacterized protein	Cluster 32 diheme Cytochrome, FERP_1255 similar to Ferp_2208	–	–	–	–	[	Ferroglobus placidus	]	#	MRMKLLALMLLAIALVIAGCAQTGKEVKQTPTPEKTPTSEATPTEQMTRYASLKEIAEKIRSGEIDVGNNYDMTLEGRFHKIHAKVLGLDCTACHIPDYAKDVLYERKYKKPEGAPGVVDRGVCLGCHKEGGIATPWYGQASE	143	0	o	1	4-26	Y	noTM		2	91 - 95	CtaCH	124 - 128	ClgCH
1944	>F2KPF3	§	F2KPF3_ARCVS	$	Arcve_0351	Putative uncharacterized protein	Cluster 48 c protein ARCVE_0351, possible downstream extension of Arcve_0352/framshift	–	–	–	–	[	Archaeoglobus veneficus	]	#	MFDETTHAAYRLSCYHCHNDSYDYANAIWNKPKNDWDTPAFHGDFIVEWKHYNEIYGLDNNILSKPLFLNAETCIACKRGICYDCHIYGNQPSRSQDFTVYTEPNSTMYRDSTEI	115	0	o	0		N	noTM		2	14 - 18	CyhCH	82 - 86	CydCH
4369	>630829101	§	KCZ70816.1	$	ANME2D_02841	hypothetical protein ANME2D_02841	Cluster 67 single Di or Triheme Methanoperedens protein (2x CxxCH; 1xCxCH)	–	–	–	–	[	Candidatus Methanoperedens nitroreducens	]	#	MIKKLALITVSIILLIYTMQPLLSTFAGSHAIETQRNSTDYGNIYICANCHEEEASLNSISAHGAVGCVCHGYAPNLTQEYNINAAHNLTKNLYCTNCHSSYDTDGRQEIYPGITTSNQSGHYIKKNRTIAYDHAQKFFP	140	1	i5-27o	1	5-27	N	TM		2	47 - 51	CanCH	95 - 99	CtnCH
4400	>630830763	§	KCZ72473.1	$	ANME2D_00900	hypothetical protein ANME2D_00900	Cluster 72; unique protein, with sig. Seq, 02 CxxCH, unclear specificity but Cytochrome c possible	–	–	–	–	[	Candidatus Methanoperedens nitroreducens	]	#	MLNKNHNKKRIDVEHRGRVILLVVLVVLGFSVVSSATPMSRILLDPPVIEVPGGETVNLEFNIYGVNVDPYMPGLYTFQIEDNENTPINDLDIIKDYSVKQPMMVGPMVGRLSTQTTTLIITTNSNAAQGTYKPVLKVVNPISMATLETMEFTIISSNRFPIQKFENITYDFMNIQFLMAPTRELYKHVPADFQVITTANPDVGILLPITVSVTNSPFGPYRAVFLMVPVLQYSTAPVGEEWFYPIYTYTDNPAFKEYIQREWNTDEIELAEIDTKQNIYNDTSRDTCVGCHVLSNPGANRVVEDRAVLKDSSGILMEISGKSRGKDGGNAGIYPIYEKFVHSAYHAIDKNNLSVMQLDRSHTEMQALQNYDVKVKKNSRIWNLIGGNDPNFCNNCHTD…	926	1	i20-39o	1	18-40	N	TM		2	288 - 292	CvgCH	393 - 397	CnnCH
2882	>M4YQW6	§	M4YQW6_9EURY	$	TALC_01426	Uncharacterized protein	COG1258 Predicted pseudouridylate synthase	–	CDD_224178	COG1258	2e-86	[	Thermoplasmatales archaeon BRNA1	]	#	MEDWVLEHLEKAREIAHLGLCDHCLGRMFAKCGDRLTDLERGRMVRQGLREDGDGVEPEEICPICENVFDMVPRFADAVAEKVNEVESHNFLVGCRIDAAQAKNEKELVEKYGLWETFEPLKTELNREIGKACIHDINRPVEFKEPELVAIIDTRFAEVTLDIAPMFIAGRYTKQSREIPQTRWPCKICHGKGCARCHGMGKMYMQSVQEIIGDIAMEMTGGDANAFHGMGREDIDACMLGDGRPFVLEIDHPKRRDIDLDELERRANESVLAQYHRLRFVPRSAVAEYKESDPDKTYRAHVIVEGNINKEKVIGAVSSFENVHLAQRTPERVEHRRADLVRDRVIYWVKAENFGENSFDLILKTQSGTYVKEFVSGDEGRTTPNFSERLGVPCRVYLL…	412	0	o	0		N	noTM		2	186 - 190	CkiCH	194 - 198	CarCH
4090	>gulf_of_maine_aa_1373	§		$			conserved hypothetical thaumarchaeal protein, similar to pdb:2HFQ Nmr Structure Of Protein Ne1680 From Nitrosomonas europaea	–	–	–	–	[	uncultured marine crenarchaeote 'Gulf of Maine' genomic scaffolds	]	#	MNMDFHVFDTYVKASDGHTMHFDVITDKKDSTSAVSFAKEWLKTIGENNAIVTTEECKFCHSESVPDDTEIEIMTNGYFIVKMEGCPEN	89	0	o	0		N	noTM		2	57 - 61	CkfCH
450	>564598856	§	WP_023844403.1	$		chaperone protein DnaJ	DnaJ	–	CDD_223560	COG0484	2e-108	[	Methanolobus tindarius	]	#	MSTQRDYYEILGISKDATESEIKKAYRKLAMKYHPDKNKEEGAEETFKEISEAYAVLSDAEKREQYDRFGHAGIDGRYSQEDIFRNADFGDFADLGDILGGIFGGGFGGFGGFSGFGGGQRRQGPTRGSDLRYDLGITLEQAAEGVDTTINVPRAENCESCNGTGAKAGTSPKTCPTCHGSGQMTQARKTPFGTFMSTSTCNACHGRGEIIDDPCPACKGTGKMKKVRKISVKVPKGADNGLRLKVRGEGEEGSPGAPSGDLYVVIHVEPHDKFQRMGDDIVYEQAISFATAALGGDVMVPTLHGKVKMNIKPGTQTHSILRLKGKGMPHLHGHSHGDQLVKIIVKTPTKLSNEQKELFKKLQELDGGPDVKATKGGKGIFEKVKGAFEAGA	392	0	o	0		N	noTM		2	175 - 179	CptCH	201 - 205	CnaCH
401	>A7I8R3	§	A7I8R3_METB6	$	dnaJ Mboo_1607	Chaperone protein DnaJ	DnaJ	–	CDD_223560	COG0484	6e-106	[	Methanoregula boonei	]	#	MATRDYYEILGVKRDASADDLKKAFRHLARKYHPDLNKGSKEAEEKFKEINEAYQVLGDPAKKAQYDQGGNVEFAPGETAGYRPPSYDDLFRDYGLGDIFNAFSGGPRGMRQRGGADLRYDIEISIADAFSGTKNTVAVPHDYECGTCHGTGAEPGHVKDCPTCHGTGEIRNPRKVGNRTMMSIAQCPDCGGTGKIIDKPCSTCKGSGTVQKMRRIEVTIPRGVEDGQFLRIAGEGEPGENQGPPGDLYVVVHVKKDEIFERHGADLQTTAAVGLATALLGGEITVPTITGSASLKIPRGTQSHTLFRLRGQGMPSLSSGNRGDLLVRVIVKIPANLTKKQEELMKEAFVGGPAG	355	0	o	0		N	noTM		2	145 - 149	CgtCH	161 - 165	CptCH
4782	>728874987	§	AIY89298.1	$	GACE_0241	Alkylsuccinate synthase, activating protein	Glycyl-radical enzyme activating protein family	–	CDD_233895	COG1180	9e-93	[	Geoglobus acetivorans	]	#	MKGRIFRIQRFSIHDGPGIRTTIFLKGCPLRCVWCHNPESQRFEAEIAYRAEKCTSCHRCVAACPANALKPESSGIEVDRDVCNGCGECVKVCMSEALFIYGQDVEPSGILDEIRKDAVFYRNSGGGVTFSGGEPYSQPDFLLETLRLCRDEGINTAVDTSGHTPWKNIERTLDLVNLFLYDLKDYDSARHRLLTGTGNELILDNLRKLLPASDVVVRIPFIPSCNFQSHDDFRAFLDLLLRLDAGRVDVLPYHSLSRDKYRWLGREFFEVKEGPDYREFVEMLGEAGIDVSVGGYF	297	0	o	0		N	noTM		2	32 - 36	CvwCH	54 - 58	CtsCH
2878	>G2MHT0	§	G2MHT0_9ARCH	$	Halar_3286	Uncharacterized protein	halobacterial conserved hypothetical proteins with duplicated CxxCxxCH motifs	–	–	–	–	[	Halophilic archaeon DL31	]	#	MATEADCIAALRNAARKLDASPSKAAYEELGLTPASATIIRTLGGWNDAKERAGLATNASTGSRVGPPPERVDDEIRERWAALSVDQRWHYRNVEWNTERTRKRRSELREWVTERKAADGCVDCGETNPATLDYHHQDAGEKDMKISQLMSTGCSKAGIREEMAKCAVLCANCHRIAHKSPQGDSAEIELRRRPFRLVEREIEGTRLTAAQRKRAWVRTYKSRRGCSNCGHRNPEALDLHHVDSRTKTKPVSRFVSDGCSVQRLIREMELCEVICANCHRQLHANGADERGLTYRTRAAERRTGGTSKHS	310	0	o	0		N	noTM		2	170 - 174	CanCH	275 - 279	CanCH
2889	>F8D2V1	§	F8D2V1_HALXS	$	Halxa_1461	Uncharacterized protein	halobacterial conserved hypothetical proteins with duplicated CxxCxxCH motifs	–	–	–	–	[	Halopiger xanaduensis	]	#	MTTEAECLEALREAAERLGESPTKAQYEELGLTPASATIIRSCGGWNEAKAKAELETNPSSGSRVQPKPDDVELPPDLVWAELSVDQRWHYRNAEWNTERSLRRRSRLRSWLNEIKRKRGCTRCGTDTVACLDFHHVDTAAKEMAVGKMVTYGYGKERLREEIEKCDVLCANCHRQIHYTPPECERKQWVHERKRKTSGCERCDESHPACLDFHHIGDEKESTVATLVSNSRSIDRIQTEIERCRILCANCHRVEHFVPPTD	262	0	o	0		N	noTM		2	170 - 174	CanCH	248 - 252	CanCH
2894	>M0C2W0	§	M0C2W0_9EURY	$	C478_03657	Uncharacterized protein	halobacterial conserved hypothetical proteins with duplicated CxxCxxCH motifs	–	–	–	–	[	Haloterrigena thermotolerans DSM 11522	]	#	MVSEAECLEALREAAERLGESPTKAQYEELRLTPASATIIRTCGGWNDAKERAGLETAPSTGSRVEPKPADVELPPGLVWEELSVDQRWHYRNVDWNTERSLRRRSRLRSWLNEIKQERGCSRCAVDSVACLDFHHLETATKEMAIGKMVTYGYGKDRLRDEIEKCEVLCANCHRKIHYSQPTRERRQWVHDRKRERGCNRCGESDPGCLDYHHDAPPKAASVTKLVADDRPKTRIRAEIERCSVLCANCHRAEHYEPPTVDTS	264	0	o	0		N	noTM		2	170 - 174	CanCH	247 - 251	CanCH
2892	>L0IFY2	§	L0IFY2_HALRX	$	Halru_3183	Uncharacterized protein	halobacterial conserved hypothetical proteins with duplicated CxxCxxCH motifs	–	–	–	–	[	Halovivax ruber	]	#	MTTTVSECIDALQRAAAELGESPTKAQYEALGFTPASATIIRIIGSWNEAKVKANLETYYSRGPRVSPKPDDIDLPDDRDWSSLSVDQRWHYRNREWNTKRTLRRRTRLREWVRDQRQQRGCTRCGMNDPGCLDFHHRKDESKRMNVGEMVTYGYGKDALREEIAKCDVLCANCHRLLHHQEPSCDLRRWTVTQKRKSGGCTRCSEERAACLDYHHTGEDKSMSVSQLVANNRPKGEVRREMKKCVILCANCHRREHYHPSDTALQADRH	270	0	o	0		N	noTM		2	171 - 175	CanCH	249 - 253	CanCH
2890	>D3SVC3	§	D3SVC3_NATMM	$	Nmag_1960 C500_10598	Uncharacterized protein	halobacterial conserved hypothetical proteins with duplicated CxxCxxCH motifs	–	–	–	–	[	Natrialba magadii	]	#	MTTEDECLEALREAAERLGESPTKAQYEELGLTPASATIIRTCGGWNDAKERAGLETSYSRGSRVRRKPDEIELPEGLSWDALSVDQRWHYRNTDWNTERTLRRRSRLRSWLDEQKRERGCSRCDVNTAACLDFHHVDATTKRMAVGRMVTFGYGRDALRNEIAKCTVVCANCHRAIHHTPPERELRTWTDNQKRAAGCNRCGESDPACLDFHHVGDVKEATVAQLVANDQPKERIRAEIERCHVLCANCHRKEHHDSTMC	261	0	o	0		N	noTM		2	170 - 174	CanCH	247 - 251	CanCH
2891	>L9ZR47	§	L9ZR47_9EURY	$	C484_16439	Uncharacterized protein	halobacterial conserved hypothetical proteins with duplicated CxxCxxCH motifs	–	–	–	–	[	Natrialba taiwanensis DSM 12281	]	#	MTTQAECLDLLRRAAEQLGESPTKAQYEALGLRPASATIIRTCGGWNDAKERAGLESSYSRGTRVGPKPADVDLPSGTSWDELSADQRWHYRNVDWNAERTLRRRSRLRSWLTERKRERGCSRCDVDTPACLDFHHIDAMTKEMAVGRMVTFGYGKDALRDEIEKCEVLCANCHREIHYTPPKRELRKWTDDQKRAVGCNRCGETDPACLDFHHTSDEKEATVAQLVSNNRSKERVRSEIERCCVLCSNCHRMEHYDQTMC	261	0	o	0		N	noTM		2	170 - 174	CanCH	247 - 251	CsnCH
2879	>L9XR82	§	L9XR82_9EURY	$	C492_05330	Uncharacterized protein	halobacterial conserved hypothetical proteins with duplicated CxxCxxCH motifs	–	–	–	–	[	Natronococcus jeotgali DSM 18795	]	#	MATEEACLEALRRAADELGESPTKAQYEALGLTPSSATIIRTVGGWNAAKERAELATEPSTGSRTLPKPDGVDLPTDTAWEELSVDQRWHYRNVERNTERTLSRRSELRSWLDARKRKRGCSRCAVDTPACLDFHHRNEETKRMAVGRMITFGYGKDTLREEIRKCDVLCANCHRELHYTPPKRERKRWVHDRKRAEGCERCGESNPAGLDFHHTTDRKEATVARLISDDRSQERIRTEIERCTVLCANCHRKEHSDDTADSYR	264	0	o	0		N	noTM		2	170 - 174	CanCH	247 - 251	CanCH
2877	>L0K361	§	L0K361_9EURY	$	Natoc_4040	Uncharacterized protein	halobacterial conserved hypothetical proteins with duplicated CxxCxxCH motifs	–	–	–	–	[	Natronococcus occultus SP4	]	#	MATEAACLEALRRAAETLGESPTKAQYEDLGLTPASATIIRTLGGWNAAKERAGLATEPSTGSRTLPKPDDVDLPSDTAWEELSVDQRWHYRNVEQNTERTLSRRSDLRSWLNAKKRDQGCSHCDVDTPACLDFHHREEETKRMAVGRMITFGHGKDALREEIQKCTLLCANCHRKLHYAPPKRERRRWVHDRKRAEGCERCGESNPASLDFHHTTDRKEATVARLISDDRSRERIRIEIERCTVLCANCHRKKHDEDSATDR	263	0	o	0		N	noTM		2	170 - 174	CanCH	247 - 251	CanCH
2886	>L9WZD6	§	L9WZD6_9EURY	$	C493_12182	Uncharacterized protein	halobacterial conserved hypothetical proteins with duplicated CxxCxxCH motifs	–	–	–	–	[	Natronolimnobius innermongolicus JCM 12255	]	#	MSEEACLEALREAAQRLGESPTKAQYEELGLTPASATIIRTCGGWNDAKEAAGLETSPSTGTRVKPKPDDVDLPPDLVWEELSVDQRWHYRNVEWNTERSLRRRSRHRSWLNEIKRNRGCSRCGIDTPGCLDFHHVDTETKEMAVGKMVTYGYGKERLREEIEKCEVLCANCHRKHHYTIPIGERRRWVHDRKRDTGCDRCRESNPGCLDYHHDDATKEASVTRLVADNRTRERIQVEIEQCTVLCANCHRREHYEPPRESPL	263	0	o	0		N	noTM		2	169 - 173	CanCH	246 - 250	CanCH
2885	>M1XSV2	§	M1XSV2_NATM8	$	Nmlp_3311	Uncharacterized protein	halobacterial conserved hypothetical proteins with duplicated CxxCxxCH motifs	–	–	–	–	[	Natronomonas moolapensis	]	#	MPTTESDCLDALRRAAERLGESPTKAQYEALDVRPSSTTIRRVVGGWNEAKERAGLGTYSQDDGGGTEIRPKPDSVTIPDGEDWEDLTPQQRWYYKNRGHRIETKERRRRELRAWFTQLKRDRFACKRCGEDRPAALDFHHPDSKDIGVSQMVNHGYSKRRIREEVDRCVVLCANCHRTEHREASPSETHGEQRRQRTQGPETLAPDIRERRRSWVVRYKRESDGCARCDVSDPICLDFHHPAAKTAGVSRMLSQRYPLEAIRREVDDCVLLCANCHRAEHHGSGTETDSV	291	0	o	0		N	noTM		2	173 - 177	CanCH	273 - 277	CanCH
2888	>Q2FKV0	§	Q2FKV0_METHJ	$	Mhun_1396	Uncharacterized protein	high sim. To Mhun_1882 highly conserved in methanogens but CxxCH not conserved	–	–	–	–	[	Methanospirillum hungatei JF-1	]	#	MTSQIQNTLHTLFQPGSVLELRALWKNGGVASGYYTDYEKMAQDAAILDGLSDIAGIYVVANEINPDLFARRANRLNMKLSRDDKTTGDEDIIHRNWFLIDVDPRRPSGISSTDAEHQAALHKANRIREFLSELGWPEPVCADSGNGAHLMYRIDLPNDDASQRLIKSALLVLSAFFSDEQSDVDTTVSNAARIWKLYGTLSRKGDSTDYRPHRRSLIRSRPDVLEITTYDLFLRLVSLLPMGEDIRTGIEKQGIIPREEGFSLGTWLQKNGFSCREKPYGGGILYLFDQCPFSSAHADGAYAIQFANGGIFAGCHHNSCGGGTQRWQELRERIEGKRPHRDYDTWRREGIRKRARDKAERDGIPELPGAEEWKPADEDTNITPSESAISPDKPSQTSH…	1080	0	o	0		N	noTM		2	995 - 999	CekCH	1032 - 1036	CslCH
2883	>Q8U2D9	§	Q8U2D9_PYRFU	$	PF0900	Uncharacterized protein	HNH endonuclease	–	CDD_225724	COG3183	0.0004	[	Pyrococcus furiosus	]	#	MERDGYKCRICDHSYLDIHYKDGNVENKNLENLIVLCKQCHYRLHQKERMESIKQAFEDFLDELSKNPIEVVIDFSFKKIVESNEEKIRREIIQGFTRPFGVISRIQEKVRDAIMKEIEEEIEKEQASTPEHLRKVVLERNNYRCSVCGYGYLEVHHVDGNILNNTLDNLVTLCRRCHRKVHYHPSFHTTPEDMDKCIRSFHHEFYSTIYEIMKNKKGNIRISIKFDQLGVKGVKISRAQFKRINGLFNHEVINDGIFKQWEREIKNYLSRLEWEQQKEIYRNVYFLLECILPKDSFEAFVNLARKGKFDRRTLREAKKVLKNSIK	326	0	o	0		N	noTM		2	37 - 41	CkqCH	174 - 178	CrrCH
4582	>663513581	§	AIF04116.1	$		hypothetical protein	hypothetical (secreted?) protein, 02 x CxxCH, Cytochrome c domain annotated in BLAST hits, mostly Planctomycetes (organism wrongly annotated?), sim to >663511094	–	–	–	–	[	uncultured marine group II/III euryarchaeote KM3_170_G02	]	#	MLCIQTYSRVVLALLLSVTIELAICPADPPEQVDFNQHVRGILSDRCYKCHGPDSENRQAELRLDRRSEALSARSESGIAVIAAGNPARSELVRRVTSQDPDLQMPPPDSKLKLSDEEIAILQRWVKQGARWDEHWAFQSAVTPELPNIANTAWPKNAIDYFVLARLEKSGLAPAQPASREQLIRRLSFDLTGLPPTLAEIDHFLADSSADSYQRLVERLLASPAFGERVASIWLDLARYSDTYGYQVDRERYVWPWRDWIIRALNSNLSYDQFISWQLAGDLVPNASRDQQLATTFNRLHPQKVEGGSTPEEFRVEYVADRNHTFGTALLGLTLECARCHDHKYDPISQQEYYQLFAFFNNIDESGLYSYFTSSVPTPTLTLPDDATSQRIAENAGQL…	1038	0	o	1	4-26	Y	noTM		2	47 - 51	CykCH	337 - 341	CarCH
4047	>Halop_IIH2_3817	§	EMBL NT HG315684.1	$			molybdenum cofactor biosynthesis protein A	–	CDD_225449	COG2896	7e-69	[	Halopiger sp. IIH2	]	#	MGGSTIASLKDRRCRGVAPTTTRSETSFSYDIPEIPGVFKRIRLQRGRMLTDDFGREVTGVRVSLTDRCNFDCVYCHNEGLGDTRGPMDPQDDEMDTDDVVRFLEVAAEFGVDAVKFTGGEPMLRQDLEEIIARTPARMEVSLTTNGTFLPDRADALVDAGLERVNVSQDALDPADFAEITKSGAYERVLEGVDAALAAGLDPVKLNMVVFEHTAGYVPEMVDHVAENDGLQLQLIEYMPELTGKPEWNVDIQRVHDWLAERAAEIEHREMHDRKRYWVGGGPDSSGGMVEIVDPVENPTFCANCHRVRVTHEGYLKGCLNRNDDLRAMGEMTKPEIREAFRETVTNRVPYYGEYMVRNGDDEWEVNEKYIDEYAEV	377	0	o	0		N	noTM		2	73 - 77	CvyCH	302 - 306	CanCH
4048	>Halop_IIH2_43	§	EMBL NT HG315684.1	$			molybdenum cofactor biosynthesis protein A	–	CDD_225449	COG2896	2e-69	[	Halopiger sp. IIH2	]	#	MLTDDFGREVTGVRVSLTDRCNFDCVYCHNEGLGDTRGPMDPQDDEMDTDDVVRFLEVAAEFGVDAVKFTGGEPMLRQDLEEIIARTPARMEVSLTTNGTFLPDRADALVDAGLERVNVSQDALDPADFAEITKSGAYERVLEGVDAALAAGLDPVKLNMVVFEHTAGYVPEMVDHVAENDGLQLQLIEYMPELTGKPEWNVDIQRVHDWLAERAAEIEHREMHDRKRYWVGGGPDSSGGMVEIVDPVENPTFCANCHRVRVTHEGYLKGCLNRNDDLRAMGEMTKPEIREAFRETVTNRVPYYGEYMVRNGDDEWEVNEKYIDEYAEV	329	0	o	0		N	noTM		2	25 - 29	CvyCH	254 - 258	CanCH
4049	>Halop_IIH3_5652	§	EMBL NT HG315690.1	$			molybdenum cofactor biosynthesis protein A	–	CDD_225449	COG2896	5e-66	[	Halopiger sp. IIH3	]	#	MLTDEFGREVTGVRVSLTDRCNFDCVYCHNEGLGDTRGPMDPQDDEMGTDDVVRFLEVAAEFDVDAVKFTGGEPMLRDDLEEIVARTPDSMEVSMTTNGTFLPGRAEDLVDAGLERVNVSQDALDREQFAAVTQSGAYDKVLEGVDAALEAGLDPVKLNMVVFEHTAGYVPEMVDHVAENEGLQLQLIQYMPELTGRPEWNVDIDRVHDWLAEQAVAIEHREMHDRRRYWIAAEDAEIDGDPAASPHVGMVEIVDPVENPTFCANCHRVRVTHDGFLKGCLNRNDDLKPMGEMTKPEIREAFRAVVADRVPYYGEYMVRNGDGEWELNEKYLEEHAEP	338	0	o	0		N	noTM		2	25 - 29	CvyCH	263 - 267	CanCH
4088	>Halop_IIH3_1731	§	EMBL NT HG315690.1	$			molybdenum cofactor biosynthesis protein A	–	CDD_225449	COG2896	5e-66	[	Halopiger sp. IIH3	]	#	MLTDEFGREVTGVRVSLTDRCNFDCVYCHNEGLGDTRGPMDPQDDEMGTDDVVRFLEVAAEFDVDAVKFTGGEPMLRDDLEEIVARTPDSMEVSMTTNGTFLPGRAEDLVDAGLERVNVSQDALDREQFAAVTQSGAYDKVLEGVDAALEAGLDPVKLNMVVFEHTAGYVPEMVDHVAENEGLQLQLIQYMPELTGRPEWNVDIDRVHDWLAEQAVAIEHREMHDRRRYWIAAEDAEIDGDPAASPHVGMVEIVDPVENPTFCANCHRVRVTHDGFLKGCLNRNDDLKPMGEMTKPEIREAFRAVVADRVPYYGEYMVRNGDGEWELNEKYLEEHAEP	338	0	o	0		N	noTM		2	25 - 29	CvyCH	263 - 267	CanCH
2881	>F4HML6	§	F4HML6_PYRSN	$	PNA2_0954	Uncharacterized protein	multidrug transporter	–	CDD_224032	COG1107	0	[	Pyrococcus sp.	]	#	MAVKDCPECHGTGKVKVGEKECPVCNGWGYVPADFKLGDHLKGYRNLENLGVDEEVDEIPCPECHGKGTVPVYDTCPTCGGTGKVLACDICGRVKGPWEPGMETTWVCPECERKFKVVYVLDNACDYEDVEIGKYYKGIIDRVERFGVFVRLNKHVLGLIKKKDLLGKRQYIPGDEIIVQVLDVRPDKREIDFLEAPLTRYREVQVKKELPITLIGDLKEELAGKTVKVRGKVTQVQVTGGPTVFTLTDGTGITWAAAFEAPGVRAYPNINIGDVVEVIGKVSFHAGRIQIEIIDMHRIWGPEALEVKKRIEEELDKKAQPEDVGFLVKSEVLEKLKPKIMKAAFMIRRAIFEGRPIIIRHHADTDGYTAGVALETAIIPLIEQVAPDPDARWHLFKRR…	740	0	o	0		N	noTM		2	6 - 10	CpeCH	61 - 65	CpeCH
2880	>F0LJ85	§	F0LJ85_THEBM	$	TERMP_01632	Uncharacterized protein	multidrug transporter	–	CDD_224032	COG1107	0	[	Thermococcus barophilus	]	#	MAVKDCPECHGTGKVKVGEKECEVCNGWGYVPADFKLDEHLKGYKNLDYFGVDEEVDEIPCPECHGKGIVPVYDACPTCGGTGRVLACDICGKVKEPWEPGMETTWVCPECERKFKIVYILDKTCDYEDVEIGRIYKGVIDRVERFGVFVKLNPHVVGLIKRKDLLGGKEYKPGMEILVQVLDVRPEKREIDFIESALRQYKEVIVRKELPVTPIEQLSEELAGKTVRIRGKIIQVQVTGGPTVFTITDGTGITWAAAFEAPGVRAYPNINVGDIVEIIGKVSFHAGEIQIEISDMSRLWGPEAAEVKKRIEEELDKKAQPEDVGFLVESEVLEKLKPKIMKAAFMIRRAIYEGRPILLRHHADTDGYVSGLALESAIVPLLKEVSPDPEAEWHLFKRR…	742	0	o	0		N	noTM		2	6 - 10	CpeCH	61 - 65	CpeCH
2895	>I3ZT63	§	I3ZT63_9EURY	$	CL1_0692	Uncharacterized protein	multidrug transporter	–	CDD_224032	COG1107	0	[	Thermococcus sp. CL1	]	#	MVVRECPECHGTGKIKAGEKECPVCEGWGYVPADFKIGDKLKGYRNLDYIGVEDEVDEIPCPECHGKGVVPVYDTCPTCGGTGRVLACDICGKVKEPWEPGMETTWVCPDCMRKYKVVYVLDKTCDIEDIEVGNVYKGTIDRVERFGVFVRLNPHVRGLIRRKDLLGGREYKPGEEILVQVLDVRPDKGEIDLIESALKHYKEVVVRKELPVTLISDLSKDMAGQTVRLRGRVTQIQVTGGPTVFTITDGTGITWAAAFEAPGVRAYPNINVGDIVEIIGKVAFHSGEIQIEVSDMARLWGPEAAEVKKRIEEELDRRAQPQDVGFLVQSEVLEKLKPRIMKAAFMIRRAILEGRPILLRHHADTDGYTSGLALEYAIVPLIEQVSPDSGARWKLFKRR…	741	0	o	0		N	noTM		2	6 - 10	CpeCH	61 - 65	CpeCH
2818	>R9SMQ6	§	R9SMQ6_9EURY	$	Abm4_1100	Uncharacterized protein	N-terminal zinc_ribbon_domain	–	–	–	–	[	Methanobrevibacter sp. AbM4	]	#	MSKYCPKCGQKLSDDATFCSKCGNKLNSEFTPNTANNKESKDNTKNIIIVGLAAVIICLIILGVVYAVYNDGDNPISSLVHKEDKILQISDLKLNMTGYDYKLIGNSSTNIGDSQATDLAYQVNGNGDSFTLTVITVDAAGADPSLLEGNISANGAVAKELYINDKYYWVQITGANKDHNTQEYLDSIILSKNTTKKSSSDDSSSDSSSVSSSSGSAHAMTEAECIASGKHDTNHDGYCTNCHHYTNYDRSGTDGISRSQCIAQGTHDTDGDGYCKVCHTYG	282	1	i47-69o	1	46-68	N	TM		2	239 - 243	CtnCH	275 - 279	CkvCH
1940	>B8GF14	§	B8GF14_METPE	$	Mpal_2548	Putative uncharacterized protein	N-terminal zinc_ribbon_domain	–	–	–	–	[	Methanosphaerula palustris	]	#	MTTRICHKCGKSYDNFVEFCPYCHTVNILHQDPQEKVKKEPRKGIEVLPCHKCGKVYDDNVEFCPYCHTVNRDYHPQTEIRAHKISASRVIKLICVGGIGLFFLVMLYGAISLILYHPSSPSSSSFAGNSQVVVDSQTTVAVTSTSPTLQGTNDDQTFINAVERSGADLNPIVDKLSNAINANDYSTAGTLGFDLSAHAQFWYNKIDAMQVSSNYQDQKYSYLQALLDKKANGDDWASDASHQGAKVPSTSPTVEMTYRQTITVSTTLQNTYQQTVAVQRTYQSANDDQKFIDAYISSGQELTPIITAINTELGSYHYSTVKTLGSKLSTRTQFWYNKITPIQVSSNFQEGEDAYLQALPEVKAYGDALADAMQYFQDGKGSAFTSKLDEANQHLKKAT…	411	1	i94-116o	1	91-113	N	noTM		2	20 - 24	CpyCH	64 - 68	CpyCH
389	>D1YYC0	§	D1YYC0_METPS	$	cadA MCP_1370	Cadmium-transporting ATPase	P-type ATPase with metal binding sites (Zn??) in N-terminus; transporter permease	–	CDD_225127	COG2217	1e-138	[	Methanocella paludicola	]	#	MTEHEKEKCNCGTCHEEEESHEEKGTCSCGTCHDEVECHEDHEETECQVCRIEPEGKGPLRETGFKIDNMDCADCAKKLEERIAKVHGVTSVKFNFGTATLNIKHTGAASDLLDVVEQSGYHVAADTFKITQFDVQELDCIDCAKKFEKAIAMTPGVIRASLNFAVGKLIVEHTCPVDDILAAARDIGYTIKVSGTKEKGSFFTRHRPVLITVVSGLLTVTGFTLSHLNVPPYIPILLYFMAIVVGGSHIAKSAIYSLKTMTADMNLLMTIAIIGAMAIGQWEEGATVVVLFALGNALQSYTLDKTRNSIKELISITPNDAAVIRNGSEVRLNTALINVGDMIVVKPGEKIPMDGEVISGLSYVNQAPITGESMSVEKEPGSVVYAGTINENGALEIKV…	817	8	i209-231o236-258i265-282o286-303i436-458o468-490i771-788o792-814i	8	207-229,233-255,260-282,284-305,432-454,466-488,764-786,793-815	N	noTM		2	11 - 15	CgtCH	29 - 33	CgtCH
3862	>R9SKQ4	§	R9SKQ4_9EURY	$	Abm4_0803	Uncharacterized protein	RecJ (partial)	–	–	–	–	[	Methanobrevibacter sp. AbM4	]	#	MVKICPQCHSENKDEAKSCIKCGYTFREDVPYYHRVQLKSIRCPQCHNVITNLSYGFCPKCGFEFQKKEKNVTYNYLEVIPKSEHENSITFGYIFSVFIPIIGLVYGIYNFTRKGDVEAKKAGINQIIMSVLFLVMDITYFYFLFNMGLFKF	152	2	o89-111i123-145o	2	89-111,126-148	N	noTM		2	5 - 9	CpqCH	43 - 47	CpqCH
2893	>M7T8A4	§	M7T8A4_9EURY	$	MBGDF03_00841	Uncharacterized protein	transposase	–	–	–	–	[	Thermoplasmatales archaeon SCGC AB-540-F20	]	#	MVNSGRGMYEKLLHFCPHCHSKKVVKNGHHSGGKLQFLCNTCHKHFTEEVAKGYPPTKIPFPAIAYLLYFRQKVPEFSNMRKFRKFVNHWLKYMKVSDQEVSRQTIHHWINNYEKFLDRVISFFEASDFCHSRIKQLDKVRPPLESISYRRALKIVERNFGRHTVIQLIKTDEEFFRELVEVVSKHGVFGWEFLEKELLRSSGSQRPISAG	211	0	o	0		N	noTM		2	16 - 20	CphCH	39 - 43	CntCH
2887	>K2QER5	§	K2QER5_METFO	$	A994_03848	Uncharacterized protein	two instances of CxxCH in an N-term extension of A994_03848 in an otherwise conserved hypthetical protein	–	–	–	–	[	Methanobacterium formicicum DSM 3637	]	#	MSFPPEVKENLFIACHRRCCICHEFKGTNMEVHHIIQKADGGKDTEENGIPLCFDCHANVGSYNSRHPKGNKYSPTELRRHKDQWLEACNNLLNVIDESPKTLEEIVHMGIKSFTRATGNMPDRTLSLIDFFDDNGIKKNSGWNKDLFNVLEEFINKIDPENAHRIHLETHLSIAFVAGYLLDSKSGIEIYPMQKTRGRGKKDWTPEQEYTKDYPKLKEEILVFSSEPKDVVLVLGITYNILDAVQNYIDNSEIRVSKIINCNVDGNIGHNTIIDGTHAIELANSIFKVLNERRSIQEKRNNLHIFAACPVAFFFYLGQLSRKIGKIELYEFNSDNSTYLPTFKLPINRSET	352	0	o	0		N	noTM		2	19 - 23	CciCH	53 - 57	CfdCH
2659	>F0T5Y1	§	F0T5Y1_METSL	$	Metbo_1130	Uncharacterized protein	Two Methanobacterium species only, CxxCH not conserved, rather a ferredoxin pattern	–	–	–	–	[	Methanobacterium sp. AL-21	]	#	MKTQQNMRQMVFVPHRDGECLIGNSNTGRLHSLDCSAIDMMREDHKIPTDGAGFTPCGWCHACGTCHETIFEEVNEDPEGTELCMDKRIIQLFKQTGCASCSSKKGIIKMFHDPHGVRLIGREGHWWIYFECEECGYQTAWWKAMNKLKNSK	152	0	i	0		N	noTM		2	57 - 61	CgwCH	63 - 67	CgtCH
2870	>H2C516	§	H2C516_9CREN	$	MetMK1DRAFT_00016110	Uncharacterized protein	uncharacterized TM protein with N-term Zn-ribbon domains, Metallosphaera spp. Only	–	–	–	–	[	Metallosphaera yellowstonensis MK1	]	#	MFKHVKKCPRCGADNPDDAHLCVNCHYPLPYSPSNLTCPRCGHVNPPSASSCEVCHYPFRISFFIPPPQKDDITPALTRLERGALSLAVSILTFSVASLDLGSLIGGLLLLISVGFLGAGSSYYSVGFRFLSQRYRYPAILSSFLLPGFVLLAIGASEVAGQVPQTMISSLAKNPLAVVLIDVGFFLFVSGVIGITLGTYRLRTLLGNATLSWASLMFLAGAILLLFLPQLSFLALAGQLIIYGEIKREIRSHLRSHP	258	5	i80-99o104-126i139-161o176-198i205-227o	4	89-111,138-160,175-197,218-240	N	noTM		2	22 - 26	CvnCH	52 - 56	CevCH
4394	>630830447	§	KCZ72158.1	$	ANME2D_01562	hypothetical protein ANME2D_01562	unique protein, no TMH, no sig. Seq, 02 CxxCH, unclear specificity of motifs	–	–	–	–	[	Candidatus Methanoperedens nitroreducens	]	#	MQFSLSDRDAGARLIVINNLDDLIPTRIDDPTKDIHQFVGQKLRVSVIGNLSDPTYRFETFTTEQGKHPTVSYYDGNYSPEVLSPFYGTVYTVLSLKTNPSFQVITLGAPRLGREQKIIDYIPTAPTHPNTPTSINPSFSKWMFGEGNHGNDYGGNDSKCDTCHGNLDTKPSKFSEITINNGFCFRCHYGKGGSEKGFVVDTIGLGLQTPTTTTTMPAGKIITAEDDGKTTTLQINETVLIKLEEGFYDWNITLDNQTVLNQVTGVAIKGVQGIYQARSPGHATLIADGEPYCRKSQPACGAASIGLIFNVIVSGEPTPIPTEMLTPIATPQMPEFEALFAISALLVAMLVRKR	354	0	o	0		N	noTM		2	160 - 164	CdtCH	184 - 188	CfrCH
3895	>R9SK20	§	R9SK20_9EURY	$	uvrA Abm4_0861	UvrABC system protein A (UvrA protein) (Excinuclease ABC subunit A)	UvrABC system protein A (UvrA protein) (Excinuclease ABC subunit A)	–	CDD_223256	COG0178	0	[	Methanobrevibacter sp. AbM4	]	#	MARRSNKREIVIKGAREHNLQNIDLNLPRDEFIVITGLSGSGKSSLAFDTIYAEGQRRYVESLSSYARQFLGQMDKPELDYIEGLSPAISIDQKTTRVNPRSTVGTITEIYDYLRLLYARIGIPHCPNCGREISQQTVGQIAENIMEEGEGLKIHVLAPIIKDRKGEHRQVFEEYREKGFVRARVDGEIRDLEEDISLRKNYKHTIDIVVDRLKIRNTVDFKRRLTDSLETATKFGEGTVRILFETKDGEDYEKLYSEDFACVDCGLSFEELTPRMFSFNSPQGACPECKGIGSKLEIDPDLVVPDKSLSINEGAIAPWKNSNKKDNYYNQMLQAVADFYGFSLDTPFEDLEKKYQNIILFGSKEKIPFSFRRRNRSYMVNRPYEGVVIRLQRLYFETK…	965	0	o	0		N	noTM		2	748 - 752	CeaCH	771 - 775	CevCH
3897	>L0HJ13	§	L0HJ13_METFS	$	uvrA Metfor_2288	UvrABC system protein A (UvrA protein) (Excinuclease ABC subunit A)	UvrABC system protein A (UvrA protein) (Excinuclease ABC subunit A)	–	CDD_223256	COG0178	0	[	Methanoregula formicica	]	#	MKDIIIKGARQHNLKNISVEIPRDKLVVITGVSGSGKSTLAFDTLYAEGQRRYVESLSSYARQFLGIMQKPDVDLIEGLSPAISIEQKTTSKNPRSTVGTTTEIYDYLRLLYARIGTPYCPGHNIPIASQTPDRIADQVAAEYPGMVTVLAPIVRQKKGTYQQLLRDLNAEGYTRVRLNGQIIRTDEEIKLDRYKKHDIEIVIDRLESSDRSRLTEAVENALKKSGGLVIAAGELEKETLYSSLMACPVCGLTFEELQPRMFSFNSPFGACEECHGLGVKMEFDPDLIIPDKERCIADGAVAPYRNPMDGFRGQYLATVAKHFGFSVMTPIKDLTEEQYNALMYGSDEKMHFSMSARNGDAQWSHNGQWEGLLPQTARLYAQTKSEWRKRELEGYMRVF…	940	0	o	0		N	noTM		2	271 - 275	CeeCH	401 - 405	CpsCH
403	>B5IB22	§	B5IB22_ACIB4	$	dnaJ ABOONEI_403	Chaperone protein DnaJ		–	CDD_223560	COG0484	2e-88	[	Aciduliprofundum boonei	]	#	MGKDYYEILGVSRNATKDEIKRAYRRLAKKYHPDLNPDNREEAEEKFKEISEAYEVLMDDKKREIYDKYGEDGLKGRVFNEGGFTWNDFTHFSDLNDIFGGFGDFFRDFFGFSQPRENRGKDVAVRVTIDLKDVITGVDKEVKVKTYVTCPVCHGTGAAPGSSVKTCPACGGTGQKRVIKRMGPLQFVSVTTCDVCHGTGKIIEKPCPECRGTGRVLGEKTYTVHIPPGIKEDDTLRIRGKGEIPEGKGVPGDLYIYVHINKPEGVWIDGLDIHKNISVAYPIAVLGGEINVELLNDTQKIKIPPGTQSGSTLTLKGMGLPPFGGGRRGNLILHVEIEVPKKLSKRGKELVRELAKELNVETKRGWFR	368	0	o	0		N	noTM		2	150 - 154	CpvCH	193 - 197	CdvCH
404	>B5ICS5	§	B5ICS5_ACIB4	$	dnaJ ABOONEI_2939	Chaperone protein DnaJ		–	CDD_223560	COG0484	5e-88	[	Aciduliprofundum boonei	]	#	MGKDYYEILGVSRNATKDEIKRAYRRLAKKYHPDLNPDNREEAEEKFKEISEAYEVLMDDKKREIYDKYGEDGLKGRVFNEGGFTWNDFTHFSDLNDIFGGFGDFFRDFFGFSQPRENRGKDVAVRVTIDLKDVITGVDKEVKVKTYVTCPVCHGTGATPGSSVKTCPACGGTGQKRVVKRMGPLQFVSVTTCDVCHGTGKIIEKPCPECRGTGRVLGEKTYTVHIPPGIKEDDTLRIRGKGEIPEGKGVPGDLYIYVHINKPEGVWIDGLDIHKNISVAYPIAVLGGEINVELLNDTQKIKIPPGTQSGSTLTLKGMGLPPFGGGRRGNFILHVEIEVPKKLSKRGKELVRELAKELNVETKRGWFR	368	0	o	0		N	noTM		2	150 - 154	CpvCH	193 - 197	CdvCH
402	>L0HP88	§	L0HP88_ACIS0	$	dnaJ AciM339_1291	Chaperone protein DnaJ		–	CDD_223560	COG0484	3e-95	[	Aciduliprofundum sp.	]	#	MGKDYYEILGVSRNASKEEIKRAYRKLAKRYHPDLNPENREEAEEKFKEISEAYEVLMDDEKRAIYDRYGEDGLKGRVFGQGGFSWNDFTHFSDLNDIFQGFDEFLRNIFGFSYGSERHRGRDISARVSISLNEVVTGTEREVRVKTHLTCPVCHGTGASPGSRPRTCPACGGTGQRRKVHQMGPVQFVSVSTCDVCHGKGVIIDKPCSECRGTGFVLGEKTYRVSIPPGMEDGGVIKLSGKGEPSPDGGPPGDLYVHVSVDMPDWVWREGLDLHTRIKIPYPVAVLGGEVEIRTLEGLEKLKIPPGTESGSTFVLKGKGLPPKGGGKRKNMVVHIEIEVPKKLSKRGRELVMELGKELNAETKNRWFSR	370	0	o	0		N	noTM		2	151 - 155	CpvCH	194 - 198	CdvCH
1016	>L0HL62	§	L0HL62_ACIS0	$	AciM339_0880	Glycyl-radical enzyme activator family protein		–	CDD_224101	COG1180	6e-28	[	Aciduliprofundum sp.	]	#	MKSVEGIIFDIKRYAIHDGPGIRTTVFMKGCPLRCIWCHNPESQKKDFEIMYFEYKCIHCHTCQMVCPERVIYFDENEVQHFDRGKCTYCGICTDNCPTGALEFVGRIITVDELMMEIEKDLTIFDSSGGGVTFSGGEPLMQPVFLRESLKRLKEMHVHTALDTSGYASRDIIESIMDYVDVFLYDIKLYQDEEHIKYTSVSNKIIKENLKFLAESGKNVVLRFPVIPTITDREENVDAWIEFIKNLRSIKEIDLLPYHDVAEKFKRLGRKYEMDVHNSPSQETMEKIKEKFEEIGLFVKIGG	303	0	o	0		N	noTM		2	35 - 39	CiwCH	57 - 61	CihCH
406	>M9SJS4	§	M9SJS4_9EURY	$	dnaJ MMALV_15990	Chaperone protein DnaJ		–	CDD_223560	COG0484	2e-88	[	Candidatus Methanomethylophilus alvus Mx1201	]	#	MPEEKRDYYEVLGVSKTATPDEIKKAYRSLAKKYHPDVSTEPKEVAEAKFKEVSEAYEVLSDEDKRRMYDQYGHAGVDGQFGQGGFSWEDFTHGDDLNDIFGDLFGGMFGGRRRQNPDAPRTGESLRYDLSIDLVDVLKGKTVQINVPHTSECSDCHGTGGKGGKTQTCPICGGSGQQQVHARTMFGDTIQVTTCRRCNGSGRTYSEECPKCHGRGRVSKNAKVDINIPPGVEEDMRLRVSGAGDAGYNGGPSGDLYVVIHIKDYKGFKRDGSDLWVDVDTTYPRLVLGGVVKVKNIEGKEIEATIPSGTQVGGVLKITGQGLPSVGRSARGNLYVRLGITVPKRTSDYEKELLQKLDEEAGSKKTRKSKIKDKLGI	377	0	o	0		N	noTM		2	153 - 157	CsdCH	209 - 213	CpkCH
1850	>M9SH11	§	M9SH11_9EURY	$	MMALV_06890	Putative RNA modification enzyme consisting of a 3-phosphoadenosine 5-phosphosulfate sulfotransferase fused to RNA-binding PUA domain protein		–	CDD_223253	COG0175	3e-22	[	Candidatus Methanomethylophilus alvus Mx1201	]	#	MYSYEWDPETHGFILTTKSANYIAYEIRPVYAQELEIAGLNERFSYDKNETRPLMWSQKNYYLVDGEKVAKLNNTQYGVKLSIEYLFEGTMQLNPVDLDRMVQKNAPIMDIIVADTKRRAKELYDKDISRCDIAYIAFSGGKDSLVLLDICNQVFPTSAPVIFSDTDMELPDTYHIWDSIKQLYPEREFIRAVSEKPALVNWQLFGPPSRGLRWCCPVHKSTPAIITLKHKLFKESIKVMAFVGVRRDESYARSLYEDSSDGVKNASQLNRMPILDWGAHEVWLYLYSRHLPINPAYFKGMPRIGCVMCPESSTRYEWFIDKAYPGLLKPYNDIIINTTAKQFKNKDDEQEYLSNLSWQARKSGALLQEYLTNPFEKREGTVSTFQVPNCPKKQFFEWI…	792	0	o	0		N	noTM		2	496 - 500	CtrCH	499 - 503	ChkCH
2600	>M9SJJ3	§	M9SJJ3_9EURY	$	MMALV_15360	tRNA pseudouridine 55 synthase Archaea		–	CDD_224178	COG1258	1e-86	[	Candidatus Methanomethylophilus alvus Mx1201	]	#	MEEWISGILDKGKGLAQMGLCDHCLGRMFAKLGENLTDERRGQMIRAALADNGEVFEKDDICPLCEDVFDMVPRFAEAVADKVNTVESDNFLVGCRIDPEQTKREKEMIEEYGLKETAEPLKTELNREIGKVALPMINRAVNFKEPQVVACIDTRFADVTLDCSPIFIAGRYNKLSREIPQTRWPCRICHGKGCPRCHGTGKMYMTSVQEIIGDIALEMADGQEQFFHGMGREDIDACMLGTGRPFVLEISQPRIRDIDLDELEARANESILAQYHGLHFVPRSAVAMYKESDPDKTYRAKVVCEGRIDPDKVKETASKFVDVCLDQRTPQRVEHRRADLVRKRTVYWIKAENITEDSFDLVLKTQSGTYIKEFVSGDEGRTQPNFSETYGAQCKVDLL…	409	0	o	0		N	noTM		2	186 - 190	CriCH	194 - 198	CprCH
4423	>630831894	§	KCZ73603.1	$	ANME2D_00674	chaperone protein DnaJ		–	CDD_223560	COG0484	2e-112	[	Candidatus Methanoperedens nitroreducens	]	#	MATTKRDYYEVLGVDKTTSQDDIKKAYRKLAMQYHPDRNKSPDAEEKFKEISEAYGVLSDQNKRQQYDQFGHAGIDMRYSQEDIFRGAAPDIEDILRDFGLGGFGFGRGGSIFDIIFGRERREGPRRGSDILYELAINLEDAAYGKTVDLEIPRTETCDVCGGSGAKPGTSPRTCPTCHGSGQVSRTQSTPFGRFMTTTTCTTCRGRGEIVDTPCSTCHGAGTVQKKRKLEVKIPPGVDTGSRLRVTGEGEAGERGAPPGDLYVEIYVRPHSVFTRQDNNIIMDSTISFTQAALGDEIVVPTLDGKAEMKIPSGTQNGQMFRLKGRGIPGLHGLGKGDQIVRIKVAVPTKLTERQKQLLREFAEISGEKTRSKGIFEKVKERI	383	0	o	0		N	noTM		2	175 - 179	CptCH	215 - 219	CstCH
398	>I3D113	§	I3D113_9ARCH	$	dnaJ_2 BD31_I1034	Chaperone protein DnaJ		–	CDD_223560	COG0484	8e-136	[	Candidatus Nitrosopumilus salaria BD31	]	#	MADKRDYYEVLGVNKDASEDEIKKSYRKLAMKYHPDRNPDNAKAEEQFKEAKEAYEILSDSQKRAAYDQYGHAGVDPSMGAGAGGFGGFSGGGFNDAFGDIFGDIFGGGRSQQRSNVYRGADLRYNMEISLEQAAKGTETKIRIPVMSTCDTCNGSGAKLGKSASTCGTCGGHGQVRMQQGFFSVQQTCPKCHGTGKTIAKADECTTCHGDGRVKQHKTLSVKIPAGVDEGDRIRLSGEGEAGVNGGPTGDLYVVIHLKKHDIFERDGGNLHCEMPISFSTAALGGEIEVPTLGGSAKMKVPAETQTGAVFRLRGKGIKPLRSSDFGDLMVHVVVETPVKLTEKQKELLREFELSTQADAGKHSPRNKSWLDKAKAFFE	379	0	o	0		N	noTM		2	189 - 193	CpkCH	205 - 209	CttCH
1578	>E7QSF2	§	E7QSF2_9EURY	$	moaA ZOD2009_08624	Probable cyclic pyranopterin monophosphate synthase (Molybdenum cofactor biosynthesis protein A)		–	CDD_225449	COG2896	6e-67	[	Haladaptatus paucihalophilus DX253	]	#	MLEDSFGREVTGVRVSLTDRCNFDCVYCHNEGLGDTRGPMEPGDDEMGTDDVVRFLEVAREFDVGKVKFTGGEPMLREDLEEIIRRTPDGMETSLTTNGTFLPGRAEELRKAGLSRVNVSQDALDPKAFAEVTKSGAYDKVLEGVEAALDAGLDPVKLNMVVFEATAGYVPKMVEHVAENDGLQLQLIEYMPELTGNPEWAIDIQRVHDWLEEQADEIEIREMHGRKRYWVGGGMVEIVDPVENPSFCSNCHRVRVTHEGFLKGCLNRNDDLRPMGEMTKPEIRSAFRETVANRVPYYGEYMVRNDDGEWEINDRYIDDQYIDA	324	0	o	0		N	noTM		2	25 - 29	CvyCH	248 - 252	CsnCH
1614	>D8J333	§	D8J333_HALJB	$	moaA HacjB3_08785 C497_13895	Probable cyclic pyranopterin monophosphate synthase (Molybdenum cofactor biosynthesis protein A)		–	CDD_225449	COG2896	2e-69	[	Halalkalicoccus jeotgali	]	#	MSVLADDFGREVTGVRISLTDRCNFDCVYCHNEGLGDTRGPMDPQDDEMSADDVVRFLEVVREFGVEKVKFTGGEPMLRDDLEEIIRRTPDEMEVSMTTNGTFLPGRAEGLVEAGLSRVNVSQDALDPKEFAEITKSGAYDRVIEGVHAALDAGLDPVKLNMVVFEHTAGYVPEMVEHVAENDGLQLQLIQYMPELTGKPEWNIDIERVHGWLEEQATRVERREMHHRARYWVESDDGDGEGMVEIVDPVENPEFCANCHRVRVTHEGYLKGCLNRNDDLRPMGEMSRAEIRETYRETVANRVPFYGEYMVRDGNGGWEINDEYVNA	327	0	o	0		N	noTM		2	27 - 31	CvyCH	256 - 260	CanCH
1565	>M0K8E4	§	M0K8E4_9EURY	$	moaA C442_19234	Probable cyclic pyranopterin monophosphate synthase (Molybdenum cofactor biosynthesis protein A)		–	CDD_225449	COG2896	9e-65	[	Haloarcula amylolytica JCM 13557	]	#	MLEDDFGREVSGVRVSLTDRCNFDCVYCHNEGLGDTRGPMEAQDDELTADTIVAFLEVAAEFGVDSVKFTGGEPMLREDLEEIVRRAPDEMEVSMTTNGTFLPGRAPDLVDAGLERVNVSQDALDSEAFAELTQSGAYDRVLEGVEAALDAGLAPVKLNMVVFEPTAGYVPKMVDHVAENPGLQLQLIEYMPELAGHPEWAIDIDRVHDWLEDRADTVEHREMHDRRRYWIHSNEAAVEGSGATTSLAASDGGVQTEPVNNQNSGMVEIVDPVGNENFCANCHRVRLTHDGYLKGCLNRNDDLRDIGTTKESMRAAFRETVDTRVPYYGEYMVETEDGEWEINEEYIDTDGDRAPYEYSE	360	0	o	0		N	noTM		2	25 - 29	CvyCH	279 - 283	CanCH
1563	>M0KBD5	§	M0KBD5_HALAR	$	moaA C443_19439	Probable cyclic pyranopterin monophosphate synthase (Molybdenum cofactor biosynthesis protein A)		–	CDD_225449	COG2896	3e-65	[	Haloarcula argentinensis DSM 12282	]	#	MLEDDFGREVSGVRVSLTDRCNFDCVYCHNEGLGDTRGPMEAQDDELSADTIVAFLEVAAEFGVDSVKFTGGEPMLREDLEEIVRRAPDEMEVSMTTNGTFLPGRAPDLVDAGLERVNVSQDALDSEAFAELTQSGAYDRVLEGVEAALDAGLEPVKLNMVVFEPTAGYVPKMVDHVAENPGLQLQLIEYMPELAGHPEWAIDIDRVHDWLEDRADTVEHREMHDRKRYWIHSSDAAAESNGTATSLAASDGGIRTEPVNNQNSGMVEIVDPVGNENFCANCHRVRLTHDGYLKGCLNRNDDLRDIGTTKESMRAAFRETVDTRVPYYGEYMVETEDGEWEINEEYIDTDGDRAPYEYSE	360	0	o	0		N	noTM		2	25 - 29	CvyCH	279 - 283	CanCH
1566	>M0L3L2	§	M0L3L2_9EURY	$	moaA C435_00759	Probable cyclic pyranopterin monophosphate synthase (Molybdenum cofactor biosynthesis protein A)		–	CDD_225449	COG2896	5e-64	[	Haloarcula californiae ATCC 33799	]	#	MLEDDFGREVSGVRVSLTDRCNFDCVYCHNEGLGDTRGPMEAQDDELTADTIVAFLEVAAEFGVDSVKFTGGEPMLREDLEEIVRRAPDEMEVSMTTNGTFLPGRAPDLVDAGLERVNVSQDALDSEAFAELTQSGAYDRVLEGVEAALDAGLEPVKLNMVVFEPTAGYVPKMVDHVAENPGLQLQLIEYMPELAGHPEWAIDIDRVHDWLEDRADKVEHREMHDRKRYWMHSGEAAVEGDSASTSLAASDGGIRTEPVNNHNSGMVEIVDPVGNENFCANCHRVRLTHDGYLKGCLNRNDDLRDIGTTKESMRAAFRETVDTRVPYYGEYMIETEDGEWEINEEYIDTDGDRAPYEYSE	360	0	o	0		N	noTM		2	25 - 29	CvyCH	279 - 283	CanCH
1564	>G0HUQ6	§	G0HUQ6_HALHT	$	moaA HAH_1904	Probable cyclic pyranopterin monophosphate synthase (Molybdenum cofactor biosynthesis protein A)		–	CDD_225449	COG2896	4e-65	[	Haloarcula hispanica	]	#	MLEDDFGREVSGVRVSLTDRCNFDCVYCHNEGLGDTRGPMEAQDDELTADTIVAFLEVAAEFGVDSVKFTGGEPMLREDLEEIVRRAPDEMEVSMTTNGTFLPGRAPDLVDAGLERVNVSQDALDSEAFAELTQSGAYDRVLEGVEAALDAGLAPVKLNMVVFEPTAGYVPKMVDHVAENPGLQLQLIEYMPELAGHPEWAIDIDRVHDWLEDRADTVEHREMHDRKRYWIHSTEAAVEGSGATTSLAASDGGVQTEPVNNQNSGMVEIVDPVGNENFCANCHRVRLTHDGYLKGCLNRNDDLRDIGTTKESMRAAFRETVDTRVPYYGEYMIETEDGEWEINEEYIDTDGDRAPYEYSE	360	0	o	0		N	noTM		2	25 - 29	CvyCH	279 - 283	CanCH
1570	>M0LHG7	§	M0LHG7_HALJP	$	moaA C444_07101	Probable cyclic pyranopterin monophosphate synthase (Molybdenum cofactor biosynthesis protein A)		–	CDD_225449	COG2896	2e-65	[	Haloarcula japonica DSM 6131	]	#	MLEDDFGREVSGVRVSLTDRCNFDCVYCHNEGLGDTRGPMEAQDDELTADTIVAFLEVAAEFGVDSVKFTGGEPMLREDLEEIVRRAPDEMEVSMTTNGTFLPGRAPDLVDAGLERVNVSQDALDSEAFAELTQSGAYDRVLEGVEAALDAGLEPVKLNMVVFEPTAGYVPKMVDHVAENPGLQLQLIEYMPELAGHPEWAIDIDRVHDWLEDRADTVEHREMHDRKRYWIHSDDAAVEGSGTTTSLAASDGGMRTEPINNQNSGMVEIVDPVGNENFCANCHRVRLTHDGYLKGCLNRNDDLRDIGTTKESMRAAFRETVDTRVPYYGEYMVETEDGEWEINEEYIDTDGDRAPYEYSE	360	0	o	0		N	noTM		2	25 - 29	CvyCH	279 - 283	CanCH
1567	>Q5V2K4	§	Q5V2K4_HALMA	$	moaA rrnAC1314	Probable cyclic pyranopterin monophosphate synthase (Molybdenum cofactor biosynthesis protein A)		–	CDD_225449	COG2896	5e-64	[	Haloarcula marismortui	]	#	MLEDDFGREVSGVRVSLTDRCNFDCVYCHNEGLGDTRGPMEAQDDELTADTIVAFLEVAAEFGVDSVKFTGGEPMLREDLEEIVRRAPDEMEVSMTTNGTFLPGRAPDLVDAGLERVNVSQDALDSEAFAELTQSGAYDRVLEGVEAALDAGLEPVKLNMVVFEPTAGYVPKMVDHVAENPGLQLQLIEYMPELAGHPEWAIDIDRVHDWLEDRADKVEHREMHDRKRYWMHSGEAAVEGDSASTSLAASDGGIRTEPVNNHNSGMVEIVDPVGNENFCANCHRVRLTHDGYLKGCLNRNDDLRDIGTTKESMRAAFRETVDTRVPYYGEYMIETEDGEWEINEEYIDTDGDRAPYEYSE	360	0	o	0		N	noTM		2	25 - 29	CvyCH	279 - 283	CanCH
1568	>M0K8K1	§	M0K8K1_9EURY	$	moaA C436_00340	Probable cyclic pyranopterin monophosphate synthase (Molybdenum cofactor biosynthesis protein A)		–	CDD_225449	COG2896	5e-64	[	Haloarcula sinaiiensis ATCC 33800	]	#	MLEDDFGREVSGVRVSLTDRCNFDCVYCHNEGLGDTRGPMEAQDDELTADTIVAFLEVAAEFGVDSVKFTGGEPMLREDLEEIVRRAPDEMEVSMTTNGTFLPGRAPDLVDAGLERVNVSQDALDSEAFAELTQSGAYDRVLEGVEAALDAGLEPVKLNMVVFEPTAGYVPKMVDHVAENPGLQLQLIEYMPELAGHPEWAIDIDRVHDWLEDRADKVEHREMHDRKRYWMHSGEAAVEGDSASTSLAASDGGIRTEPVNNHNSGMVEIVDPVGNENFCANCHRVRLTHDGYLKGCLNRNDDLRDIGTTKESMRAAFRETVDTRVPYYGEYMIETEDGEWEINEEYIDTDGDRAPYEYSE	360	0	o	0		N	noTM		2	25 - 29	CvyCH	279 - 283	CanCH
1569	>M0JM85	§	M0JM85_HALVA	$	moaA C437_07198	Probable cyclic pyranopterin monophosphate synthase (Molybdenum cofactor biosynthesis protein A)		–	CDD_225449	COG2896	2e-64	[	Haloarcula vallismortis ATCC 29715	]	#	MLEDDFGREVSGVRVSLTDRCNFDCVYCHNEGLGDTRGPMEAQDDELTADTIVAFLEVAAEFGVDSVKFTGGEPMLREDLEEIVRRAPDEMEVSMTTNGTFLPGRAPDLVDAGLERVNVSQDALDSEAFAELTQSGAYDRVLEGVEAALDAGLEPVKLNMVVFEPTAGYVPKMVDHVAENPGLQLQLIEYMPELAGHPEWAIDIDRVHDWLEDRADKVEHREMHDRKRYWMHSSDAAVESSGATTSLAASDGGIRTEPVNNRNSGMVEIVDPVGNKNFCANCHRVRLTHDGYLKGCLNRNDDLRDIGTTKESMRDAFRETVDTRVPYYGEYMVETEDGEWEINEEYIDTDGDRAPYEYSE	360	0	o	0		N	noTM		2	25 - 29	CvyCH	279 - 283	CanCH
593	>B0R9B7	§	B0R9B7_HALS3	$	OE_6016F	Cysteine-rich protein		–	–	–	–	[	Halobacterium salinarum	]	#	MTEPCPNCSGSGVIKTDSETNNCTVCSGDGNVTQPCPDCHGGTNECNACHGKGTISCSNCTGGTYRCSECGGSGTEACSECSGGTNPCGECGSRGTQPCLNCDEGQVTCSTCEGNTVVPCSTCDEDGTVPCSHCEGDNQLVYAEAGEVSYQTSTEKELHSDLGVDREMFNKGSVESTKTETKISPETADRGGEWIERQEVKSKQLTTLRVRYAVSPDGEREEYVAYRIDGAVHAPDRPENPEDGTQSTESVPDSDCPYCEIQLNHRDPEAYLRHWTDGSCTRTLQSLPSDRPSQVPTDVWWDIKYEWPNSGVWQPPAESDAHKGSNIIGSIVSSVRNLLK	340	0	o	0		N	noTM		2	36 - 40	CpdCH	46 - 50	CnaCH
1559	>B0R2L5	§	MOAA_HALS3	$	moaA OE_1142F	Probable cyclic pyranopterin monophosphate synthase (Molybdenum cofactor biosynthesis protein A)		–	CDD_225449	COG2896	4e-65	[	Halobacterium salinarum	]	#	MLEDDFGRDVSGVRVSLTDRCNFDCVYCHNEGLGDTRGPIDPRENELSTDRVVRFLSVAHEFGVDAVKLTGGEPMLRSDLEAIIRRTPDDMAVSMTTNGTFLPGRAADLVDAGLERVNISQDAMDNDAFAELTQSGAYDAVLEGVEAALDAGLAPVKLNMVVFEPTAGYVPEMVDHVAARDGLRLQLIEYMPELAGHPEWAIDIDRVHDWLADRADRIETREMHDRRRYWVSSRDAGSTADDAAQSVTPDGGAHPDQGMVEIVDPVGNPQFCANCHRVRLTHDGYLKGCLNRNDDLRGIGETTQSMRAAFRETVANRVPYYGEYMTRTDDGGWEINDDYLDVEGDRDPYEYAADDSA	357	0	o	0		N	noTM		2	25 - 29	CvyCH	272 - 276	CanCH
1560	>Q9HST4	§	MOAA_HALSA	$	moaA VNG_0085G	Probable cyclic pyranopterin monophosphate synthase (Molybdenum cofactor biosynthesis protein A)		–	CDD_225449	COG2896	4e-65	[	Halobacterium salinarum	]	#	MLEDDFGRDVSGVRVSLTDRCNFDCVYCHNEGLGDTRGPIDPRENELSTDRVVRFLSVAHEFGVDAVKLTGGEPMLRSDLEAIIRRTPDDMAVSMTTNGTFLPGRAADLVDAGLERVNISQDAMDNDAFAELTQSGAYDAVLEGVEAALDAGLAPVKLNMVVFEPTAGYVPEMVDHVAARDGLRLQLIEYMPELAGHPEWAIDIDRVHDWLADRADRIETREMHDRRRYWVSSRDAGSTADDAAQSVTPDGGAHPDQGMVEIVDPVGNPQFCANCHRVRLTHDGYLKGCLNRNDDLRGIGETTQSMRAAFRETVANRVPYYGEYMTRTDDGGWEINDDYLDVEGDRDPYEYAADDSA	357	0	o	0		N	noTM		2	25 - 29	CvyCH	272 - 276	CanCH
1581	>G4IBK1	§	G4IBK1_9EURY	$	moaA HalDL1DRAFT_1524	Probable cyclic pyranopterin monophosphate synthase (Molybdenum cofactor biosynthesis protein A)		–	CDD_225449	COG2896	2e-67	[	Halobacterium sp. DL1	]	#	MLSDSFGREVSGVRVSLTDRCNFDCVYCHNEGLGDTRGPMDPRDHEMSADDVVRFLDVAAEFDVEAVKLTGGEPMLRDDLEEIIERTPDSMEVSMTTNGTFLPGRAEDLVDAGLERVNVSQDALDAEDFKALTKSGTYERVLEGVRAAVDAGLDPVKLNMVVFRKTAGYVPEMVDHVAENDALQLQLIEYMPELAGHPEWAVDIEDVHDWLAERADRVETREMHDRRRYWVNGGMVEIVDPVGNEEFCANCHRVRVTHEGYLKGCLNRNDDLRSMGEMTKPEIREAFRETIENRVPYYGEYMVEDGDGGWEVNDDYIEV	319	0	o	0		N	noTM		2	25 - 29	CvyCH	248 - 252	CanCH
1593	>M0L2X8	§	M0L2X8_9EURY	$	moaA C445_19782	Probable cyclic pyranopterin monophosphate synthase (Molybdenum cofactor biosynthesis protein A)		–	CDD_225449	COG2896	1e-66	[	Halobiforma lacisalsi AJ5	]	#	MLTDEFGREVTGVRVSLTDRCNFDCVYCHNEGLGDTRGPMDPQDDEMDTDDVVRFLEVAAEFDVDAVKFTGGEPMLRQDLEEIIARTPDQMEVSLTTNGTFLPGRAEDLVDADLERVNVSQDALDPEDFAAVTQSGAYEKVLEGVEAALEAGLDPVKLNMVVFEHTAGYVPEMVDHVAENEGLQLQLIEYMPELTGRPEWNIDIQRVHDWLADRADEIEHREMHDRRRYWVSGEDGDTGKGMVEIVDPVENPNFCANCHRVRVTHEGYLKGCLNRNDDLRSMGEMSKPEIRDTFRKTVENRVPYYGEYMIRNGDGEWEINEKYLEESVRA	330	0	o	0		N	noTM		2	25 - 29	CvyCH	255 - 259	CanCH
85	>M0M9F3	§	M0M9F3_9EURY	$	C446_06540	4Fe-4S ferredoxin		–	CDD_223514	COG0437	4e-22	[	Halobiforma nitratireducens JCM 10879	]	#	MGEQWMFYFDPNRCIGCHACSVACKQRHDRDADADDWRTVTHVSKGEYPDFEQIPVSMSCICLLYTSLMARGRXIRDVYKRQRDEDGIVTVDRDRCIGCHYCAWACPYGAPTYDDEGLMSKCNFCLGEGPGGGHGQPERKTPEEGGAEPACVADCVGDAIKAGPKSEVMSEASDRAAERFEAGAYEGRVIVEPMAEDADLAESIREGETAAGAVTYEG	218	0	o	0		N	noTM		2	14 - 18	CigCH	96 - 100	CigCH
1591	>M0MBE9	§	M0MBE9_9EURY	$	moaA C446_05425	Probable cyclic pyranopterin monophosphate synthase (Molybdenum cofactor biosynthesis protein A)		–	CDD_225449	COG2896	3e-66	[	Halobiforma nitratireducens JCM 10879	]	#	MLTDEFGREVTGVRVSLTDRCNFDCIYCHNEGLGDTRGPMDPQDDEMGTDGVVRFLEVAAEFGVDAVKFTGGEPMLRQDLEEIIRRTPDDLETSLTTNGTFLPGRADALVDAGLERVNVSQDALDPDDFAAVTKSGAYEKVLEGVDAALAAGLDPVKLNMVVFEHTAGYVPEMVDHVAENEGLQLQLIQYMPELTGRPEWNIDIQRVHDWLADQAAEIEHREMHDRKRYWVESDDGEGRGMVEIVDPVENPTFCANCHRVRVTHEGHLKGCLNRNDDLRSMGEMTKPEIREAFRETVENRVPYYGEYMIENGDGEWELNEKYIEDSIRA	329	0	o	0		N	noTM		2	25 - 29	CiyCH	254 - 258	CanCH
1608	>M0LW16	§	M0LW16_9EURY	$	moaA C447_11810	Probable cyclic pyranopterin monophosphate synthase (Molybdenum cofactor biosynthesis protein A)		–	CDD_225449	COG2896	8e-65	[	Halococcus hamelinensis 100A6	]	#	MLVDGFGREVSGVRISLTDRCNFDCVYCHNEGLGDTRGPMDPAENEMGTEDVVRFLEVAREFGVEKAKFTGGEPMLRDDLEEIVRRTPDGMETSLTTNGTFLPGRAETLREAGLDRVNVSQDALDRDDFAAITESGAYDRVIEGVEAALDAGLDPVKLNMVVFEGTVEYVPEMVEHVATNPGLRLQLIEYMPEIAGHPDWAVDIGRIHDWLAERADRIEHREMHDRRRYWMADEDEAHGAPDDTSGGMVEIVDPVGNETFCANCHRVRVTHEGYLKGCLNRNDDLKSMGEMNRDEIREAFREVVGDRVPYYGEYMVRDGDGGWKVNEKYVEEPVSA	336	0	o	0		N	noTM		2	25 - 29	CvyCH	261 - 265	CanCH
1610	>M0MCI8	§	M0MCI8_HALMO	$	moaA C448_10859	Probable cyclic pyranopterin monophosphate synthase (Molybdenum cofactor biosynthesis protein A)		–	CDD_225449	COG2896	1e-66	[	Halococcus morrhuae DSM 1307	]	#	MLVDGFGREVSGVRVSLTDRCNFDCVYCHNEGLGDTRGPMEPADNEMGTDDVVRFLEVVREFGVEKVKFTGGEPMLRQDLAEIIRRTPDGMETSLTTNGTFLPGRAEELRAAGLDRVNVSQDALDREAFAEITKAGAYDKVLEGVEAALDAGLDPVKLNMVVFDGTAEFIPEMVEHVGDNSGLRLQLIEYMPEIAGHPEWAIDIARVHEWLDERADRIEHREMHDRRRYWVDGGMVEIVDPVENETFCANCHRVRVTHEGYLKGCLNRNDDLRPMGEMSRDEIRTTFREVVDNRVPYYGEYMIRDGDGGWEVNEEYVGA	319	0	o	0		N	noTM		2	25 - 29	CvyCH	248 - 252	CanCH
1611	>M0MIB0	§	M0MIB0_9EURY	$	moaA C449_08174	Probable cyclic pyranopterin monophosphate synthase (Molybdenum cofactor biosynthesis protein A)		–	CDD_225449	COG2896	4e-64	[	Halococcus saccharolyticus DSM 5350	]	#	MLVDGFGREVSGVRVSLTDRCNFDCVYCHNEGLGDTRGPMEPAENEMGTEDVVRFLEVASEFDVEKVKFTGGEPMLRDDLEEIVRRTPDDMETSLTTNGTFLPGRAEGLREAGLDRVNVSQDAIDREAFAEITESGAYERVLEGVEAALDVGLDPVKLNMVVFEGTVEFIPEMVEHVAANSGLQLQLIEYMPEIAGHPEWAIDIERVHDWLAERADRIEHREMHDRRRYWVNGGDVSSEELRSSDRSSGRSPREDEASGASSDSSDGGMVEIVDPVGNETFCANCHRVRVTHEGYLKGCLNRNDDLRSMGEMTRDEIRDAFREVVHNRVPYYGEYMIRDGDGGWEVNDEYVGA	353	0	o	0		N	noTM		2	25 - 29	CvyCH	282 - 286	CanCH
1612	>M0NEH0	§	M0NEH0_9EURY	$	moaA C450_00485	Probable cyclic pyranopterin monophosphate synthase (Molybdenum cofactor biosynthesis protein A)		–	CDD_225449	COG2896	2e-67	[	Halococcus salifodinae DSM 8989	]	#	MLVDGFGREVSGVRVSLTDRCNFDCVYCHNEGLGDTRGPMEPAENEMNTDDVVRFLEVAREFDVGKVKFTGGEPMLRDDLEEIVRRTPDDMETSLTTNGTFLPGRAVGLREAGLDRVNVSQDAIDREAFAEITESGAYERVLEGVEAALDAGLDPVKLNMVVFEGTVEFIPEMVEHVATNAGLQLQLIEYMPEIAGHPEWAIDIERVHDWLAERADRIEHREMHDRRRYWVDGGMVEIVDPVGNETFCANCHRVRVTHEGYLKGCLNRNDDLRSMGEMTRDEIRDAFREVVHNRVPYYGEYMVRDGDGGWEVNDEYVGA	319	0	o	0		N	noTM		2	25 - 29	CvyCH	248 - 252	CanCH
1609	>M0MUQ8	§	M0MUQ8_9EURY	$	moaA C451_18113	Probable cyclic pyranopterin monophosphate synthase (Molybdenum cofactor biosynthesis protein A)		–	CDD_225449	COG2896	1e-67	[	Halococcus thailandensis JCM 13552	]	#	MLVDGFGREVSGVRVSLTDRCNFDCVYCHNEGLGDTRGPMEPADDEMSTDDVVRFLEVVREFGVEKVKFTGGEPMLRQDLEEIIRHTPDGMETSLTTNGTFLPGRAEELRAAGLDRVNVSQDALDREAFAEITESGAYERVLEGVEAALDAGLDPVKLNMVVFEGTAEFIPEMVDHVGENSGLRLQLIEYMPEIAGHPEWAIDIARVHDWLDERADRVEHREMHDRRRYWVNGGMVEIVDPVENETFCANCHRVRVTHEGYLKGCLNRNDDLRPMGAMSKDEIRTTFREVVANRVPYYGEYMIRDGDGGWEVNEEYVGA	319	0	o	0		N	noTM		2	25 - 29	CvyCH	248 - 252	CanCH
1113	>M0I8U6	§	M0I8U6_9EURY	$	C452_06608	HNH endonuclease		–	–	–	–	[	Haloferax alexandrinus JCM 10717	]	#	MECPSCGKQLATEQGMRQHHTKVHNTPLPNRVCKRCHQEFYDPKSQRAYCEECYSEQGNQNGNWRGGKETETCSVCDATFSYYPSNKQGVYCSECVKEAEGLLPENPAERIELIRTACSFCEAQLERLPSSINGNEYGSFCDLDCYGKWLSNNIVGSNHHQWEGGTLFYGESWWPVRRKALERDNYTCQRCGADSEELGQNPDVHHLNRVRDFDDPSNAHTLSNVVSLCRSCHRLVESGDKK	242	0	o	0		N	noTM		2	33 - 37	CkrCH	229 - 233	CrsCH
1624	>M0HP94	§	M0HP94_9EURY	$	moaA C452_17793	Probable cyclic pyranopterin monophosphate synthase (Molybdenum cofactor biosynthesis protein A)		–	CDD_225449	COG2896	4e-69	[	Haloferax alexandrinus JCM 10717	]	#	MVLVDDFGREVTGVRISLTDRCNFDCVYCHNEGLGDTRGPMDASDEEMSADDVVRFLEVVEEYGVEKVKFTGGEPMLRADLEEIIRRTPDSMETSLTTNGTFLGDRAEDLVAAGLDRVNVSQDALDPEAFAQITKSGAYDKVMEGVKAAVDAGLTPVKLNMVVFTKTAGHVEEMVEYVAENPGLQLQLIQYMPELTGKPEWNIDIERVHRWLTDLADEVVVRDMHHRRRYYVGEGMVEIVDPVENPEFCANCHRVRVTHEGYLKGCLNRNDDLRPMGEMTREDIRETFEAVVENRVPYYGEYLVRDGDDGWTINEEYIGA	320	0	o	0		N	noTM		2	26 - 30	CvyCH	249 - 253	CanCH
1619	>M0J732	§	M0J732_9EURY	$	moaA C438_10748	Probable cyclic pyranopterin monophosphate synthase (Molybdenum cofactor biosynthesis protein A)		–	CDD_225449	COG2896	2e-67	[	Haloferax denitrificans ATCC 35960	]	#	MVLVDDFGREVTGVRISLTDRCNFDCVYCHNEGLGDTRGPMDASDAEMSADDVVRFLEVVEGYGVEKVKFTGGEPMLRADLEEIIRRTPDSMETSLTTNGTFLGDRAEDLVAAGLDRVNVSQDALDPEAFAQITKSGAYDKVMEGVKAAVDAGLTPVKLNMVVFTKTAGHVEEMVEYVAENEGLQLQLIQYMPELTGRPEWNIDIERVHRWLADLADEVEVRDMHHRRRYYVGEGMVEIVDPVENPEFCANCHRVRVTHEGYLKGCLNRNDDLRPMGEMTRADIRETFEAVVENRVPYYGEYLVRDGDDGWTINEEYIGA	320	0	o	0		N	noTM		2	26 - 30	CvyCH	249 - 253	CanCH
1616	>M0HH05	§	M0HH05_9EURY	$	moaA C453_13671	Probable cyclic pyranopterin monophosphate synthase (Molybdenum cofactor biosynthesis protein A)		–	CDD_225449	COG2896	1e-66	[	Haloferax elongans ATCC BAA-1513	]	#	MVLADDFGREVTGVRVSLTDRCNFDCVYCHNEGLGDTRGPMDPSDSEMSADDVVRFLEVVEEYGVEKVKFTGGEPMLRADLEEILRRTPDSMETSLTTNGTFLSGRAEDLVDAGLSRVNVSQDALDPEAFAEITKSGAYDKVMDGVKSAVDAGLTPVKLNMVVFTHTAGYVEEMVEYVAENEGLQLQLIQYMPELTGRPEWNIDIDRVHGWLDDIADETERRDMHHRRRYHVGEGMVEIVDPVENPEFCANCHRVRVTHEGYLKGCLNRNDDLRSMGEMTREEIRKTFEEVVANRVPYYGEYLVRDDDGDWVVNEEYIGA	320	0	o	0		N	noTM		2	26 - 30	CvyCH	249 - 253	CanCH
1615	>M0H281	§	M0H281_9EURY	$	moaA C455_13053	Probable cyclic pyranopterin monophosphate synthase (Molybdenum cofactor biosynthesis protein A)		–	CDD_225449	COG2896	5e-65	[	Haloferax larsenii JCM 13917	]	#	MVLADDFGREVTGVRVSLTDRCNFDCVYCHNEGLGDTRGPMDPSDSEMSADDVVRFLEVVEEYGVEKVKFTGGEPMLRADLEEILRRTPDSMETSLTTNGTFLPGRAEDLVDAGLSRVNVSQDALDPEAFAEITKSGAYDKVMDGVRAAVDAGLTPVKLNMVVFTHTAGYVEEMVEYVAENDGLQLQLIQYMPELTGRPEWNIDIERVHGWLDDIADETERRDMHHRRRYHVGEGMVEIVDPVENPEFCANCHRVRVTHEGYLKGCLNRNDDLRSMGEMTREEIRTTFEAVVANRVPYYGEYLVRDDDGDWVVNEEYIGA	320	0	o	0		N	noTM		2	26 - 30	CvyCH	249 - 253	CanCH
1114	>M0GMJ0	§	M0GMJ0_HALL2	$	C456_12606	HNH endonuclease		–	–	–	–	[	Haloferax lucentense DSM 14919	]	#	MECPSCGKQLATEQGMRQHHTKVHNTPLPNRVCKRCHQEFYDPKSQRAYCEECYSEQGNQNGNWRGGKETETCSVCDATFSYYPSNKQGVYCSECVKEAEGLLPENPAERIELIRTACSFCEAQLERLPSSINGNEYGSFCDLDCYGKWLSNNIVGSNHHQWEGGTLFYGESWWPVRRKALERDNYTCQRCGADSEELGQNPDVHHLNRVRDFDDPSNAHTLSNVVSLCRSCHRLVESGDKK	242	0	o	0		N	noTM		2	33 - 37	CkrCH	229 - 233	CrsCH
1625	>M0H4U4	§	M0H4U4_HALL2	$	moaA C456_00607	Probable cyclic pyranopterin monophosphate synthase (Molybdenum cofactor biosynthesis protein A)		–	CDD_225449	COG2896	4e-69	[	Haloferax lucentense DSM 14919	]	#	MVLVDDFGREVTGVRISLTDRCNFDCVYCHNEGLGDTRGPMDASDEEMSADDVVRFLEVVEEYGVEKVKFTGGEPMLRADLEEIIRRTPDSMETSLTTNGTFLGDRAEDLVAAGLDRVNVSQDALDPEAFAQITKSGAYDKVMEGVKAAVDAGLTPVKLNMVVFTKTAGHVEEMVEYVAENPGLQLQLIQYMPELTGKPEWNIDIERVHRWLTDLADEVVVRDMHHRRRYYVGEGMVEIVDPVENPEFCANCHRVRVTHEGYLKGCLNRNDDLRPMGEMTREDIRETFEAVVENRVPYYGEYLVRDGDDGWTINEEYIGA	320	0	o	0		N	noTM		2	26 - 30	CvyCH	249 - 253	CanCH
1620	>I3R8B5	§	I3R8B5_HALMT	$	moaA HFX_2801 C439_15785	Probable cyclic pyranopterin monophosphate synthase (Molybdenum cofactor biosynthesis protein A)		–	CDD_225449	COG2896	3e-66	[	Haloferax mediterranei	]	#	MVLVDDFGREVTGVRISLTDRCNFDCVYCHNEGLGDTRGPMDASDDEMSADDVVRFLDVVEEYGVKKVKFTGGEPMLRADLEEIIRRTPESMETSLTTNGTFLPDRADDLVEVGLDRVNVSQDALDPEAFAEITKSGAYDKVMEGVKAAVDAGLTPVKLNMVVFTKTAGYVEDMVEYVAENEGLQLQLIQYMPELTGRPEWNIDIERVHKWLTDLADEVEVRDMHNRRRYYVGNGSASDASGAPSDASGGGMVEIVDPVENAEFCANCHRVRVTHQGYLKGCLNRNDDLRPMGEMTRTDIQHAFEEVVANRVPYYGEYLVRDGDGGWTLNEEYIGV	336	0	o	0		N	noTM		2	26 - 30	CvyCH	265 - 269	CanCH
1617	>M0IDR6	§	M0IDR6_9EURY	$	moaA C440_11368	Probable cyclic pyranopterin monophosphate synthase (Molybdenum cofactor biosynthesis protein A)		–	CDD_225449	COG2896	3e-65	[	Haloferax mucosum ATCC BAA-1512	]	#	MVLVDDFGRAVTGVRVSLTDRCNFDCVYCHNEGLGDTRGPMDASDAEMTADDVVRFLEVVEDYGVEKVKFTGGEPMLRADLEEIVRRTPDSMETSLTTNGTFLGERATDLVDAGLDRVNISQDALDPEAFARITNSGAYDSVIEGVKAAVEAGLTPAKLNMVVFTKTAGYVEEMVEHVAENEGLQLQLIQYMPELTGRPEWNIDIERVHRWLADLADDIERRDMHHRRRYHVGRGMVEIVDPVENPEFCANCHRVRVTHEGYLKGCLNRNDDLRPMGEMTRPEIEAAFEDVVANRVPYYGEYLVRDENDEWTINEEYIGV	320	0	o	0		N	noTM		2	26 - 30	CvyCH	249 - 253	CanCH
1628	>M0G7H4	§	M0G7H4_9EURY	$	moaA C457_12219	Probable cyclic pyranopterin monophosphate synthase (Molybdenum cofactor biosynthesis protein A)		–	CDD_225449	COG2896	2e-69	[	Haloferax prahovense DSM 18310	]	#	MVLVDDFGREVTGVRISLTDRCNFDCVYCHNEGLGDTRGPMDPADEEMSADDVVRFLEVVEGYGVEKVKFTGGEPMLRSDLEEIIRRTPDSMETSLTTNGTFLGDRAEDLVAAGLDRVNVSQDALDPEAFAQITKSGAYDKVMEGVKAAVDAGLTPVKLNMVVFTKTAGHVEEMVEYVAENEGLQLQLIQYMPELTGRPEWNIDIERVHRWLADLADEVEVRDMHHRRRYYVGEGMVEIVDPVENPEFCANCHRVRVTHQGYLKGCLNRNDDLRPMGEMTREEIRETFEAVVANRVPYYGEYLVRDGDDGWTINEEYIGA	320	0	o	0		N	noTM		2	26 - 30	CvyCH	249 - 253	CanCH
1621	>M0G0Z4	§	M0G0Z4_9EURY	$	moaA C458_12801	Probable cyclic pyranopterin monophosphate synthase (Molybdenum cofactor biosynthesis protein A)		–	CDD_225449	COG2896	3e-69	[	Haloferax sp. ATCC BAA-644	]	#	MVLVDDFGREVTGVRISLTDRCNFDCVYCHNEGLGDTRGPMDASDEEMSADDVVRFLEVVEEYGVEKVKFTGGEPMLRADLEEIIRRTPDSMETSLTTNGTFLGDRAEDLVAAGLDRVNVSQDALDPEAFAQITKSGAYDKVMEGVKAAVDAGLTPVKLNMVVFTKTAGHVEEMVEYVAENPGLQLQLIQYMPELTGKPEWNIDIERVHRWLTDLADEVEVRDMHHRRRYYVGEGMVEIVDPVENPEFCANCHRVRVTHEGYLKGCLNRNDDLRPMGEMTREDIRETFEAVVENRVPYYGEYLVRDGDDGWTINEEYIGA	320	0	o	0		N	noTM		2	26 - 30	CvyCH	249 - 253	CanCH
1622	>M0G5W6	§	M0G5W6_9EURY	$	moaA C459_04888	Probable cyclic pyranopterin monophosphate synthase (Molybdenum cofactor biosynthesis protein A)		–	CDD_225449	COG2896	3e-69	[	Haloferax sp. ATCC BAA-645	]	#	MVLVDDFGREVTGVRISLTDRCNFDCVYCHNEGLGDTRGPMDASDEEMSADDVVRFLEVVEEYGVEKVKFTGGEPMLRADLEEIIRRTPDSMETSLTTNGTFLGDRAEDLVAAGLDRVNVSQDALDPEAFAQITKSGAYDKVMEGVKAAVDAGLTPVKLNMVVFTKTAGHVEEMVEYVAENPGLQLQLIQYMPELTGKPEWNIDIERVHRWLTDLADEVEVRDMHHRRRYYVGEGMVEIVDPVENPEFCANCHRVRVTHEGYLKGCLNRNDDLRPMGEMTREDIRETFEAVVENRVPYYGEYLVRDGDDGWTINEEYIGA	320	0	o	0		N	noTM		2	26 - 30	CvyCH	249 - 253	CanCH
1623	>M0F607	§	M0F607_9EURY	$	moaA C460_17493	Probable cyclic pyranopterin monophosphate synthase (Molybdenum cofactor biosynthesis protein A)		–	CDD_225449	COG2896	3e-69	[	Haloferax sp. ATCC BAA-646	]	#	MVLVDDFGREVTGVRISLTDRCNFDCVYCHNEGLGDTRGPMDASDEEMSADDVVRFLEVVEEYGVEKVKFTGGEPMLRADLEEIIRRTPDSMETSLTTNGTFLGDRAEDLVAAGLDRVNVSQDALDPEAFAQITKSGAYDKVMEGVKAAVDAGLTPVKLNMVVFTKTAGHVEEMVEYVAENPGLQLQLIQYMPELTGKPEWNIDIERVHRWLTDLADEVEVRDMHHRRRYYVGEGMVEIVDPVENPEFCANCHRVRVTHEGYLKGCLNRNDDLRPMGEMTREDIRETFEAVVENRVPYYGEYLVRDGDDGWTINEEYIGA	320	0	o	0		N	noTM		2	26 - 30	CvyCH	249 - 253	CanCH
1116	>L5P0M5	§	L5P0M5_9EURY	$	D320_00100	HNH endonuclease		–	–	–	–	[	Haloferax sp. BAB2207	]	#	MRQHHTKVHNTPLPNRVCKRCHQEFYDPKSQRAYCEECYSEQGNQNGNWRGGKETETCSVCDATFSYYPSNKQGVYCSECVKEAEGLLPENPAERIELIRTACSFCEAQLERLPSSINGNEYGSFCDLDCYGKWLSNNIVGSNHHQWEGGTLFYGESWWPVRRKALERDNYTCQRCGADSEELGQNPDVHHLNRVRDFDDPSNAHTLSNVVSLCRSCHRLVESGDKK	227	0	o	0		N	noTM		2	18 - 22	CkrCH	214 - 218	CrsCH
1626	>L5NYK4	§	L5NYK4_9EURY	$	moaA D320_02967	Probable cyclic pyranopterin monophosphate synthase (Molybdenum cofactor biosynthesis protein A)		–	CDD_225449	COG2896	4e-69	[	Haloferax sp. BAB2207	]	#	MVLVDDFGREVTGVRISLTDRCNFDCVYCHNEGLGDTRGPMDASDEEMSADDVVRFLEVVEEYGVEKVKFTGGEPMLRADLEEIIRRTPDSMETSLTTNGTFLGDRAEDLVAAGLDRVNVSQDALDPEAFAQITKSGAYDKVMEGVKAAVDAGLTPVKLNMVVFTKTAGHVEEMVEYVAENPGLQLQLIQYMPELTGKPEWNIDIERVHRWLTDLADEVVVRDMHHRRRYYVGEGMVEIVDPVENPEFCANCHRVRVTHEGYLKGCLNRNDDLRPMGEMTREDIRETFEAVVENRVPYYGEYLVRDGDDGWTINEEYIGA	320	0	o	0		N	noTM		2	26 - 30	CvyCH	249 - 253	CanCH
1618	>M0IUX3	§	M0IUX3_9EURY	$	moaA C441_00180	Probable cyclic pyranopterin monophosphate synthase (Molybdenum cofactor biosynthesis protein A)		–	CDD_225449	COG2896	8e-68	[	Haloferax sulfurifontis ATCC BAA-897	]	#	MVLVDDFGREVTGVRISLTDRCNFDCVYCHNEGLGDTRGPMDASDAEMSADDVVRFLEVVEEYGVEKVKFTGGEPMLRADLEEIIRRTPDSMETSLTTNGTFLGDRAEDLVAAGLDRVNVSQDALDPEAFAQITKSGAYDKVMEGAKAAVDAGLTPVKLNMVVFTKTAGHVEEMVEYVAENEGLQLQLIQYMPELTGRPEWNIDIERVHRWLADLADEVEVRDMHHRRRYYVGKGMVEIVDPVENPEFCANCHRVRVTHEGYLKGCLNRNDDLRPMGEMTRADIRETFEAVVENRVPYYGEYLVRDGDDGWTINEEYIGA	320	0	o	0		N	noTM		2	26 - 30	CvyCH	249 - 253	CanCH
1627	>D4GX07	§	D4GX07_HALVD	$	moaA HVO_2789 C498_09229	Probable cyclic pyranopterin monophosphate synthase (Molybdenum cofactor biosynthesis protein A)		–	CDD_225449	COG2896	9e-69	[	Haloferax volcanii	]	#	MVLVDDFGREVTGVRISLTDRCNFDCVYCHNEGLGDTRGPMDASDEEMSADDVVRFLEVVEEYGVEKVKFTGGEPMLRADLEEIIRRTPDSMETSLTTNGTFLGDRAEDLVAAGLDRVNVSQDALDPEAFAQITKSGAYDKVTEGVKAAVDAGLTPVKLNMVVFTKTAGHVEEMVEYVAENPGLQLQLIQYMPELTGKPEWNIDIERVHRWLTDLADEVEVRDMHHRRRYYVGEGMVEIVDPVENPEFCANCHRVRVTHEGYLKGCLNRNDDLRPMGEMTREDIRETFEAVVENRVPYYGEYLVRDGDDGWTINEEYIGA	320	0	o	0		N	noTM		2	26 - 30	CvyCH	249 - 253	CanCH
1607	>E4NRR0	§	E4NRR0_HALBP	$	moaA Hbor_12600 C499_03778	Probable cyclic pyranopterin monophosphate synthase (Molybdenum cofactor biosynthesis protein A)		–	CDD_225449	COG2896	7e-69	[	Halogeometricum borinquense	]	#	MLVDDFGREVSGVRISLTDRCNFDCVYCHNEGLGDTRGPMEPSDDEMSTDDVVRFLEVVEEFGVEKVKFTGGEPMLRQDLAEIIRRTPESMESSLTTNGTFLPGRAEDLKEAGLSRVNVSQDALDPEAFAEITKSGAYDNVLEGVQAALDAGLDPVKLNMVVFEHTAGYVEEMVDHVAENPGLQLQLIEYMPELTGRPEWNIDIQRVHDWLEGKADRVEMREMHHRRRYYVGQGMVEIVDPVENEDFCANCHRVRVTHEGYLKGCLNRNDDLRPMGQMTRGEIREAYRETVANRVPYYGEYLVQDEDDEWVINEKYIGA	319	0	o	0		N	noTM		2	25 - 29	CvyCH	248 - 252	CanCH
1562	>J3A1A2	§	J3A1A2_9EURY	$	moaA HSB1_25190	Probable cyclic pyranopterin monophosphate synthase (Molybdenum cofactor biosynthesis protein A)		–	CDD_225449	COG2896	2e-64	[	Halogranum salarium B-1	]	#	MLEDDFGREVSGVRISLTDRCNFDCVYCHNEGLGDTRGPMDAQDSEMSADDVVRFLEVVEEFGVEKVKFTGGEPMLRQDLEEIIRRTPDSMETSLTTNGTFLPGRAEALKEAGLSRVNVSQDALDREAFAEITKSGAYDKVMEGVQAALDAGLRPVKLNMVVFEHTAGYVEGMVDHVAENDGLQLQLIEYMPELTGKPEWNIDIQRVHNWLADIADHVETRDMHDRKRYWVGGAPESGGGMVEIVDPVENETFCANCHRVRVTHEGYLKGCLNRNDDLKPMGEMSKPEIREAFREVVSNRVPYYGEYLVKNDRDEYVVNEKYLGVSAD	328	0	o	0		N	noTM		2	25 - 29	CvyCH	254 - 258	CanCH
32	>517069660	§	WP_018258478.1	$		radical SAM protein		–	CDD_225449	COG2896	1e-65	[	Halomicrobium katesii	]	#	MLSDEFGREVSGVRVSLTDRCNFDCVYCHNEGLGDTRGPLAAQDDELSTDRVVDFLEVAADFGVDSVKFTGGEPLLREDLAEIVERTPDEMAVSLTTNGTYLPGRATELVDAGLERVNISQDALDREAFAELTQSGAYDRVLEGVEAAVDAGLAPVKINMVVFEPTAGYVPEMVDHVVENEGLRLQLIEYMPELAGHPEWAIDIDRVHDWLSERADRIEHRRMHDRWRYFVASDDGDREGMVEIVDPVGNETFCANCHRVRLTHDGYLKGCLNRNDDLRSIGETKSRMRDAFRSTVASRVPYYGEYMVETEDGWERNERYRDGEGDRAPYAYTED	335	0	o	0		N	noTM		2	25 - 29	CvyCH	254 - 258	CanCH
33	>517068971	§	WP_018257789.1	$		radical SAM protein		–	CDD_225449	COG2896	3e-64	[	Halomicrobium katesii	]	#	MPLEDDHGRAVTGIRVSLTDRCNFDCVYCHNEGLGDTRGPMDPQDEEMTADEVIRLLEVVREFGVETVKFTGGEPMLRQDLVEIVRRAPDDMDVSMTTNGTFLPDRAAALADAGLERVNVSQDAVDPDAFAELTQSGAYDKVIEGVEAALGAGLAPVKLNMVVMEPTAGYVPQMVDHVAANDGLQLQLIEYMPEIAGHPEWAIDIDRVHDWLADRADRVERREMHGRRRYYVGEDADAETPTIAAGDPDGPAAGDGMVEIVDPVENAEFCANCHRVRVTHDGQFKGCLNRHDDHRAMGELSREEIRTAFRETVASRVPYYGEYLVEEDGEWVRNDRYLDQPVPTPDDD	348	0	o	0		N	noTM		2	26 - 30	CvyCH	270 - 274	CanCH
1580	>C7NYR9	§	C7NYR9_HALMD	$	moaA Hmuk_2500	Probable cyclic pyranopterin monophosphate synthase (Molybdenum cofactor biosynthesis protein A)		–	CDD_225449	COG2896	2e-65	[	Halomicrobium mukohataei	]	#	MLSDEFGREVSGVRVSLTDRCNFDCVYCHNEGLGDTRGPLAAQDDELSTDRVVDFLEVAADLGVDSVKFTGGEPLLREDLAEIVERTPDEMAVSLTTNGTYLPGRASELVDAGLERVNISQDALDREAFAELTQSGAYDRVLEGVEAAVDAGLAPVKINMVVFEPTAGYVPEMVDHVVENEGLRLQLIEYMPELAGHPEWAIDIDRVHDWLSERADRIEHRQMHDRRRYFVASDDGDREGMVEIVDPVGNETFCANCHRVRLTHDGYLKGCLNRNDDLRSIGETKSRMRDAFRATVASRVPYYGEYMVETEDGWERDERYRDGEGDRAPYAYTED	335	0	o	0		N	noTM		2	25 - 29	CvyCH	254 - 258	CanCH
1613	>C7P3J8	§	C7P3J8_HALMD	$	moaA Hmuk_1555	Probable cyclic pyranopterin monophosphate synthase (Molybdenum cofactor biosynthesis protein A)		–	CDD_225449	COG2896	2e-63	[	Halomicrobium mukohataei	]	#	MPLEDAHGRAVTGIRVSLTDRCNFDCVYCHNEGLGDTRGPMDPQDEEMTADEVIRLLDVVREFGVETAKFTGGEPMLRQDLVEIVRRAPDGMEVSMTTNGTFLPDRAAALADAGLERVNVSQDAVDPDAFAELTRSGAYDKVIEGVEAALGAGLAPVKLNMVVMEPTAGYVPQMVDHVAANDGLQLQLIEYMPEIAGHPEWAIDIDRVHDWLADRADRVERREMHGRRRYYVGEDADAETPTIAAGDPDGPAAEYGMVEIVDPVENAEFCANCHRVRVTHDGQFKGCLNRHDDHRAMGEMSREEIRTAFRETVASRVPYYGEYLVEEDGEWVRNDRYVDQPISTADDD	348	0	o	0		N	noTM		2	26 - 30	CvyCH	270 - 274	CanCH
949	>U1NUV0	§	U1NUV0_9EURY	$	J07HN4v3_00158	Fe-S-cluster-containing hydrogenase component 1		–	CDD_223514	COG0437	8e-39	[	Halonotius sp. J07HN4	]	#	MGEQWGFYFDSDKCIGCHACSVSCSQRHDRDPEKDEWRTVKNVETGEFPNVSSMPISMSCMHCSDAPCEKVCPCNSIQKREEDGIVVVDRDSCIGCHYCAWACPYGAPTYDDGGIMSKCNLCLGEGPGGGYEMPPREEQEGGGSQPACVDNCVGGAIEAGPVSELKDKASTKAVEQFEQEPANVIVEANREENNAFPYEA	200	0	o	0		N	noTM		2	14 - 18	CigCH	93 - 97	CigCH
1553	>U1QLA2	§	U1QLA2_9EURY	$	moaA J07HN4v3_01920	Probable cyclic pyranopterin monophosphate synthase (Molybdenum cofactor biosynthesis protein A)		–	CDD_225449	COG2896	5e-63	[	Halonotius sp. J07HN4	]	#	MDGPLEDEFGREVTGVRVSLTDRCNFDCVYCHNEGLGDTRGPMEPDDNEMTADDVIRFLEVAEEFGVGKVKFTGGEPMLRQDLEEIIRRTPDSMAASMTTNGTFLPGRAADLNDAGLERVNVSQDAIEPEAFAEITKSGAYEQVLEGVEAALDAGLAPIKLNMVVFEHTAGYVEGMVEHAANNDGLRLQLIEYMPELTGNPEWNIDIGRVHDWLADLAARIEHREMHDRTRYWIAGDDAAPGERIDESNGGMVEIVDPVENPTFCANCHRVRVTHEGYLKGCLNRNDDLRSMGEMSRAEIRETFRETVANRVPFYGEYMIRDDDGEWVVNDEYLSPPAAADAD	343	0	o	0		N	noTM		2	28 - 32	CvyCH	265 - 269	CanCH
1555	>U1P551	§	U1P551_9EURY	$	moaA J07HN4v3_00988	Probable cyclic pyranopterin monophosphate synthase (Molybdenum cofactor biosynthesis protein A)		–	CDD_225449	COG2896	3e-66	[	Halonotius sp. J07HN4	]	#	MDGPLEDEFGREVTGVRVSLTDRCNFDCVYCHNEGLGDTRGPMEPDDNEMTADDVVRFLEVVEEFGVGKVKFTGGEPMLRQDLEAIIRRTPDSIDASMTTNGTFLPGRAEDLKSAGLERVNVSQDAIDPDAFAEITKSGAYEQVLEGVEAAVDAGLAPVKLNMVVFKHTAGYVEGMVEHAANNDGLRLQLIEYMPELTGHPEWNIDIGRVHDWLADISARVEQREMHNRTRYWIAGDDADEDDEIDESNGGMVEIVDPVENPTFCANCHRVRVTHEGYLKGCLNRNDDLRSMGEMSREEIRETFRETVANRVPYYGEYMIRNDDDEWVVNEEYLLDQPQAAD	342	0	o	0		N	noTM		2	28 - 32	CvyCH	265 - 269	CanCH
1554	>U1NW41	§	U1NW41_9EURY	$	moaA J07HN6_01502	Probable cyclic pyranopterin monophosphate synthase (Molybdenum cofactor biosynthesis protein A)		–	CDD_225449	COG2896	5e-67	[	Halonotius sp. J07HN6	]	#	MDGPLEDEFGREVTGVRVSLTDRCNFDCVYCHNEGLGDTRGPMEPDDNEMTADDVVRFLEVVAEFGVGKVKFTGGEPMLRQDLEAIIRRTPDSIDASMTTNGTFLPGRAEDLKSAGLERVNVSQDAIDPDAFAEITKSGAYEQVLEGVEAAVDAGLAPVKLNMVVFKHTAGYVEGMVEHAANNDGLRLQLIEYMPELTGHPEWNIDIGRVHDWLADISARVEQREMHNRTRYWIAGDDADEDDEIDESNGGMVEIVDPVENPTFCANCHRVRVTHEGYLKGCLNRNDDLRSMGEMSREEIRETFRETVANRVPYYGEYMIRNDDDEWVVNEEYLLDQPQAAD	342	0	o	0		N	noTM		2	28 - 32	CvyCH	265 - 269	CanCH
1037	>U1QTM9	§	U1QTM9_9EURY	$	J07HX64_00899	GTP cyclohydrolase subunit MoaA		–	CDD_225449	COG2896	5e-32	[	Halophilic archaeon J07HX64	]	#	MCRVTLSDEFGREVTGIRISLTDRCNFDCVYCHNEGLGDTRGPMDPQDEEMTADEVVRILAVVADFGVEKVKFTGGEPMLRADLEEIIERTPAGMEVSMTTNGTFLPGRAAXXXXXXXXXXXXXXXXXXVVFEPTAGYVPEMVDHVAESEGLRLQLIEYMPEIAGHPEWAIEIGRVHDWLEDRADRIERRDMHHRTRYLVTPEAESFSDGDEHPDSVDTPEGDESSSGHSSLEGGSAPEESNPVDGEGPNGSGDPRGLVEIVDPVENAEFCANCHRVRVTHDGKFKGCLNRHDDHRSMGSMSRAEIRETFTETVRKRVPYYGEYLVQEDGEWVPNEAYIDREPPYPQD	348	0	o	0		N	noTM		2	29 - 33	CvyCH	271 - 275	CanCH
1594	>F8D6D4	§	F8D6D4_HALXS	$	moaA Halxa_0748	Probable cyclic pyranopterin monophosphate synthase (Molybdenum cofactor biosynthesis protein A)		–	CDD_225449	COG2896	1e-67	[	Halopiger xanaduensis	]	#	MLTDEFGREVTGVRVSLTDRCNFDCVYCHNEGLGDTRGPMDPQDDEMDTDDVVRFLEVAAEFDVDAVKFTGGEPMLRQDLEEIIERTPDQMEVSLTTNGTFLPGRAEDLVDAGLERVNVSQDALDPADFAEITKSGAYEKVLEGVDAALEAGLDPVKLNMVVFKHTAGYVPEMVDHVAKHDGLQLQLIEYMPELTGKPEWNIDIERVHNWLEERAVEVEHREMHDRRRYWIAEGAVDDEDAGDVTLEAADRSELGMVEIVDPVENPTFCANCHRVRVTHEGYLKGCLNRNDDLKSMGEMTKPEIREAFREVVANRVPYYGEYMVKNDDGEWVVNDEYIEKYAQA	344	0	o	0		N	noTM		2	25 - 29	CvyCH	269 - 273	CanCH
1572	>G0LM14	§	G0LM14_HALWC	$	moaA Hqrw_3363	Probable cyclic pyranopterin monophosphate synthase (Molybdenum cofactor biosynthesis protein A)		–	CDD_225449	COG2896	3e-69	[	Haloquadratum walsbyi	]	#	MLEDEFGREVSGVRVSLTDRCNFDCVYCHNEGLGDTRGPMDPQDDEMSTDDVVRFLEVVSEFDIGKVKFTGGEPMLRDDLIEIIRRTPSSMEVSMTTNGTFLPGRAGALKEAGLERVNVSQDALDPDEFAEITKSGAYDRVLEGVEAAVDAGLAPVKLNMVVFEHTAEYVEDMVNHVSENTGLQLQLIEYMPELTGHPEWNIDIQRVHDWLADIADRVETREMHDRNRYFVGDGMVEIVDPVENPTFCANCHRVRVTHEGYLKGCLNRNDDLRSMGEMTREEIRETFRETVANRVPYYGEYLIKENDEWVLNDKYLDAPTTHS	323	0	o	0		N	noTM		2	25 - 29	CvyCH	248 - 252	CanCH
1574	>Q18G49	§	MOAA_HALWD	$	moaA HQ_2948A	Probable cyclic pyranopterin monophosphate synthase (Molybdenum cofactor biosynthesis protein A)		–	CDD_225449	COG2896	9e-69	[	Haloquadratum walsbyi	]	#	MLEDEFGREVSGVRVSLTDRCNFDCVYCHNEGLGDTRGPMDPQDDEMSTDDVVRFLEVVSQFDIGKVKFTGGEPMLRDDLTEIIRRTPSSMEVSMTTNGTFLPGRAGALREAGLERVNVSQDALDPDEFAEITKSGAYDRVLEGVEAAVDAGLAPVKLNMVVFEHTAEYVEDMVNHVSENAGLQLQLIEYMPELTGHPEWNIDIQRVHDWLADIADRVETREMHDRNRYFVGDGMVEIVDPVENPTFCANCHRVRVTHEGYLKGCLNRNDDLRSMGEMTREEIRETFRETVANRVPYYGEYLIKENDEWVLNDKYLDAPTTHS	323	0	o	0		N	noTM		2	25 - 29	CvyCH	248 - 252	CanCH
1573	>U1PH35	§	U1PH35_9EURY	$	moaA J07HQW1_02983	Probable cyclic pyranopterin monophosphate synthase (Molybdenum cofactor biosynthesis protein A)		–	CDD_225449	COG2896	2e-68	[	Haloquadratum walsbyi J07HQW1	]	#	MLEDEFGREVSGVRVSLTDRCNFDCVYCHNEGLGDTRGPMDPQDDEMSTDDVVRFLEVVSEFDIGKVKFTGGEPMLRDDLTEIIRRTPSSMEVSMTTNGTFLPGRADALREAGLERVNVSQDALDPDEFAEITKSGAYDRVLEGVEAAVDAGLAPVKLNMVVFEHTAGYVEDMVNHVSENAGLQLQLIEYMPELTGHPEWNIDIQRVHDWLADIADRVETREMHDRNRYFVGDGMVEIVDPVENPTFCANCHRVRVTHEGYLKGCLNRNDDLRSMGEMTREEIRETFRETVANRVPYYGEYLVKENDEWVLNDKYLDAPTTHS	323	0	o	0		N	noTM		2	25 - 29	CvyCH	248 - 252	CanCH
1579	>U1MXF8	§	U1MXF8_9EURY	$	moaA J07HQW2_01602	Probable cyclic pyranopterin monophosphate synthase (Molybdenum cofactor biosynthesis protein A)		–	CDD_225449	COG2896	1e-67	[	Haloquadratum walsbyi J07HQW2	]	#	MLKDEFGREVSGVRVSLTDRCNFDCVYCHNEGLGDTRGPMDPQDDEMSTDDVVRFLEVVSEFDIGKVKFTGGEPMLRDDLKEIIRRTPSSMEVSMTTNGTFLPGRADTLRKAGLERVNVSQDALDPDEFAEITKSGAYDRVLEGVEAAVDAGLAPVKLNMVVFEHTAGYVEDMVNHVSENSGLQLQLIEYMPELTGHPEWNIDIQRVHDWLADIADRVETRDMHDRNRYFIGDGMVEIVDPVENPTFCANCHRVRVTHEGYLKGCLNRNDDLRSMGEMTREEIRQTFRETVTNRVPYYGEYLVKENDDWVLNDKYLDAPTTHS	323	0	o	0		N	noTM		2	25 - 29	CvyCH	248 - 252	CanCH
1561	>C7NPR0	§	C7NPR0_HALUD	$	moaA Huta_0169	Probable cyclic pyranopterin monophosphate synthase (Molybdenum cofactor biosynthesis protein A)		–	CDD_225449	COG2896	4e-68	[	Halorhabdus utahensis	]	#	MLEDDFGRELTGLRVSLTDRCNFDCVYCHNEGLGDTRGPMAPSEEELSTDEVVRVIEVAADHGVEAVKFTGGEPMLRTDLGEIVRRTPAGVETSMTTNGTFLPDRAAELADAGLERVNVSQDALDPEDFATLTQSGAYDQVLSGVEAALDAGLAPVKLNMVVFEHTAGYVPEMVEHVADGDGLRLQLIEYMPELAGRPEWAIDIDRVHDWLAEQATEVTAREMHDRTRYWIDGTPDDGDGGLVEVVDPVGNTDFCENCHRVRVTHDGYLKGCLNRNDDLRSLGDRSREAIEAALRDTVAERVPYYGEYLIEDDNGEWVRNPAYEGSKGDRAPYEYENDAPGSERADDQPATEKGGEDASHAATDGGESTGSVPDN	375	0	o	0		N	noTM		2	25 - 29	CvyCH	255 - 259	CenCH
1946	>C7NVE2	§	C7NVE2_HALUD	$	Huta_1043	Putative uncharacterized protein		–	–	–	–	[	Halorhabdus utahensis	]	#	MTTEEECLDALQDAAEELDASPTKVEYETLGLTPSASTILRVVGGWNEAKRRAGLETNPSTGSRVAPKPEDVDLPDGTGWEALTQDQRWHYRHADHNTERTLERRQRLRAWVNDRKAERGCSECGESDPACLDFHHPNDDKEMAITDMVTHGYSTDRLETEIDGCEVLCANCHKKRHNRQAAVVREETAPPRTKRERLQQWTVEYRRRTGCQRCSEGDPVCLQFHHSDPEGKTASVGKLISDSAPEAEIREEVSRCIVLCANCHRKEHVEVPDMSAAGT	279	0	o	0		N	noTM		2	169 - 173	CanCH	260 - 264	CanCH
1571	>M0DJN7	§	M0DJN7_9EURY	$	moaA C474_01137	Probable cyclic pyranopterin monophosphate synthase (Molybdenum cofactor biosynthesis protein A)		–	CDD_225449	COG2896	1e-69	[	Halosarcina pallida JCM 14848	]	#	MLEDDFGREVTGVRVSLTDRCNFDCVYCHNEGLGDTRGPMDPDDDEMSADDVVRFLEVVEEFGVEKVKFTGGEPMLRQDLEEILERAPDSMETSLTTNGTFLPGRAEDLKEAGLSRVNVSQDALDPQEFAEITQSGAYDKVMEGVQAAVDAGLSPVKLNMVVFEHTAGYVDEMVDHVAENPGLQLQLIEYMPELTGHPEWNIDIQRVHDWLAEISHRVEHREMHDRKRYWVGGTDPDADGGDGGGMVEIVDPVENEEFCANCHRVRVTHEGYLKGCLNRNDDLRTMGEMTREEIRETYRETVENRVPYYGEYLVQDDDDQWVVNEKYIGA	330	0	o	0		N	noTM		2	25 - 29	CvyCH	259 - 263	CanCH
1557	>M0CT51	§	M0CT51_9EURY	$	moaA C475_10228	Probable cyclic pyranopterin monophosphate synthase (Molybdenum cofactor biosynthesis protein A)		–	CDD_225449	COG2896	6e-67	[	Halosimplex carlsbadense 2-9-1	]	#	MLADEFGREVSGVRVSLTDRCNFDCVYCHNEGLGDTRGPMAPREHEMTTDDVVRFLEVVAEFGVDSVKFTGGEPLLRDDLEEIVARTPEMMETSLTTNGTMLPGRAEDLVDAGLERVNISQDALDRETFKQVTQAGAYDAVMDGVDAALDAGLAPVKLNMVVFEQTAGYVPEMVEHVAENEGLRLQLIEYMPEIAGHPEWAIDIQRVHDWLAEEADQVERREMHDRRRYWVTPEDSDGGGDDLLGDDGAVDESRAGMVEIVDPVENPTFCANCHRVRVTHEGYLKGCLNRNDDLRPMGEMTRAEIRETFRETVANRVPYYGEYMVKEDGEWVVNEEYLDDSPVNDAYPTVDETPAETDD	359	0	o	0		N	noTM		2	25 - 29	CvyCH	270 - 274	CanCH
4168	>573481292	§	AHF99702.1	$		radical SAM protein		–	CDD_225449	COG2896	3e-68	[	HALOSTAGNICOLA LARSENII XH-48	]	#	MLTDEFGRDVTGVRVSLTDRCNFDCVYCHNEGLGDTRGPMDPQDDEMTTDDVVRFLEVAEEFDVDAVKFTGGEPMLRQDLEEIIARTPDSMEVSLTTNGTFLPGRAPDLVEAGLERVNVSQDALDPDDFAAVTKSGAYERVLEGVDAALEAGLDPVKLNMVVFEHTAGYVPGMVDHVAENEGLQLQLIEYMPELTGNPEWAIDIERVHEWLAERADEIEHRKMHDRKRYWIAADDASDGASKSSGTGRGMVEIVDPVENPTFCANCHRVRVTHEGYLKGCLNRNDDLKPMGEMSKPEIRDAFHEVVEQRVPYYGEYMVRNEDGHWVVNEKYLEDGPDASAAKN	343	0	o	0		N	noTM		2	25 - 29	CvyCH	263 - 267	CanCH
4450	>635282894	§	KDE59319.1	$	EL22_23185	radical SAM protein		–	CDD_225449	COG2896	8e-66	[	Halostagnicola sp. A56	]	#	MLTDEFGRDVTGVRVSLTDRCNFDCVYCHNEGLGDTRGPMDPQDDEMGTDDVVRFLEVAAQFDVDAVKFTGGEPMLRQDLEEIIARTPDSMEVSLTTNGTFLPGRAPALVEAGLERVNVSQDALDPEDFAAVTKSGAYERVLEGVDAALEAGLDPVKLNMVVFEHTAGYVPGMVDHVAANEGLQLQLIEYMPELTGNPEWAIDIERVHDWLADRADEIEHREMHDRKRYWITADGAGAETDDAGGETSNASGSGRGMVEIVDPVENPTFCANCHRVRVTHDGYLKGCLNRNDDLKPMGEMTKPEIRDAFRDVVEQRVPFYGEYMVQDDDGHWVVNETYLEDGPDTSAAKN	350	0	o	0		N	noTM		2	25 - 29	CvyCH	270 - 274	CanCH
1606	>M0CBN9	§	M0CBN9_9EURY	$	moaA C476_11268	Probable cyclic pyranopterin monophosphate synthase (Molybdenum cofactor biosynthesis protein A)		–	CDD_225449	COG2896	1e-68	[	Haloterrigena limicola JCM 13563	]	#	MLTDEFGREVTGVRVSLTDRCNFDCVYCHNEGLGDTRGPMEPADNEMSTDDVVRFLEVVAEFDVEAVKFTGGEPLLRQDIEEIIARTPDEMEVSLTTNGSFLPDRAESLADAGLERVNVSQDALDPADFAEITKSGAYEKVIEGVEAALSAGLDPVKLNMVVFEHTAGYVPEMVDHVAENDGLQLQLIEYMPELTGKPEWNIEIERVHGWLAEQADEIEHREMHDRKRYWVSNDGGEGRGMVEIVDPVENPTFCANCHRVRVTHEGYLKGCLNRNDDLKPMGEMTTSEIREAFRDVVANRVPYYGEYMIRNDEGEWELNEKYIEEYAEA	329	0	o	0		N	noTM		2	25 - 29	CvyCH	254 - 258	CanCH
1584	>M0C758	§	M0C758_9EURY	$	moaA C477_11202	Probable cyclic pyranopterin monophosphate synthase (Molybdenum cofactor biosynthesis protein A)		–	CDD_225449	COG2896	6e-67	[	Haloterrigena salina JCM 13891	]	#	MLTDDFGREVTGVRVSLTDRCNFDCVYCHNEGLGDTRGPMDPQDDEMSTDDVVAFLEVAAEFDVDAVKFTGGEPMLRQDLEEIIERTPDQMEVSLTTNGTFLPGRAESLVEAGLERVNVSQDALDPQDFAEITKSGAYEKVLEGVEAALDAGLDPVKLNMVVFEHTAGYVPEMVDHVAENDGLRLQLIEYMPELTGKPEWNVDIQRVHDWLAEQADEIEHREMHDRKRYWIGGTADDDGGMVEIVDPVENPTFCANCHRVRVTHEGYLKGCLNRNDDLKSMGEMSKPEIREAFREVVANRVPYYGEYMIQNGDGEWELNDEYLEVEPPAD	330	0	o	0		N	noTM		2	25 - 29	CvyCH	254 - 258	CanCH
1601	>M0BFZ5	§	M0BFZ5_9EURY	$	moaA C478_16387	Probable cyclic pyranopterin monophosphate synthase (Molybdenum cofactor biosynthesis protein A)		–	CDD_225449	COG2896	7e-66	[	Haloterrigena thermotolerans DSM 11522	]	#	MLTDEFGREVTGVRVSLTDRCNFDCVYCHNEGLGDTRGPMDPQDDEMSTDDVVRFLEVAAEFDVDAVKFTGGEPMLRQDLEEIIERTPEGMEVSLTTNGTFLPGRAEDLVDAGLERVNVSQDALDPEDFAAVTKSGAYEKVLEGVEAALEAGLDPVKLNMVVFEHTAGYVPEMVDHVAENDGLQLQLIEYMPELTGKPEWNIDIERVHDWLAEQADEIEHREMHDRRRYWVSDGSSDANDSRSNAEGRGMIEIVDPVENPTFCANCHRVRVTHEGYLKGCLNRNDDLKTMGEMTKPEIRDAFREVVANRVPYYGEYMVQNDDGEWEINEKYIEEYAGA	338	0	o	0		N	noTM		2	25 - 29	CvyCH	263 - 267	CanCH
1585	>D2RW05	§	D2RW05_HALTV	$	moaA Htur_2557	Probable cyclic pyranopterin monophosphate synthase (Molybdenum cofactor biosynthesis protein A)		–	CDD_225449	COG2896	1e-68	[	Haloterrigena turkmenica	]	#	MLTDDFGREVTGVRVSLTDRCNFDCVYCHNEGLGDTRGPMDPQDDEMSTDDVVRFLEVAAEFDVDAVKFTGGEPMLRQDLEEIIERTPDSMEVSLTTNGTFLPGRAPDLVDAGLERVNVSQDALDPQDFAEITKSGAYEKVLEGVEAALEAGLDPVKLNMVVFEHTAGYVPEMVDHVAENDGLRLQLIEYMPELTGKPEWNIDIQRVHDWLAEQADEIEHREMHDRKRYWVGGTSDDDGGMVEIVDPVENPTFCANCHRVRVTHEGYLKGCLNRNDDLKSMGEMSKPEIREAFREVVENRVPYYGEYMIQNGDGEWELNDEYLEVEPPAD	330	0	o	0		N	noTM		2	25 - 29	CvyCH	254 - 258	CanCH
1835	>L0IEI4	§	L0IEI4_HALRX	$	Halru_1758	Putative molybdenum cofactor biosynthesis protein A, archaeal		–	CDD_225449	COG2896	4e-61	[	Halovivax ruber	]	#	MLTDSFGREVTGVRVSLTDRCNFDCVYCHNEGLGDTRGPMAAQDHEMGADDVVRILEVLTEFDVDSVKFTGGEPLLREDLESIVARAPEELSLSMTTNGTFLPGRATALAEAGLERVNISQDALDREVFTKVTGSGAYDAVMDGVDAALDAGLGPVKLNVVVFDETAPYVPEMVDYVARNPGLRLQLIEYMPELTGNPEWGIDIQRVHEWLADRAVEHTQREMHDRARYWVAPEAADDPSPSERDPEASDTDPDEQLGMVEIVDPVENPTFCANCHRVRVTHDGRFTGCLNRTDDFCSMGELTKSEIRAAYRDVVANRVPFYGEYMIETESGEWEINDAYVESPPGSP	348	0	o	0		N	noTM		2	25 - 29	CvyCH	272 - 276	CanCH
399	>F0T868	§	F0T868_METSL	$	dnaJ Metbo_0228	Chaperone protein DnaJ		–	CDD_223560	COG0484	7e-113	[	Methanobacterium sp. AL-21	]	#	MAEKRDYYEVLGVEKGADKKEIKKAYRKLAMKYHPDVSEDEESGEKFKEISEAYAVLSDAEKRQTYDQYGHAGMNGFSQEDIFNNANFEDIFRGFGFGGGQGNRQSGGFESIFDLFGFGGGNRNGPVQGDDVYYEMSITLEEAASGLETDVEIPHKKTCPHCHGSKAEPGTNTKTCPECGGSGQVRQVSNTPLGQFATVRPCRTCRGEGQIIETPCTECHGRGIVNHQSTIHIKIPAGVEDGSRLRVPGEGDVGEKGGAPGDLYVIIGVKQHQLFHREGSDLVYNMPISFVQASIGATVEAPTLTGAVDLKIPAGTQTGTSFRIKGEGMPHLRWNGKGNLYVKVKIVTPKKLSPKQKELLVEFAEVSGEEIYIEDKGFFDKVKDAINH	388	0	o	0		N	noTM		2	159 - 163	CphCH	216 - 220	CteCH
407	>H8I7S4	§	H8I7S4_METCZ	$	dnaJ Mtc_1153	Chaperone protein DnaJ		–	CDD_223560	COG0484	8e-115	[	Methanocella conradii	]	#	MVSFVAEKRDYYEVLGVDRSASIDDIKKAYRKLAMKYHPDMNKEPGAEEKFKEISEAYAVLSDEQKRSQYDRFGHAGMQGYTDADFYNSATFSDIFREMGFGNYDSIFEMFFGGRGRRESGRGADLRYDIEIDFKEAAFGAEKEIVFPRMDTCETCHGSGAKPGTRVNTCSACGGTGQVRQVTQSLFGQMVRVSTCGKCHGRGRTFDTPCPECRGTGKSRHVRKLMVKIPAGVEEGLQLRISGEGEAGSNGMPPGDLYVVVHVKSHPYFQRYGDDILCVLPITVAQAVLGDEVEVETLNGRAKLKIPPGTQTDTTFRLKGEGFPSLRSRGRGDMHVKVVVKIPTKLTDKQRKLYQELAAEEKAGKNKDKNIFERIGDAFKS	381	0	o	0		N	noTM		2	153 - 157	CetCH	196 - 200	CgkCH
2155	>D1Z093	§	D1Z093_METPS	$	MCP_2043	Putative UvrABC system protein A		–	CDD_223256	COG0178	0	[	Methanocella paludicola	]	#	MDDFISIVGAKEHNLKNVDINIPRKKLVVFTGVSGSGKSTIVFDTIYAESQRQLLETFSAFTRKWMPRIEKPKVDAIRNISPAIKIDQKRMGENRRSTLGTATEISTYLRLLFSRAGQPFIGPSFYFSFNIPEGMCPSCHGVGTTIALDLDKVLDMNKSLAEGAIDHYQYRLGGYYLNCMKASRLFDMDKKLKDYTKEEMDRLLYLEPTRLNGEEHGVLVNVTIEGIITGLNRRQFIKEDMSERDMKYFKVETCPDCHGTRLNERALSVKVNGKNIAELSSMELTELYAFLDTISGPLTDPMVNPMKVRLKHLIDIGVGYLSLDRPISTLSGGESQRVKMARQLSCDLVDMIYVFDEPSIGLHPRDIGNLVSMLRMLRDKGNSILVVEHDPAVILEADH…	746	0	o	0		N	noTM		2	136 - 140	CpsCH	254 - 258	CpdCH
3898	>Q12WU5	§	Q12WU5_METBU	$	uvrA Mbur_1158	UvrABC system protein A (UvrA protein) (Excinuclease ABC subunit A)		–	CDD_223256	COG0178	0	[	Methanococcoides burtonii	]	#	MSLKNIIVKGAKEHNLKNVDVTFPRDKLIVITGLSGSGKSSLAFDTIYAEGQRRYVESLSAYARQFLGLMEKPDVEYIEGLSPAISIEQKTTSKNPRSTVGTVTEIYDYLRLLYARIGIRHCPKCGKAIEPQSVDQIVDSILKIKEGSKIHILAPLVRERKGEYKKLLAELRTEGFARARVDGEIIALEDAETIGLGRYNKHNIEAVVDRIVIKDDIRERVTDAVETALEKSGGTLVVHVLDKEEMVFSENLACTDCEIGFEDMEPSAFSFNSPQGACEECHGLGTSMEFDPELIVPDTTLSLHEGAIEHWGKKDGYYMQSLGSIAQRYGFSMDVPFEDLAPEHKDIIFNGASGLIDYVHIGKNGGMWKHKGKFNGVIANISKIYNSTESENRKDTLKK…	941	0	o	0		N	noTM		2	278 - 282	CeeCH	762 - 766	CevCH
4751	>695943962	§	KGK97920.1	$		Excinuclease ABC subunit A		–	CDD_223256		0	[	Methanococcoides methylutens	]	#	MSLKNIIVKGAKEHNLKNVDLVLPRDKLIVITGLSGSGKSSLAFDTIYAEGQRRYVESLSAYARQFLGLMEKPDVEYIEGLSPAISIEQKTTSKNPRSTVGTVTEIYDYLRLLYARIGIRHCPKCGKVIEPQSVDQIVDSIMKIEEGSKVHILAPLVRERKGEYKKLLTDLRGEGFARARVDGEIVELDDAETIELGRYYKHNIEVVVDRLVIKKGMEERLSDSVETALEKSGGTLMVHVLDGEEMVFSENLACTDCGIGFEEMEPSAFSFNSPQGACEECHGLGTSMEFDPELIVPDPTLTLREGAVETWNKKDGYYMQALESVGKRFGFSLDVPFEELGQEHKDIIFNGTTEMVDFVHVGKNGGMWKHKGRFRGVISNISKTYDNTESENTKDRLRK…	941	0	o	0		?	noTM		2	278 - 282	CeeCH	762 - 766	CevCH
1096	>A3CWM7	§	A3CWM7_METMJ	$	Memar_1851	HNH endonuclease		–	–	–	–	[	Methanoculleus marisnigri	]	#	MATRRKKDPFDLEPIKLPKLTLPKTPKIKEPVLPKITWEGLGFTGLNTIDQFDEKKKRVPIPQSIKTEILLRCKGKCEKCHTSLKGLKPDIHHKNRDPADNRKVNLLVVCPNCHRKLHTK	120	0	i	0		N	noTM		2	77 - 81	CekCH	110 - 114	CpnCH
2281	>A3CXG5	§	A3CXG5_METMJ	$	Memar_2142	Restriction endonuclease		–	–	–	–	[	Methanoculleus marisnigri	]	#	MPKFCPECGTPLQNINAKFCPECGTGLIQGTPTPIATTGTQTQPSTDDDWSKPIDWSEEEYPEEVAQPSVNAYELGTKLEEILDSIYRAEGYKTERRVKMPGQGGYTNEIDVIARRKNEQVAIECKNFASAVGIKEIRDFSKKLDDLGQGWRGVFAAFNDFTLEAQNFAESRNIETLGHKDIMEKWFAVSAGRVSRQGERLTLRSALSIKSDYLMVTTLPLQNKHLVEVSSARLTFHPYVKVPYAFKARVYDPTKKLHRFSDDGTIIIDLLDGKVLNKQARKGGSILNSLSSSKQSTDNVQALKTFKEVMDFSPSPEYSITIGSDYQITELKPEVTKRTVERAAIEYITARNTQDMAYTPAKGDVILDTRHRKFVPRRGDIKLFKSEMVQVPKWTIYFN…	547	0	o	0		N	noTM		2	489 - 493	CreCH	504 - 508	CpiCH
405	>R7PZL0	§	R7PZL0_9EURY	$	dnaJ BN463_00944	Chaperone protein DnaJ		–	CDD_223560	COG0484	9e-88	[	Methanoculleus sp. CAG:1088	]	#	MPEEKRDYYEVLGVSKTATPDEIKKAYRSLAKKYHPDVSTEPKEVAEAKFKEVSEAYEVLSDEDKRRMYDQYGHAGVDGQFGQGGFSWEDFTHGDDLNDIFGDLFGGMFGGRRRQNPDAPRTGESLRYDLSIDLVDVLKGKTVQINVPHTSECSDCHGTGGKGGKTQACPICGGSGQQQVHARTMFGDTIQVTTCRRCNGSGRTYSEECPKCHGRGRVSKNAKVDINIPPGVEEDMRLRVSGAGDAGYNGGPSGDLYVVIHIKDYKGFKRDGSDLWVDVDTTYPRLVLGGVVKVKNIEGKEIEATIPSGTQVGGVLKITGQGLPSVGRSARGNLYVRLGITVPKRTSDYEKELLQKLDEEAGSKKTRKSKIKDKLGI	377	0	o	0		N	noTM		2	153 - 157	CsdCH	209 - 213	CpkCH
2601	>R7PY50	§	R7PY50_9EURY	$	BN463_00242	tRNA pseudouridine synthase Pus10		–	CDD_224178	COG1258	1e-86	[	Methanoculleus sp. CAG:1088	]	#	MEEWISGILDKGKGLAQMGLCDHCLGRMFAKLGENLTDERRGQMIRAALADNGEVFEKDDICPLCEDVFDMVPRFAEAVADKVNTVESDNFLVGCRIDPEQTKREKEMIEEYGLKETAEPLKTELNREIGKVALPMINRAVNFKEPQVVACIDTRFADVTLDCSPIFIAGRYNKLSREIPQTRWPCRICHGKGCPRCHGTGKMYMTSVQEIIGDIALEMADGQEQFFHGMGREDIDACMLGTGRPFVLEISQPRIRDIDLDELEARANESILAQYHGLHFVPRSAVAMYKESDPDKTYRAKVVCEGRIDPDKVKETASKFVDVCLDQRTPQRVEHRRADLVRKRTVYWIKAENITEDSFDLVLKTQSGTYIKEFVSGDEGRTQPNFSETYGAQCKVDLL…	409	0	o	0		N	noTM		2	186 - 190	CriCH	194 - 198	CprCH
1248	>J1L4G0	§	J1L4G0_9EURY	$	Metli_2046	Integrase family protein		–	CDD_227307	COG4973	1e-14	[	Methanofollis liminatans DSM 4140	]	#	MGSTTAPTQEDRAFHLVKQVYAHRSIDRALAEGRLTDDDATLLEAFITEQQASRGLTTVRINKLIYLLVNWRRFLGPYRTNTILDLYAGINRLKGGTNQRGKPFKQNTLHDHIILLKRFYLWLIENEISTVPIKKVKAIKAPDMDRNTKLPEHMLTPEEIRALIKAAANSRDRALVAVLYESGCRIGEIGRLTWERVTFDAHGAVLTVEDTKCHKTRHVRLVMSLPYLAAWRNDFPFEPKGRALVFITNRKTPFQYATTLKILTNLAARAGLTKHVTPHLFRHSRITHLITQGVNESVIKLMMWGNLSTDMFGTYAHLTGRDIDREILGHYGVTVAAEAADTSLEPRECPGCHTINAPTARYCTTCHRALTGESIATIEEMEADLTAHPQILRAMVEEM…	409	0	o	0		N	noTM		2	349 - 353	CpgCH	363 - 367	CttCH
3899	>D5EAB3	§	D5EAB3_METMS	$	uvrA Mmah_0588	UvrABC system protein A (UvrA protein) (Excinuclease ABC subunit A)		–	CDD_223256	COG0178	0	[	Methanohalophilus mahii	]	#	MSLKNIMIKGAKEHNLKNIDVVLPRDKLIVITGLSGSGKSSLAFDTIYAEGQRRYVESLSSYARQFLGQMEKPDVEYIEGLSPAISIEQKTTSKNPRSTVGTVTEIYDYLRLLFARIGARHCPDCGRAIEPQSVDQIVDNIMKFPEKSKLHILAPVVRERKGEYRKLLADIRSDGYSRARVDGEIIRLDEADSLELGRYNKHNIEIVVDRLSIKEGIEERLSDSVEQALARSGGIVIADIVDGDEFVFSEKLACPHCGTGFEELEPAMFSFNSPQGACDVCHGLGTSMEFDPDLIIPDISLSLNDGAVEPWGTRKDGYYMQSLQSLADHFGFSMDAPFEDLEPQYQNMILYGTATKVPMVHTGKGGGIWKRNSRFKGVIAAISKIYNRTDSENTKDRLK…	941	0	o	0		N	noTM		2	278 - 282	CdvCH	763 - 767	CevCH
677	>G6FM15	§	G6FM15_9EURY	$	MettaDRAFT_1968	DNA methylase N-4/N-6 domain protein		–	CDD_224657	COG1743	8e-15	[	Methanolinea tarda NOBI-1	]	#	MTSKIQSKNKQIINSIPKRTKLESEFSLKPLINLAKREGNHKKPIYQMHKWWARRLGVNFRFLLLSAISSSNIHEKTLWRRFFKSDMQLGITVLDPFMGGGTSIVEATKLGAKTIGIDIDPLAWFIVSKQINKFDEKDFLICWESIQKDISEKIRKYYLTEINGKFSDVINYFWVELIPCQSCGYVFEGHINYLLYSKKNNNGTLPSRLGFCKKCHKLYPLYENEKVINCSCGEQTNVENGNLYLGKYTCPNCHHQAKLNTIPNSHLPLQIKLFAVEYIDPDSGKRAYKKADETDQALYKKASEDLLKLWKDLPIPNQIIPIYGRKDPRPISLGYKKYYELFNDRQLLCLTIILKKIIEIENPNHRELLLLAFSDSLACNNRFCSYAFGYQKLTPLFGL…	716	0	o	0		N	noTM		2	212 - 216	CkkCH	250 - 254	CpnCH
2294	>G6FH42	§	G6FH42_9EURY	$	rnp4 MettaDRAFT_0345	Ribonuclease P protein component 4 (RNase P component 4)		–	CDD_224934	COG2023	2e-27	[	Methanolinea tarda NOBI-1	]	#	MSRRTAHPEARRIARERIAILFEQARKAFPLDPALADRYVSLARKISMKHRVRLDREFRRQFCHHCHRFLAPGANARVRIYRGRVTVTCLACHRQMRYPLRRRS	104	0	i	0		N	noTM		2	63 - 67	ChhCH	89 - 93	ClaCH
3901	>K4MAZ7	§	K4MAZ7_9EURY	$	uvrA Mpsy_1051	UvrABC system protein A (UvrA protein) (Excinuclease ABC subunit A)		–	CDD_223256	COG0178	0	[	Methanolobus psychrophilus R15	]	#	MSLSNIVIKGAKEHNLKNLDLTLPRDKLIVITGLSGSGKSSLAFDTIYAEGQRRYVESLSAYARQFLGLMEKPDVEYIEGLSPAISIEQKTTSKNPRSTVGTVTEIYDYLRLLYARIGIRHCPQCGRIIETQSVDQIVDSIMKLPEDSKIHVLAPVVRERKGEYRKLLADLLADGFTRARIDGEIHSLEDVDSIDLERYVKHNIEVLVDRLVIKKGIEERLSESVETALEKGGGTLTVQIVDGEEMTFSENLACSECGIGFEEMEPAAFSFNSPQGACPECHGLGTSMEFDPDLIVPDKTLTLAQGAIEPWDSKTKDGYYMQSLESLARYKKFSMDIPFSKLDPEIQHIIFYGSEEPIPFSHTGRNGGTWRHTGRFKGVIANLSKVFEKTESESSKDRM…	943	0	o	0		N	noTM		2	278 - 282	CpeCH	764 - 768	CevCH
3900	>L0L1G6	§	L0L1G6_METHD	$	uvrA Metho_1950	UvrABC system protein A (UvrA protein) (Excinuclease ABC subunit A)		–	CDD_223256	COG0178	0	[	Methanomethylovorans hollandica	]	#	MSLNNIIIRGAKEHNLKNIDLILPRDKLIVITGLSGSGKSSLAFDTIYAEGQRRYVESLSAYARQFLGLMEKPDVEYIEGLSPAISIEQKTTSKNPRSTVGTVTEIYDYLRLLYARIGIRHCPDCGRIIEPQSVDQIVDSIMHIKEGSKVHIMAPLVRERKGEYKKLLADLLADGYSRVRIDGEIHSLEEAKDIELGRYNKHNIDIVVDRLVIKEGIRERLAEDVETSLEKSGGNVTVQVLEGEELVFSEKMSCPECGTGFEDLEPAAFSFNSPQGACPQCHGLGTSIEFDPDLIVPDKALSLREGAVEHWSTADGYYMQSLESLAKHIGFSMDTPYEQLSEKVKHVIMYGTNEHIPYLHVGRTGGVWQHTGRFKGVIANISKIYENTESENTKEKMTK…	951	0	o	0		N	noTM		2	278 - 282	CpqCH	762 - 766	CevCH
3896	>F7XQJ7	§	F7XQJ7_METZD	$	uvrA Mzhil_0632	UvrABC system protein A (UvrA protein) (Excinuclease ABC subunit A)		–	CDD_223256	COG0178	0	[	Methanosalsum zhilinae	]	#	MILVQIMSLNNIIIKGAKEHNLKNIDLNLPRDKLIVITGLSGSGKSSLAFDTIYAEGQRRYVESLSAYARQFLGLMEKPDVEYIEGLSPAISIEQKTTSKNPRSTVGTVTEIYDYLRLLYSRIGIRHCPDCGEMIEPQSIDQIVDNIKKIPEGTKIHILSPLVRERKGEYKKLISDILTEGFSRVRIDGEVIPIEEALDVELGRYQKHNIEIVVDRLVIKEGIDERLADSVETAIEKSGGTIIVHLLDDKELVFSEKLACPACGTGFEDLEPAAFSFNSPQGACQTCHGLGTSMEFDPELIVPDDSLSLRDGAIEPWSSRDGYHMQSLESLAKHYDFSMDVPYRELSKKVQNTIMYGTKKKIPFLHVGRKGGLWKHTGRFKGVIANLSKIYDKTESEST…	945	0	o	0		N	noTM		2	284 - 288	CqtCH	768 - 772	CevCH
1115	>F6BD03	§	F6BD03_METIK	$	Metig_0819	HNH endonuclease		–	–	–	–	[	Methanotorris igneus	]	#	MGNVKNKGLSSRIRKKILERDEYKCNICGHKYLQIHILKNGNLSILCKQCHYRAHISDKINEYSNFLFTVVQKILESKLVITINSKSENILIYNKDLIKDVVLRKLKYVLSHKITKIIMEEIDKDIETELRVVSEDIKEQLILKNRHNCDKCGYSYLEIHHIDKNSENNNFENLITLCRECHRNIHYDLYQKTGVGNVEKGFNFLFSRIYEYIDSHLNFEDSVIVDVKSSNNESIEIEFDNIENLNQIFGNKNIDDIFNELNKKISNYIQYLIPIN	276	0	o	0		N	noTM		2	47 - 51	CkqCH	178 - 182	CreCH
1595	>M0B0W8	§	M0B0W8_9EURY	$	moaA C480_12936	Probable cyclic pyranopterin monophosphate synthase (Molybdenum cofactor biosynthesis protein A)		–	CDD_225449	COG2896	2e-67	[	Natrialba aegyptia DSM 13077	]	#	MLTDEFGREVTGVRVSLTDRCNFDCVYCHNEGLGDTRGPMDPQDDEMETDDIVRFLEVAAEFDVDAVKFTGGEPMLRQDLAEIIERTPDGMEVSLTTNGTFLPDRADELVDAGLDRVNVSQDALDPEDFAAVTQSGAYERVLEGVEAALDAGLDPVKLNMVVFEQTAGYVPEMVDHVARNDGLQLQLIEYMPELTGRPEWNIDIQRVHDWLAEQAVEIEHREMHDRKRYWVSHDEAPESGRGMVEIVDPVENPTFCANCHRVRVTHEGYLKGCLNRNDDLRSMGDMTKQEIRETFRETVANRVPYYGEYMVQNGDGEWEVNDEYIEGYAGT	331	0	o	0		N	noTM		2	25 - 29	CvyCH	256 - 260	CanCH
1596	>M0AY63	§	M0AY63_NATA1	$	moaA C481_06801	Probable cyclic pyranopterin monophosphate synthase (Molybdenum cofactor biosynthesis protein A)		–	CDD_225449	COG2896	9e-67	[	Natrialba asiatica	]	#	MLTDEFGREVTGVRVSLTDRCNFDCVYCHNEGLGDTRGPMDPQDDEMETDDVVRFLEVAAEFDVDAVKFTGGEPMLRQDLAEIIERTPAQMEVSLTTNGTFLPDRADELVDAGLDRVNVSQDALDPEDFAAVTQSGAYERVLEGVEAALDAGLDPVKLNMVVFEQTAGYVPEMVDHVARNDGLQLQLIEYMPELTGRPEWNIDIQRVHDWLAEQAVEIEHREMHDRKRYWVSHDEAPESGRGMVEIVDPVENPTFCANCHRVRVTHEGYLKGCLNRNDDLRSMGEMTKPEIRETFRETVANRVPYYGEYMVQNGDGEWEVNDEYIEGYAGI	331	0	o	0		N	noTM		2	25 - 29	CvyCH	256 - 260	CanCH
1590	>M0AG24	§	M0AG24_9EURY	$	moaA C482_13485	Probable cyclic pyranopterin monophosphate synthase (Molybdenum cofactor biosynthesis protein A)		–	CDD_225449	COG2896	3e-66	[	Natrialba chahannaoensis JCM 10990	]	#	MLTDEFGREVTGVRVSLTDRCNFDCIYCHNEGLGDTRGPMDPQDDEMETDEVVRFLEVAAEFDVDAVKFTGGEPMLRQDLTEIIERTPDQMEVSLTTNGTFLPGRAEELVDAGLDRVNVSQDALDPEDFAAVTKSGAYEKVLEGVDAALEAGLDPVKLNMVVFEHTAGYVPEMVDHVAENEGLQLQLIEYMPELTGRPEWNIDIQRVHDWLAEQAAEVEHREMHDRKRYWIESDSRSGGDDTDTGDEDGATNSGGRGMVEIVDPVENPTFCANCHRVRVTHEGYLKGCLNRNDDLKPMGEMTKPEIREAFREVVANRVPYYGEYMIRNGDGEWEVNDEYIEGYAQS	346	0	o	0		N	noTM		2	25 - 29	CiyCH	271 - 275	CanCH
1599	>M0AB31	§	M0AB31_9EURY	$	moaA C483_01871	Probable cyclic pyranopterin monophosphate synthase (Molybdenum cofactor biosynthesis protein A)		–	CDD_225449	COG2896	4e-67	[	Natrialba hulunbeirensis JCM 10989	]	#	MLTDEFGREVTGVRVSLTDRCNFDCVYCHNEGLGDTRGPMDPQDDEMETDDVVRFLEVAAEFGVDAVKFTGGEPMLRQDLTEIIERTPDQMEVSLTTNGTFLPGRAEELVDAGLDRVNVSQDALDPEDFAAVTKSGAYEQVLEGVDAALEAGLDPVKLNMVVFEHTAGYVPEMVDHVAENEGLQLQLIEYMPELTGRPEWNIDIQRVHDWLAEQAAEVEHREMHDRKRYWIEGDDGIDREGDDGDENSSGRGMVEIVDPVENPTFCANCHRVRVTHEGYLKGCLNRNDDLKPMGEMTKPEIREAFREVVANRVPYYGEYMIRNGDGEWEVNDEYIEGYAQS	341	0	o	0		N	noTM		2	25 - 29	CvyCH	266 - 270	CanCH
1598	>D3SXW4	§	D3SXW4_NATMM	$	moaA Nmag_0416 C500_02494	Probable cyclic pyranopterin monophosphate synthase (Molybdenum cofactor biosynthesis protein A)		–	CDD_225449	COG2896	8e-67	[	Natrialba magadii	]	#	MLTDEFGREVTGVRVSLTDRCNFDCVYCHNEGLGDTRGPMDPQDDEMETDDVVRFLEVAAEFDVDAVKFTGGEPMLRQDLTEIIERTPEQMEVSLTTNGTFLPGRAEELVDAGLDRVNVSQDALDPEDFAAVTKSGAYDKVLEGVDAALEAGLDPVKLNMVVFEHTAGYVPEMVDHVAENEGLQLQLIEYMPELTGRPEWNIDIQRVHDWLAEQAAEIEHREMHDRKRYWIESDDGVDSEGDDGDENSSGRGMVEIVDPVENPTFCANCHRVRVTHEGYLKGCLNRNDDLKPMGEMTKPKIREAFREVVANRVPYYGEYMIRNGDGEWEVNDKYIEGYAQS	341	0	o	0		N	noTM		2	25 - 29	CvyCH	266 - 270	CanCH
[truncated: 4,455 more rows]
[truncated: 45 more columns]

## Sheet: SignalP
No	name	Cmax	pos	Ymax	pos	Smax	pos	Smean	D	SignalP Yes/No	Dmaxcut	Networks-used
2647	D3S3K8	0.413	18	0.618	18	0.942	15	0.924	0.762	Y	0.57	noTM
4419	630831845	0.392	41	0.298	41	0.363	37	0.176	0.253	N	0.51	TM
2819	D3S3L0	0.31	26	0.278	26	0.395	22	0.251	0.268	N	0.51	TM
390	D3RWI4	0.161	20	0.285	20	0.668	17	0.501	0.365	N	0.51	TM
4386	630829770	0.304	24	0.471	24	0.916	18	0.806	0.629	Y	0.57	noTM
4355	630828913	0.357	25	0.445	25	0.634	19	0.5	0.465	N	0.51	TM
[truncated: 4,789 more rows]

## Sheet: TMHMM
No	GI	Length	ExpAA	First60	No TMH (TMHMM)	Topology (TMHMM)
[truncated: 4,795 more rows]

[truncated: 5 more sheets: TatP, SOSUI, COGs BLAST results, duplicated sequences, No CxxCH per seq]
