# Supplementary material for: Cytochromes c in Archaea: distribution, maturation, cell architecture, and the special case of Ignicoccus hospitalis
Source: Front Microbiol. 2015 May 12;6:439. doi: 10.3389/fmicb.2015.00439 (PMC4429474; doi:10.3389/fmicb.2015.00439)
Supplement: Table S1 — Kletzin_cytochromes_Archaea_Table_S1.xlsx. Microsoft Excel file with complete dataset of all archaeal CxxCH motif-containing proteins identified in this study. [file Presentation1.ZIP › Supplementary Material/Table S2.xlsx]

## Sheet: positives only
Cluster No	Class	No archaeal sequences	Length (aa)	No CxxCH	Sharma cluster	TMH apart from signal seq.	Phyre top PDB Hit	Phyre secondary PDB Hit(s)	Av. Confidence %	Av. Seq. Identity %	Av alignment coverage %	PFAM	COG	TMH other than signal seq	locus tags	PDB annotation to similar proteins	OccurrenceArchaea	Homologs in Bacteria	Cyt c yes/no/doubtful	Remarks
1	Multiheme	5	399-431	7	0	C-term	3f29_A	–	100	21	84	PF09699	COG3303	C-terminal	Metev_2082, Mmah_0727, Mbur_0030, MettiDRAFT_0692, LI82_01985	Octaheme nitrite reductase	Methanosarcinales only	–	yes	Good prediction results with Octaheme nitrite reductase; sequences with one additional conserved CxxCK except MettiDRAFT_0692 (x CxxCH), PFAM similarity only in short stretch (40 aa)
2	Multiheme	10	490–520	5–6	95	none	1sp3_A	–	100	25	88	–	–	–	Metev_1969, Mzhil_0424, Mmah_1696, Mbur_1385, MA_0658, G1FE82_METTE, Mpsy_1220, MettiDRAFT_2046, Metho_0411, LI82_10655	Octaheme tetrathionate reductase	Methanosarcinales only	–	yes	Good prediction result with Octaheme tetrathionate reductase; sequences with 1 each of CxxxCH and CxxxxCH
3	Multiheme	14	404–545	5	16	C-term except Arcve_0466	1oah_A, 2rdz_A, 2j7a_E	1ft5_A	99.6	20	40	PF13435	COG3043	C-terminal	Metev_2145, Mzhil_1772, Mbur_2376, Mmah_1518, BSM_26780, MM_0633, MA_3739, Arcve_0466, MettiDRAFT_1175, Metho_2251, MmTuc01_0647, ANME2D_00867, GACE_0304, LI82_01510	Pentaheme cytochrome c nitrite reductase from Desulfovibrio desulfuricans / tetraheme Cytochrome c554	Methanosarcinales only	widespread	yes	Structure prediction with good confidence however, only with 40% coverage (Pentaheme cytochrome c nitrite reductase from Desulfovibrio desulfuricans / tetraheme Cytochrome c554); sequences: CxxCH motifs in N-term half of sequences
4	Multiheme	13	442-859	8	12	C-term except Igni_1359, Igni_0955, Pyrfu_1339	1fgj_A	–	100	27	84	–	COG3883	C-term (7/10)	ANME2D_03302, Pyrfu_1339, Igni_1359, Hbut_1389, Igni_0955, Pyrfu_0788, Pyrfu_1334, Mbur_0467, Ferp_0649, Ferp_0711, Ferp_1198, GACE_0430, GACE_1826	hydroxylamine oxidoreductase from Nitrosomonas europaea	Desulfurococcales, Ferroglobus, Methanosarcinales	widespread	yes	Very good structure prediction with homologous protein (HAO); conserved HAO cluster, C-term alpha-helical (coiled coil) extensions in Pyrfu_1334 and Hbut_1389
5	Multiheme	7	446-539, 297	5-8	10	C-term except AF_1237	1sp3_A	–	100	35	84	pfam11783	–	C-terminal	GZ27A8_46, Igni_1130, Mmah_0197, MettiDRAFT_1282, GZ27A8_48, Hbut_0194, AF_1237	Octaheme tetrathionate reductase	Desulfurococcales, Archaeoglobales, Methanosarcinales	widespread	yes	Very good structure prediction with homologous protein (OTR); conserved OTR cluster; AF_1237 covers approx. 50% of the total sequence length and only 5 of typically 8 CxxCH motifs; the remaining part is not to be found in the A. fulgidus genome
6	Multiheme	3	216-233	4	85 (+102)	C-term	1oah_A, 2rdz_A, 3ubr_A	–	99	20	65	–	–	C-terminal	Igni_0530, Pyrfu_1102, Hbut_1391	Pentaheme cytochrome c nitrite reductase from Desulfovibrio desulfuricans	Desulfurococcales	Similarity to some bacterial proteins low but recognizable	yes	Compared to "true" pentaheme nitrite reductases, these proteins lack one binding site for heme, while the cysteines of the others are in perfect alignment with those of the template structures
7	Multiheme	5	129-145	3	21		1h21_A	–	96.7	17	68	–	–	–	AF_0503, AFULGI_00005130, Arcpr_1731, Asulf_02287, hmeE AF_0503, Arcve_1687	Split-Soret cytochrome c	Archaeoglobus only	widespread	yes	DsrJ-similarity, Archaeoglobus spp. only
8	Multiheme	1	745	8	–		1oah_A	–	100	18	80	PF13620-PF13435	–	–	Mmah_1293	Pentaheme cytochrome c nitrite reductase from Desulfovibrio desulfuricans	Methanohalophilus mahii only	N-term low similarity to some bacterial hyp peptidases, C-term many bacteria	yes	N-term carboxypeptidase domain, C-term cyt c with similarity to Kuenenia and other unchracterized cyt c
9	Multiheme	5	423-1441	8, 16, 29	36	none	1oah_A	–	100	19	76	PF13435, PF02335	COG3303	C-term (3/5)	ANME2D_02649, ANME2D_00121, ANME2D_00668, ANME2D_00625, Mmah_1303	Pentaheme cytochrome c nitrite reductase from Desulfovibrio desulfuricans	ANME-2 cluster and Methanohalophilus mahii	Acetothermus, numerous Shewanella/Pelobacter/Geobacter and other bacteria	yes	Three seqs with 8 CxxCH motifs (not all of them homologous, Cluster 9a) and C-term TMH. 2 longer seqs (9b) comprising at least 2 cluster-9 domains each, in addition 2 shorter stretches similar to the two PFAM families and the decaheme Tigr03508, discrepancy between structure prediction and No of hemes: 8 heme motifs but only 5 in prediction however with high confidence.
10	Multiheme	6	227-234	8	0	none	1fgj_A	3ov0_A	99,4	19	84	PF14522	–	–	Pogu_1424, Pogu_1429, P186_1671, P186_1676, Pcal_1492, Pcal_1497	HAO, dodecaheme cytc and others	2 paralogous copies in each of the three Pyrobaculum species	Geobacter etc. distant similarity (≤23 % identity)	yes	ambiguous structure prediction: all octaheme structures are represented among hits; discrepancy between prediction and No of hemes: 8 heme motifs in sequence but very short proteins compared to structure prediction templates, significantly similar proteins restricted to the three Pyrobaculumspecies each with two paralogs in a genetic link (5 ORFs apart)
11	Multiheme	3	285-510	4-5	0	C-term	1qo8_A	1jrx_A	72,7	28	16	–	–	C-terminal	Pogu_1434, P186_1683, Pcal_1487	FLAVOCYTOCHROME C3 FUMARATE REDUCTASE	Pyrobaculum only (1 each)	–	yes	Proteins restricted to Pyrobaculum spp., structure prediction doubtful because of low significance and coverage; the longer proteins have N-term extensions with numerous additional cys residues including CxCH and one CxxCH
12	Multiheme	3	265-385	1-3	0	C-term	1oah_A	–	82	30	21	–	–	C-terminal	P186_1680, Pogu_1431, Pcal_1490	Pentaheme cytochrome c nitrite reductase from Desulfovibrio desulfuricans	Pyrobaculum only (1 each)	–	yes	Proteins restricted to Pyrobaculum spp., structure prediction doubtful because of low significance and coverage; the longer proteins have N-term extensions with numerous additional cys residues including 1xCxCH and 2x CxxCH
13	Multiheme	7	339-391	8-9	various (low sim.)	3 x C-term, 3x none	1sp3_A	4n4j_A	99,6	22	63	–	COG4885	C-term (4/7)	BSM_13300, Pyrfu_1008, Ferp_0264, GZ27E7_11, Arcve_1313, BSM_13170, LI82_00240	Kuenenia hydroxylamine oxidoreductase and OTR octaheme cytochrome c from Shewanella	Archaeoglobi, Methanococcoides, uncultured Methanosarcinales	many sulfate-red. bacteria	yes	diverse proteins with highly similar stretches, structure predictiion good resutls with both octaheme protein families, HAO and OTR
14	Multiheme	5	196-232	5-6	various (low sim.)	none	4n4j_A	3pmq_A	98,4	24	63	PF14537	–	–	BSM_13410, Arcve_0079, Ferp_0660, ANME2D_02828, ANME2D_02848	various, four differen heme 5-8 proteins in top score	Archaeoglobales, Methanosarcinales	–	yes	soluble multiheme cytochroems with five standard CxxCH motifs and a sixth with variable spacing: Cx(1-3)CH
15	Multiheme	22	109-468	3-10	various (low sim.)	none	various	many multiheme proteins	98,9	18	75	–	–	–	BSM_13350, BSM_13340, BSM_13370, BSM_13330, Arcve_0738, Arcve_0080, Arcve_0081, Arcve_0352, Arcve_0353, Arcve_0737, Ferp_0668, Ferp_0669, Ferp_0673, Ferp_0674, Ferp_0675, ANME2D_02827, ANME2D_02824, ANME2D_02830, GACE_1846, GACE_1845, GACE_1844, GACE_1843	various	Archaeoglobi, Methanosarcinales		yes	heterogeneus group with conserved N-term. core with a minimum of four Cx(1-2)CH, often 5; BSM 13370 truncated to 109 aa; the long seqs Arcve_0737, Arcve_0352, GACE_1845, GACE_1843 and Ferp_0675 have a C-term. extension with 8 motifs, ANME2D_02824 and ANME2D_02827 have a 120 aa insertion between motif 2 and 3.
16	Multiheme	7	131-159	4	0	none	1ft5_A	4n4j	99,5	19	66	PF14537	–	–	ANME2D_00600, Ferp_0648, Ferp_1267, Arcve_0739, Ferp_1439, GACE_1344, GACE_0102	cytochrome c554 from Nitrosomonas europaea	ANME-2, Ferroglobus, Geoglobus	widespread	yes	Part of HAO in structure prediction, however, only 4 out of 8 heme-bindung sites covered and only half the size; ANME2D_00600: 1x Cx(4)CH
17	Multiheme	11	554-1864 (179)	11-33 (6)	various (low sim.)	C-term only ANME2D_02213 and ANME2D_00095	various, dep. on protein domain	–	n.a.	n.a.	n.a.	various	–	– (1 C-term)	Ferp_0670, Ferp_0672, Ferp_0676,GACE_1847, ANME2D_02213, ANME2D_00095, ANME2D_02837, ANME2D_00096, ANME2D_02836, ANME2D_02838, ANME2D_00669	–	Ferroglobus placidus, Geoglobus and Candidatus Methanoperedens nitroreducens		yes	heterogeneus cluster of mostly large multi-domain proteins from Ferroglobus, Geoglobus and ANME2-Methanosarcinlaes; some are surface proteins with beta sandwich domains, others are multiheme with up to 33 heme-binding motifs
18	Multiheme	9	176-195	5	various (low sim.)	none	4n4j_A	various cytc, often domain of larger molecules	99	25	60	PF14537	–	–	BSM_13390, Arcve_0741, Arcve_0742, Ferp_1813, Ferp_1814, ANME2D_00431, GACE_1853, GACE_1360, GACE_1361	Kuenenia hydroxylamine oxidoreductase and OTR octaheme cytochrome c from Shewanella	Archaeoglobi, ANME-1/2	–	yes	Pentaheme proteins; BSM_13390 has 1x C(x5)CH motif instead of canonical;
19	Multiheme	1	455	6	39	no	2j7a_E		100	15	93	PF13435, PF02335	–	–	Ferp_0712	Cytochrome c nitrite reductase nrfha complex from desulfovibrio vulgaris subunit e	Ferroglobus only	mainly Geobacter and relatives	yes	Full-length model with high confidence
20	Multiheme	5	284-362	12 (10)	110 / 49	none	2j7a_C	4rkm	99.5	21	56	PF14537, PF03264		–	ANME2D_00604, Ferp_2107, Ferp_1270, GACE_1341, GACE_0099	Cytochrome c nitrite reductase nrfha complex from desulfovibrio vulgaris subunit C	Ferroglobus, Geoglobus and ANME-2	widespread	yes	Ferp_1270 and GACE_1341 in N-terminus 2x CxxC additional (Zn-binding?), otherwise multiheme cytoc, GACE_0099 good match with MccA
21	Diheme	4	263-347	2	17	C-term only Pyrfu_1204	1h21_A	–	100	37	81	PF09719	–	– (1 C-term)	Pyrfu_1204, Arcve_1835, Ferp_1336, GACE_0071	Split-Soret cytochrome c from Desulfovibrio desulfuricans	3x Archaeoglobi, 1x Desulfurococcales	widespread	yes	TAT signal sequence, high similarity and modeling confidance to split-soret cyt c
22	Multi/monoheme	2	269/113	5/1	102	C-term only ANME2D_03237	1kx7_A	–	98.2	27	23	PF13442, PF14522	–	C-term (1/2)	Ferp_2064, ANME2D_03237	monoheme ferrocytochrome c from Shewanella putrefaciens	Ferroglobus placidus only, central 3-heme motif conserved	–	yes	N-term 65 aa of ANME2D_03237 highly similar to Ferp_2064 incl. 1x CxxCH, remainig parts no similarity - small monoheme cyt c fused to two diff. Proteins
23	Multiheme	1	423	13	–	no	2e84_A	–	99.7	19	79	–	–	–	Pyrfu_0786	High-Molecular Weight Cytochrome c from Desulfovibrio vulgaris	Ferroglobus only	very low sim. to some Geobacter etc. cytc.	yes	very good 3D model with 16-heme cytc-template covering 2/3 of template sequence
24	Multiheme	3	158-205	5-6	122	none	2j7a_C	–	99.8	20	76	PF03264	COG3005	–	BSM_13440, BSM_26760, GZ27E7_9	Cytochrome c nitrite reductase nrfha complex from desulfovibrio vulgaris subunit e	uncult. Archaea only	max 29% identity to bacterial nitrite reductases	yes	Good model with small subunit of nitrite reductase
26	Monoheme	1	217	1	not applicable	C-term	3o0r_C	–	99.9	27	62	PF00034	–	TM protein with 3 TMH	Ferp_1341	NorC subunit of nitric oxide reductase from Pseudomonas aeruginosa	Ferroglobus Ferp_1341 only	many similar cytochromes c in Bacteria (N-term. only; C-term. TMH is unique)	yes	2 TMH in N-terminus, 1 in C-terminus, NorC domain in between
27	Diheme	1	259	2	–	C-term	2fyn_H	–	100	18	88	PF00034	COG3474	C-terminal	Ferp_0310	Rhodobacter Sphaeroides bc1 complex	Ferp_0310 unique	widespread	yes	duplicated soluble cytc of resp. chain framed by two TMH
28	Diheme	6	333-485	2	–	none	2c1d_C	–	100	18	59	PF00034	COG3258	–	ZOD2009_17233, ZOD2009_09615, C448_05768, C476_13118, C492_05772, Nmlp_3213	SoxXA of Paracoccus pantotrophus	5 haloarchaeal species	widespread	yes	SoxA homolog, thiosulfate DH homolog etc; diheme protein
29	Diheme	12	368-474	2	–	C-term	2vhd_B	3l4o_B	100	40	76	PF03150	COG1858	C-term. (10/12)	MA_2925, C436_00595, MA_2908, C435_01014, rrnAC1372, C437_06938, C446_16967, Natgr_3126 C490_15734, Nmlp_3369, C494_14993, NP_4384A, C445_10612	MauG peroxidase Paracoccus denitrificans/di-haem cytochrome c peroxidase from pseudomonas aeruginosa	Methanosarcina, several haloarchaea	widespread	yes	Highly conserved protein, the two Methanosarcina acetivorans proteins deviate strongest from the haloarchaeal ones. Cyt c peroxidase
30	Monoheme	4	190-288	1 (2)	not applicable	C-term	3o0r_C	3oa8	97	18	59	–	–	C-terminal	APE_1719.1, ACAM_1076, Hbut_1395, Pyrfu_1105	NorC subunit of nitric oxide reductase from Pseudomonas aeruginosa / soxXA from Starkeya novella	3 Desulfurococcales, 1x Ferroglobus	–	yes	bc1 complex proteins, in Aeropyrum biochemically shown; the Ferroglobus protein has a lng middle insertion with an additional CxxCH
31	Monoheme	14	164-205	1	not applicable	none	various monoheme cytc	–	99,7	23	65	PF00034	COG2010	–	Asulf_00264, Mzhil_0223, Mbur_0327, MA_0167, Arcve_2078, Ferp_0802, AF_0190, Metho_1253, Metev_1087, Mmah_1083, Mmah_1300, Mpsy_1432, GACE_2073, LI82_00375	various cytochrome c or cytc domains/subunits of larger complexes	Methanosarcinales, Archaeoglobales	widespread	yes	C-term half globular with heme-site, N-term extended TMH probable, looks like subunit of larger complex, probably cytc oxidase cbb or caa type
32	Diheme	1	143	2	–	no	1hh5_A	–	73	43	35	–	–	–	Ferp_1255	cytochrome c7 from Desulfuromonas acetoxidans	Ferroglobus only, unique	–	yes	similar to Ferp_2208 and Rhodoferax ferrireducens Rfer_3092 of similar length and distribution of CxxCH
33	Multiheme	2	949	3	43	≤13 TMH	3mk7_K	–	100	30	47	PF00115, PF02433, 2x PF13442	COG3278	TM proteins with 13 TMH	MettiDRAFT_1699, Metho_0518	cbb3 cytochrome oxidase Pseudomonas stutzeri	Methanolobus tindarius and Methanomethylovorans hollandica	Bacteria with cbb3 oxidase	yes	heme-copper oxidase fused to three cyt c modules
34	Monoheme	1	135	1	not applicable	C-term	2d0w_A	–	99.8	22	74	PF13442	COG2010	C-terminal	Ferp_1338	cytochrome c(L) and methanol dehydrogenase from Hyphomicrobium denitrificans	Ferroglobus only	numerous bacterial cytochrome c proteins or domains	yes	monoheme cytochrome c
36	Monoheme	13	145-158	1	not applicable	2 TMH (N-term)	1xx6_A2	2a5h_C	45	37	22	–	–	N-terminal	C452_07458, C438_14301, C454_04167, C456_14823, C457_03641, C459_10627, C441_14601, (HVO_0691 C498_15268), C474_17399, C460_09245, C458_17075, Hbor_25290 C499_15785, HFX_0650 C439_07210	Clostridium acetobutylicum thymidine kinase with ADP	Haloarchaea only; the CxxCH proteins form a closely similar cluster (≥54 % id), others are more distant (≤33 %)	–	yes	structure prediction inconclusive and not significant, one Zn, 1 Cyt C among top 3 however, the overall features make these proteins cyt c candidates, phylogenetically coherent cluster (evlaue 10exp-35 or better), paralogs with low e-values (best 10exp-8) in the same or other Haloarchaea, those without CH
38	Monoheme	4	202-229	1	not applicable	C-term except Igni_0759	3coo_B	2zou_B	99.4	21	49	PF02014	–	N-terminal	Hbut_1376, Igni_0759, Igni_1052, Pyrfu_1333	heparin-binding reelin-N domain of f-spondin.	Desulfurococcales only	about 20 bacterial species	yes	Structure prediction leaves cleft in mammalian cell adhesion protein suitable for heme, cys residues positioned accordingly; all bacterial proteins have CxxCH conserved, sometimes with different spacing
45	Monoheme	10	185-205	1 (0)	not applicable	1	1i8o_A	3o0r_C	96	23	55	–	COG1151	–	Pars_0592, PAE3598, Pogu_1763, Pogu_1775, P186_0764, PAE1347, Pcal_1914, Pcal_1920, Pcal_1947, TUZN_1071	cytochrome c(2) from Rhodopseudomonas palustris/ NorC subunit of nitric oxide reductase from Pseudomonas aeruginosa/SoxX subunit of Starkeya novella SoxAX	2 paralogous copies in each of the three Pyrobaculum species	–	yes	3D prediction and other features suggest real cytochrome c subunit; in the Py. arsenaticum protein the leading C of CxxCH is missing the sequence is otherwise clearly homologous. Either none-covalent binding of heme or unknown biogenesis.
47	Monoheme	2	287-289	1	not applicable	none	2bpB_A	2j7a_C	90	22	27	–	–	–	UNCMA_28730 LRC329; Mtc_0081	SULFITE DEHYDROGENASE FROM STARKEYA NOVELLA, molybdopterin subunit	2 Methanocella species only	–	yes	Both structure prediction results use template proteins with cytochrome c, only the heme-binding domains are not found. Sulfite dehydrogenase has heme c in small subunit, the larege molybdopterin subunit is used as modelling template - only the CxxCH region is not included. Probable MoPterin-binding protein with short N-term cyt c domain
48	Diheme	1	115	2	–	no	2elv_A	–	35	60	7	–	–	–	ARCVE_0351	6th C2H2 zinc finger of human Zinc finger protein 406	Archaeoglobus venificus only	–	yes	ARCVE_0351 is possible downstream extension of Arcve_0352 (cluster 15 multiheme cyt c) due to frameshift or operon organization; protein has distant similarity to C-terminus of Ferroglobus cluster 15 cytochrome c Ferp_0675
49	Multiheme	1	153	3	–	no	1jrx_A	–	95	37	56	–	–	–	M7U0J5_9EURY	flavocytochrome c3 from Shewanella frigidimarina	Thermoplasmatales archaeon SCGC AB-540-F20 only	–	yes	Unique protein (fragment?) with clear cyt c signature
50	Monoheme	9	60-191(461)	1	105 (distant sim albeit monoheme)	5x C-term, 2x none	1i8o_A	various cytc	50	34	16	–	–	C-term (7/9)	ANME2D_01879, ANME2D_00815, Ferp_1361, MettiDRAFT_2949, MettiDRAFT_2950, Metho_1251, Metho_1087, ANME2D_0129, GACE_2071	cytochrome c(2) from Rhodopseudomonas palustris/ NorC subunit of nitric oxide reductase from Pseudomonas aeruginosa/SoxX subunit of Starkeya novella SoxAX	Ferroglobus, Geoglobus and Methanosarcinales	some Bacteria	yes	5 of these proteins are 170-190 aa in length, have a C-term TMH and a single CxxCH, which gives very short stretches of structural similarity to cyt c in 3D prediction. ANME2D_01291 is a 60 aa, truncated version with the CxxCH included; ANME2D_01879 has a C-term 280 aa extenstion with numerous VPTE repeats, both proteins are w/o C-term TMH. Bacterial distant homologs have CxxCH conserved.
51	Multiheme	1	216	7	73	no	1oah_A	–	99.5	15	90	PF14522	–	Fragment	MBGDF03_01022	Pentaheme cytochrome c nitrite reductase from Desulfovibrio desulfuricans	Thermoplasmatales archaeon SCGC AB-540-F20 only	some bacterial seqs distantly similar	yes	Protein fragment from single-cell snippets w/o start and stop; nitrate reductase as best match in structure prediction however, more hemes
61	Multiheme	2	137-161	4	11	none	2j7a_C	–	99,9	26	92	PF03264	COG3005	C-terminal	ANME2D_03311, ANME2D_03110 and numerous bacteria	Cytochrome c nitrite reductase NrfHa complex from Desulfovibrio vulgaris subunit C	Candidatus Methanoperedens nitroreducens only	widespread	yes	weak but recognizable similarity to cluster 24, cluster 61 proteins are shorter with 4 instead of 5-6 CxxCH motifs; similarity to bacterial cytochromes significant
62	Multiheme	5	313-325	6	64	C-term	4n4j_A	1fgj_A	99,8	23	67	PF14537 - 13435	COG3303 - COG3005	–	ANME2D_00342, ANME2D_00599, ANME2D_00603, ANME2D_03236, ANME2D_03235	hydroxylamine oxidoreductase from Nitrosomonas europaea and Kuenenia HAO	5x Candidatus Methanoperedens nitroreducens only	widespread	yes	Proteins are shorter than typical HAO, probalbly unknown biochemically; hexaheme proteins with 1 CxxxCH motif in 4 out of 5 seqs.
63	Monoheme	3	169-269	1	not applicable	none	2je2_A	2ov0_A1	100	20	63	none-(PF13473)	none-(COG3794)	N-terminal	Mpsy_0275, MettiDRAFT_0962, ANME2D_02523	cytochrome P460 of Nitrosomonas europaea , 2ov0_A1 is amycyanin domain of MettiDRAFT_0962	three proteins fom Methanolobus-Methanoperedens	widespread	yes	highly similar P460 cytochrome; MettiDRAFT_0962 longer than the two others, it has a C-term amicyanin blue copper domain fused; homologs from bacteria usually do not have this fusion
64	Multiheme	1	277	7	60	no	4n4j_A	–	98.9	20	75	PF02085	–	–	ANME2D_02625	Kuenenia HAO	Candidatus Methanoperedens nitroreducens only	widespread	yes	Mutiheme cyt c with distant structural sim. to HAO; N-term TRB conjugative domain; some Desulfovibrio proteins full length homologs with TRB domain
65	Multiheme	3	1562-3539	5 (8)	66	none	3pmq_A	4m00_A	99	various	various	2-4x PF13620 ± DUF4480	–	–	ANME2D_00666, ANME2D_02833, ANME2D_02840	Shewanella oneidensis outer membrane decaheme cytochrome MtrF / SraP-Mediated Staphylococcus aureus Adhesion Protein	Candidatus Methanoperedens nitroreducens only	–	yes	Very long presumable surface proteins with multiheme domains at different positions in the peptide chain. Multi-CxxCH domains model with different multiheme Cyt c but in several cases, the Shevanella electron transfer protein was included (3pmq_A). Other domains modeled as chains of beta-sandwich domains (e.g. 4m00_A). In summary, the proteis look like surface proteins with different multiheme do…
66	Multiheme	2	273/323	4	–	none	2yb5F	1ogy_B	55	32	17	–	–	–	ANME2D_02839, ANME2D_02846	fusidic acid resistance protein FusC / respiratory nitrate reductase (NapAB) from Rhodobacter sphaeroides,	Candidatus Methanoperedens nitroreducens only	distant sim. to one Anaeromyxobacter protein	yes	distant sim to cluster 15, 3x CxxCH motifs, 1x Cx(4)CH, distant structural sim to periplasmic nitrite reductases, however weak. 3D inconclusive
67	Multiheme	1	140	3	–	no	1oah_A	–	66	34	39	–	–	–	ANME2D_02841	CYTOCHROME C NITRITE REDUCTASE FROM DESULFOVIBRIO DESULFURICANS	Candidatus Methanoperedens nitroreducens only	–	yes	almost unique protein, 2x CxxCH, 1x CxCH; 3D weak;
68	Monoheme	1	489	1	not applicable	C-term	2ivF_C	–	99.7	26	67	PF09459	–	C-terminal	ANME2D_02958	ETHYLBENZENE DEHYDROGENASE FROM AROMATOLEUM AROMATICUM, Gamma subunit	Candidatus Methanoperedens nitroreducens only	widespread	yes	EB-DH from AROMATOLEUM AROMATICUM, Gamma subunit, significant hit (also PFAM)
69	Multiheme	2	431/434	4+1	2	none	2j7a_E	–	100	35	92	PF02335	COG3303	–	ANME2D_03109, ANME2D_03312		2x Candidatus Methanoperedens nitroreducens only	widespread	yes	ammonia-forming NrfA pentaheme nitrite reductase with 4x CxxcH and 1x CxxCK as in 3D modelling template
70	Multiheme	1	315	11	57	C-term	3ov0_A	–	99.6	26	73	PF14522-PF14537		C-terminal	ANME2D_00864	dodecaheme cytochrome c from Geobacter sulfurreducens	Candidatus Methanoperedens nitroreducens	many distantly similar (30% max) bacterial homologs	yes	good match to teh Geobacillus modelling template
71	Multiheme	1	190	3	–	no	2c1d_C	–	97	23	45	–	–	–	ANME2D_01877	SoxXA of Paracoccus pantotrophus	Candidatus Methanoperedens nitroreducens	several bacterial homologs including 1x Nitrospina annotated as triheme cytochrome c	yes	Unque protein, Signal sequence missing but probably a real cytochrome c from the other features; 3D model covers only two out of 3 CxxCH motifs
72	Diheme	1	926	2	–	no	3bh2_C	–	86.7	21	12	–	–	–	ANME2D_00900	Acetoacetate decarboxylase from Clostridium acetobutylicum	Candidatus Methanoperedens nitroreducens only	–	yes	unique large protein, 3D model covers onyl ≈100 aa in the middle w/o cys residues, therefore modelling result insignificant for the prediction of cyt c. 2x cxxCH are only cys residues in protein - heme c candidates
73	Monoheme	1	290	1	not applicable	4 TMH	1FCB_A	–	99.8	17	32	–	COG4892-COG5615	TM protein with 4 TMH	Ferp_0937	flavocytochrome b2 from Saccharomyces cerevisiae	Ferroglobus only	several Geobacter/Pelobacter species	yes	Membrane protein; full-length homologs in Geobacter and relatives; including N-term CxxCH, predicted to be on the outside of the cytoplasmic membrane, C-term cyt b5 domain - therefore presence of heme c possible, in a type of bc fusion protein

## Sheet: all clusters
Cluster No	Class	No archaeal sequences	Length (aa)	No CxxCH	Sharma cluster	TMH apart from signal seq.	Phyre top PDB Hit	Phyre secondary PDB Hit(s)	Av. Confidence %	Av. Seq. Identity %	Av alignment coverage %	PFAM	COG	locus tags	PDB annotation to similar proteins	OccurrenceArchaea	Homologs in Bacteria	Cyt c yes/no/doubtful	Remarks
1	Multiheme	4	399-431	7	0	C-term	3f29_A	–	100	21	84	PF09699	COG3303	Metev_2082, Mmah_0727, Mbur_0030, MettiDRAFT_0692	Octaheme nitrite reductase	Methanosarcinales only	–	yes	one additional conserved CxxCK except MettiDRAFT_0692 (x CxxCH), PFAM similarity only in short stretch (40 aa)
2	Multiheme	9	490–520	5–6	95	none	1sp3_A	–	100	25	88	–	–	Metev_1969, Mzhil_0424, Mmah_1696, Mbur_1385, MA_0658, G1FE82_METTE, Mpsy_1220, MettiDRAFT_2046, Metho_0411	Octaheme tetrathionate reductase	Methanosarcinales only	–	yes	1 each of CxxxCH and CxxxxCH
3	Multiheme	12	404–545	5	16	C-term except Arcve_0466	1oah_A, 2rdz_A, 2j7a_E	1ft5_A	99.6	20	40	PF13435	COG3043	Metev_2145, Mzhil_1772, Mbur_2376, Mmah_1518, BSM_26780, MM_0633, MA_3739, Arcve_0466, MettiDRAFT_1175, Metho_2251, MmTuc01_0647, ANME2D_00867	Pentaheme cytochrome c nitrite reductase from Desulfovibrio desulfuricans / tetraheme Cytochrome c554	Methanosarcinales only	widespread	yes	CxxCH motifs in N-term half of sequences, structure prediction with 40% coverage
4	Multiheme	11	442-859	8	12	C-term except Igni_1359, Igni_0955, Pyrfu_1339	1fgj_A	–	100	27	84	–	COG3883	ANME2D_03302, Pyrfu_1339, Igni_1359, Hbut_1389, Igni_0955, Pyrfu_0788, Pyrfu_1334, Mbur_0467, Ferp_0649, Ferp_0711, Ferp_1198	hydroxylamine oxidoreductase from Nitrosomonas europaea	Desulfurococcales, Ferroglobus, Methanosarcinales	widespread	yes	conserved cluster, C-term alpha-helical (coiled coil) extensions in Pyrfu_1334 and Hbut_1389
5	Multiheme	7	446-539, 297	5-8	10	C-term except AF_1237	1sp3_A	–	100	35	84	pfam11783	–	GZ27A8_46, Igni_1130, Mmah_0197, MettiDRAFT_1282, GZ27A8_48, Hbut_0194, AF_1237	Octaheme tetrathionate reductase	Desulfurococcales, Ferroglobus, Methanosarcinales	widespread	yes	AF_1237 covers approx. 50% of the total sequence length and only 5 CxxCH motif; the remaining part ist not to be found in the genome
6	Multiheme	3	216-233	4	85 (+102)	C-term	1oah_A, 2rdz_A, 3ubr_A	–	99	20	65	–	–	Igni_0530, Pyrfu_1102, Hbut_1391	Pentaheme cytochrome c nitrite reductase from Desulfovibrio desulfuricans	Desulfurococcales	Similarity to some bacterial proteins low but recognizable	yes	Compared to "true" pentaheme nitrite reductases, these proteins lack one binding site for heme, while the cysteines of the others are in perfect alignment with those of the template structures
7	Multiheme	5	129-145	3	21		1h21_A	–	96.7	17	68	–	–	AF_0503, AFULGI_00005130, Arcpr_1731, Asulf_02287, hmeE AF_0503, Arcve_1687	Split-Soret cytochrome c	Archaeoglobus only	widespread	yes	DsrJ-similarity, Archaeoglobus spp. only
8	Multiheme	1	745	8	–		1oah_A	–	100	18	80	PF13620-PF13435	–	Mmah_1293	Pentaheme cytochrome c nitrite reductase from Desulfovibrio desulfuricans	Methanohalophilus mahii only	N-term low similarity to some bacterial hyp peptidases, C-term many bacteria	yes	N-term carboxypeptidase domain, C-term cyt c with similarity to Kuenenia and other unchracterized cyt c
9	Multiheme	5	423-1441	8, 16, 29	36	none	1oah_A	–	100	19	76	PF13435, PF02335	COG3303	ANME2D_02649, ANME2D_00121, ANME2D_00668, ANME2D_00625, Mmah_1303	Pentaheme cytochrome c nitrite reductase from Desulfovibrio desulfuricans	ANME-2 cluster and Methanohalophilus mahii	Acetothermus, numerous Shewanella/Pelobacter/Geobacter and other bacteria	yes	discrepancy between structure prediction and No of hemes: 8 heme motifs but only 5 in prediction however with high confidence. The two longer proteins comprise at least 2 cluster 9 domains, in addition 2 shorter stretches similar to the two PFAM families and the decaheme Tigr03508
10	Multiheme	6	227-234	8	0	none	1fgj_A	3ov0_A	99,4	19	84	PF14522	–	Pogu_1424, Pogu_1429, P186_1671, P186_1676, Pcal_1492, Pcal_1497	HAO, dodecaheme cytc and others	2 paralogous copies in each of the three Pyrobaculum species	Geobacter etc. distant similarity (≤23 % identity)	yes	ambiguous structure prediction: all octaheme structures are represented among hits; discrepancy between prediction and No of hemes: 8 heme motifs in sequence but very short proteins compared to structure prediction templates, significantly similar proteins restricted to the three Pyrobaculumspecies each with two paralogs in a genetic link (5 ORFs apart)
11	Multiheme	3	285-510	4-5	0	C-term	1qo8_A	1jrx_A	72,7	28	16	–	–	Pogu_1434, P186_1683, Pcal_1487	FLAVOCYTOCHROME C3 FUMARATE REDUCTASE	Pyrobaculum only (1 each)	–	yes	Proteins restricted to Pyrobaculum spp., structure prediction doubtful because of low significance and coverage; the longer proteins have N-term extensions with numerous additional cys residues including CxCH and one CxxCH
12	Multiheme	3	265-385	1-3	0	C-term	1oah_A	–	82	30	21	–	–	P186_1680, Pogu_1431, Pcal_1490	Pentaheme cytochrome c nitrite reductase from Desulfovibrio desulfuricans	Pyrobaculum only (1 each)	–	yes	Proteins restricted to Pyrobaculum spp., structure prediction doubtful because of low significance and coverage; the longer proteins have N-term extensions with numerous additional cys residues including 1xCxCH and 2x CxxCH
13	Multiheme	6	339-391	8-9	various (low sim.)	3 x C-term, 3x none	1sp3_A	4n4j_A	99,6	22	63	–	COG4885	BSM_13300, Pyrfu_1008, Ferp_0264, GZ27E7_11, Arcve_1313, BSM_13170	Kuenenia hydroxylamine oxidoreductase and OTR octaheme cytochrome c from Shewanella	Archaeoglobi, Methanococcoides, uncultured Methanosarcinales	many sulfate-red. bacteria	yes	diverse proteins with highly similar stretches, structure predictiion good resutls with both octaheme protein families, HAO and OTR
14	Multiheme	5	196-232	5-6	various (low sim.)	none	4n4j_A	3pmq_A	98,4	24	63	PF14537	–	BSM_13410, Arcve_0079, Ferp_0660, ANME2D_02828, ANME2D_02848	various, four differen heme 5-8 proteins in top score	Archaeoglobales, Methanosarcinales	–	yes	soluble multiheme cytochroems with five standard CxxCH motifs and a sixth with variable spacing: Cx(1-3)CH
15	Multiheme	18	109-468	3-10	various (low sim.)	none	various	many multiheme proteins	98,9	18	75	–	–	BSM_13350, BSM_13340, BSM_13370, BSM_13330, Arcve_0738, Arcve_0080, Arcve_0081, Arcve_0352, Arcve_0353, Arcve_0737, Ferp_0668, Ferp_0669, Ferp_0673, Ferp_0674, Ferp_0675, ANME2D_02827, ANME2D_02824, ANME2D_02830	various	Archaeoglobi, Methanosarcinales		yes	heterogeneus group with conserved N-term. core with a minimum of four Cx(1-2)CH, often 5; BSM 13370 truncated to 109 aa; the long seqs Arcve_0737, Arcve_0352, and Ferp_0675 have a C-term. extension with 8 motifs, ANME2D_02824 and ANME2D_02827 have a 120 aa insertion between motif 2 and 3.
16	Multiheme	5	131-159	4	0	none	1ft5_A	–	99,5	18	65	PF14537	–	ANME2D_00600, Ferp_0648, Ferp_1267, Arcve_0739, Ferp_1439	cytochrome c554 from Nitrosomonas europaea	ANME-2, Ferroglobus	widespread	yes	ANME2D_00600: 1x Cx(4)CH
17	Multiheme	10	554-1864 (179)	11-33 (6)	various (low sim.)	C-term only ANME2D_02213 and ANME2D_00095	various, dep. On protein domain	–	n.a.	n.a.	n.a.	various	–	Ferp_0670, Ferp_0672, Ferp_0676, ANME2D_02213, ANME2D_00095, ANME2D_02837, ANME2D_00096, ANME2D_02836, ANME2D_02838, ANME2D_00669	–	Ferroglobus placidus, Candidatus Methanoperedens nitroreducens only		yes	heterogeneus cluster of mostly large multi-domain proteins from Ferroglobus and ANME2-Methanosarcinlaes; see discussion
18	Multiheme	6	176-195	5	various (low sim.)	none	4n4j_A	1sp3_A	99	25	60	PF14537	–	BSM_13390, Arcve_0741, Arcve_0742, Ferp_1813, Ferp_1814, ANME2D_00431	Kuenenia hydroxylamine oxidoreductase and OTR octaheme cytochrome c from Shewanella	Archaeoglobi, ANME-1/2	–	yes	Pentaheme proteins; BSM_13390 has 1x C(x5)CH motif instead of canonical;
19	Multiheme	1	455	6	39	no	2j7a_E		100	15	93	PF13435, PF02335	–	Ferp_0712	Cytochrome c nitrite reductase nrfha complex from desulfovibrio vulgaris subunit e	Ferroglobus only	mainly Geobacter and relatives	yes	Full-length model with igh confidence
20	Multiheme	3	284-362	12 (10)	110 / 49	none	2j7a_C	1fgj_A	99.5	21	56	PF14537, PF03264		ANME2D_00604, Ferp_2107, Ferp_1270	Cytochrome c nitrite reductase nrfha complex from desulfovibrio vulgaris subunit C	Archae: Ferroglobus and ANME-2	widespread	yes	Ferp_1270 with shortened C-terminus, 2x CxxCH missing, however in N-terminus 2x CxxC additional (Zn-binding?), otherwise multiheme cytoc
21	Diheme	3	263-347	2	17	C-term only Pyrfu_1204	1h21_A	–	100	37	81	PF09719	–	Pyrfu_1204, Arcve_1835, Ferp_1336	Split-Soret cytochrome c from Desulfovibrio desulfuricans	2x Archaeoglobi, 1x Desulfurococcales	widespread	yes	TAT signal sequence, high similrity and modeling onfdance to split-soret cyt c
22	Multi/monoheme	2	269/113	5/1	102	C-term only ANME2D_03237	1kx7_A	–	98.2	27	23	PF13442, PF14522	–	Ferp_2064, ANME2D_03237	monoheme ferrocytochrome c from Shewanella putrefaciens	Ferroglobus placidus only, central 3-heme motif conserved	–	yes	N-term 65 aa of ANME2D_03237 highly similar to Ferp_2064 incl. 1x CxxCH, remainig parts no similarity - small monoheme cyt c fused to two diff. Proteins
23	Multiheme	1	423	13	–	no	2e84_A	–	99.7	19	79	–	–	Pyrfu_0786	High-Molecular Weight Cytochrome c from Desulfovibrio vulgaris	Ferroglobus only	very low sim. to some Geobacter etc. cytc.	yes	very good 3D model with 16-heme cytc-template covering 2/3 of template sequence
24	Multiheme	3	158-205	5-6	122	none	2j7a_C	–	99.8	20	76	PF03264	COG3005	BSM_13440, BSM_26760, GZ27E7_9	Cytochrome c nitrite reductase nrfha complex from desulfovibrio vulgaris subunit e	uncult. Archaea only	max 29% identity to bacterial nitrite reductases	yes	Good model with small subunit of nitrite reductase
25	deleted	–	–	–	–	–	–	–	–	–	–	–	–	–	–	–	–	–	–
26	Monoheme	1	217	1	not applicable	C-term	3o0r_C	–	99.9	27	62	PF00034	–	Ferp_1341	NorC subunit of nitric oxide reductase from Pseudomonas aeruginosa	Ferroglobus Ferp_1341 only	many similar cytochromes c in Bacteria (N-term. only; C-term. TMH is unique)	yes	2 TMH in N-terminus, 1 in C-terminus, NorC domain in between
27	Diheme	1	259	2	–	C-term	2fyn_H	–	100	18	88	PF00034	COG3474	Ferp_0310	Rhodobacter Sphaeroides bc1 complex	Ferp_0310 unique	widespread	yes	duplicated soluble cytc of resp. chain framed by two TMH
28	Diheme	6	333-485	2	–	none	2c1d_C	–	100	18	59	PF00034	COG3258	ZOD2009_17233, ZOD2009_09615, C448_05768, C476_13118, C492_05772, Nmlp_3213	SoxXA of Paracoccus pantotrophus	5 haloarchaeal species	widespread	yes	SoxA homolog, thiosulfate DH homolog etc; diheme protein
29	Diheme	12	368-474	2	–	C-term	2vhd_B	3l4o_B	100	40	76	PF03150	COG1858	MA_2925, C436_00595, MA_2908, C435_01014, rrnAC1372, C437_06938, C446_16967, Natgr_3126 C490_15734, Nmlp_3369, C494_14993, NP_4384A, C445_10612	MauG peroxidase Paracoccus denitrificans/di-haem cytochrome c peroxidase from pseudomonas aeruginosa	Methanosarcina, several haloarchaea	widespread	yes	Highly conserved protein, the two Methanosarcina acetivorans proteins deviate strongest from the haloarchaeal ones. Cyt c peroxidase
30	Monoheme	4	190-288	1 (2)	not applicable	C-term	3o0r_C	3oa8	97	18	59	–	–	APE_1719.1, ACAM_1076, Hbut_1395, Pyrfu_1105	NorC subunit of nitric oxide reductase from Pseudomonas aeruginosa / soxXA from Starkeya novella	3 Desulfurococcales, 1x Ferroglobus	–	yes	bc1 complex proteins, in Aeropyrum biochemically shown; the Ferroglobus protein has a lng middle insertion with an additional CxxCH
31	Monoheme	12	164-205	1	not applicable	none	various cytc	–	99,7	23	65	PF00034	COG2010	Asulf_00264, Mzhil_0223, Mbur_0327, MA_0167, Arcve_2078, Ferp_0802, AF_0190, Metho_1253, Metev_1087, Mmah_1083, Mmah_1300, Mpsy_1432	various cytochrome c or cytc domains/subunits of larger complexes	Methanosarcinales, Archaeoglobales	widespread	yes	C-term half globular with heme-site, N-term extended TMH probable, looks like subunit of larger complex
32	Diheme	1	143	2	–	no	1hh5_A	–	73	43	35	–	–	Ferp_1255	cytochrome c7 from Desulfuromonas acetoxidans	Ferroglobus only, unique	–	yes	similar to Ferp_2208 and Rhodoferax ferrireducens Rfer_3092 of similar length and distribution of CxxCH
33	Multiheme	2	949	3	43	≤13 TMH	3mk7_K	–	100	30	47	PF00115, PF02433, 2x PF13442	COG3278	MettiDRAFT_1699, Metho_0518	cbb3 cytochrome oxidase Pseudomonas stutzeri	Methanolobus tindarius and Methanomethylovorans hollandica	Bacteria with cbb3 oxidase	yes	heme-copper oxidase fused to three cyt c modules
34	Monoheme	1	135	1	not applicable	C-term	2d0w_A	–	99.8	22	74	PF13442	COG2010	Ferp_1338	cytochrome c(L) and methanol dehydrogenase from Hyphomicrobium denitrificans	Ferroglobus only	numerous bacterial cytochrome c proteins or domains	yes	monoheme cytochrome c
35	Monoheme	12	106-118	1	not applicable	2 TMH (N-term)	2lcq_A	2lcq_A	61	28	20	PF13248	–	C459_12964, C460_11583, C458_14722, C439_09445, C452_09656, C438_08702, C454_06592, C456_17082, C440_08507, C457_01350, D320_09057, (HVO_0187 C498_19189)		Haloarchaea only; the CxxCH proteins form a closely similar cluster (≥65 % id), more homologs(≤31%) lack His residue	–	no	PFAM: Zn-ribbon domain; the most significant hits in structure prediction (2lcq_A) give a small globular domain with all 4 Cys facing inward like in coordination of Zn --> Zn protein, no cytochrome
36	Monoheme	13	145-158	1	not applicable	2 TMH (N-term)	1xx6_A2	2a5h_C	45	37	22	–	–	C452_07458, C438_14301, C454_04167, C456_14823, C457_03641, C459_10627, C441_14601, (HVO_0691 C498_15268), C474_17399, C460_09245, C458_17075, Hbor_25290 C499_15785, HFX_0650 C439_07210	Clostridium acetobutylicum thymidine kinase with ADP	Haloarchaea only; the CxxCH proteins form a closely similar cluster (≥54 % id), others are more distant (≤33 %)	–	yes	structure prediction inconclusive and not significant, one Zn, 1 Cyt C among top 3 however, the overall features make these proteins cyt c candidates, phylogenetically coherent cluster (evlaue 10exp-35 or better), paralogs with low e-values (best 10exp-8) in the same or other Haloarchaea, those without CH
37	deleted	–	–	–	–	–	–	–	–	–	–	–	–	–	–	–	–	–	–
38	Monoheme	4	202-229	1	not applicable	C-term except Igni_0759	3coo_B	2zou_B	99.4	21	49	PF02014	–	Hbut_1376, Igni_0759, Igni_1052, Pyrfu_1333	heparin-binding reelin-N domain of f-spondin.	Desulfurococcales only	about 20 bacterial species	yes	Structure prediction leaves cleft in mammalian cell adhesion protein suitable for heme, cys residues positioned accordingly; all bacterial proteins have CxxCH conserved, sometimes with different spacing
39	Monoheme	10	110-284	1	not applicable	none	2fiy_A1	various	92	23	30	–	–	MSWAN_1057, MSWAN_0610, MSWAN_1056, MSWAN_1131, MSWAN_1614, A994_08706, Metbo_1146, B655_0506, Abm4_0490, Metbo_1331	FdhE protein from Pseudomonas aeruginosa	Methanobacteria only	–	no	Single-domain or two-domain proteins (according to length) with CxxCH not always conserved, occasional annotation as peptidase or transglutaminase, probably false, no cytochrome c
40	Monoheme	1	105	1	not applicable	no	2jms_A	–	44	47	45	PF01471	–	Metin_0828	En-6 pheromone from the Antarctic Ciliate Euplotes nobilii	Methanocaldococcus infernus only; no sim. Anywhere	–	no	unique cysteine-rch protein with signal seq; cysteine knots possible, PFAM: Peptidoglycan-binding domain, cytochrome c questionable
41	Monoheme	19	105-177	1	not applicable	2–4 TMH	2eqE_A	2w2E_A; various	65	23	17	–	–	F555_RS0101965, MmarC7_0785, Mevan_0850, GYY_08530, MMP1537, MmarC5_0038, MmarC6_1133, MetfoDRAFT_0564, MJ1590, MettaDRAFT_0865, Metfor_0667, J422_02035, Mefer_0656, Metin_1223, MFS40622_0198, MK0261, Maeo_0826, Mvol_1106, Metig_1211	max 20 aa around cys residues of A20-type zinc finger domain from human tumor necrosis factor;	Methanococci only	widespread	no	membrane proteins, most modelling results are insignificant including 2eqE. similarity with TIGR04112 putative selenium metabolism(sulfur transprot protein, YedE family; 2w2E looks better despite low significance calculation: a two-helix TM protein with cys in small extra alpha helix outside of membrane plane; channel protein with Zn-binding domain? No cytochrome
42	Monoheme	1	771	1	not applicable	no	1cvr_A	–	100	24	58	PF01364	–	Mhar_1771 and numerous archaeal and bacterial homolgs	Arg specific cysteine proteinase gingipain R	Methanosaeta harundinacea	widespread	no	PFAM: Peptidase family C25, 3D model starts at pos. 255; CxxCH probably random, not conserved in numerous homologs; no cytochrome
43	Monoheme	1	157	1	not applicable	no	2cq9_A	–	65	34	29	PF01364	–	Mhun_1212	RSGI RUH-044, an N-terminal domain of Glutaredoxin 2 from human cDNA	unique Methanospirillum hungatei JF-1 protein	–	no	Glutaredoxin homolog? No cytochrome c
44	Monoheme	4	111-139	1	not applicable	2-3 TMH	2lcq_A	–	90	25	16	PF05154; PF13248	–	C483_08964, C482_03231, (Nmag_3887 C500_04139), (Natgr_1268 C490_00300)	structure of the endonuclease Nob1 from P.horikoshii	Natrialba and Natronobacterium; numerous homologs in other haloarchaea	–	no	results suggest a 2-TMH domain with a C-terminal 4x Cys Zn ribbon, no cytochrome
45	Monoheme	10	185-205	1 (0)	not applicable	1	1i8o_A	3o0r_C	96	23	55	–	COG1151	Pars_0592, PAE3598, Pogu_1763, Pogu_1775, P186_0764, PAE1347, Pcal_1914, Pcal_1920, Pcal_1947, TUZN_1071	cytochrome c(2) from Rhodopseudomonas palustris/ NorC subunit of nitric oxide reductase from Pseudomonas aeruginosa/SoxX subunit of Starkeya novella SoxAX	2 paralogous copies in each of the three Pyrobaculum species	–	yes	3D prediction and other features suggest real cytochrome c subunit; in the Py. arsenaticum protein the leading C of CxxCH is missing the sequence is otherwise clearly homologous. Either none-covalent binding of heme or unknown biogenesis.
46	Monoheme	2	546-562	1	not applicable	3 TMH; n-, C-term	4gqz_B	2do3_A1	58	22	12	–	–	TERMP_01096, TK1277	periplasmic copper-binding protein CueP from Salmonella enterica	3 Thermococcus species, CH not in Tc litoralis	–	no	N-term CxxCH except in Tc litoralis; cytochrome c questionable, struct. Sim. To periplasmic Cu-binding protein, no cytochrome
47	Monoheme	2	287-289	1	not applicable	none	2bpB_A	2j7a_C	90	22	27	–	–	UNCMA_28730 LRC329; Mtc_0081	SULFITE DEHYDROGENASE FROM STARKEYA NOVELLA, molybdopterin subunit	2 Methanocella species only	–	yes	Both structure prediction results use template proteins with cytochrome c, only the heme-binding domains are not found. Sulfite dehydrogenase has heme c in small subunit, the larege molybdopterin subunit is used as modelling template - only the CxxCH region is not included. Probable MoPterin-binding protein with short N-term cyt c domain
48	Diheme	1	115	2	–	no	2elv_A	–	35	60	7	–	–	ARCVE_0351	6th C2H2 zinc finger of human Zinc finger protein 406	Archaeoglobus venificus only	–	yes	ARCVE_0351 is possible downstream extension of Arcve_0352 (cluster 15 multiheme cyt c) due to frameshift or operon organization; protein has distant similarity to C-terminus of Ferroglobus cluster 15 cytochrome c Ferp_0675
49	Multiheme	1	153	3	–	no	1jrx_A	–	95	37	56	–	–	M7U0J5_9EURY	flavocytochrome c3 from Shewanella frigidimarina	Thermoplasmatales archaeon SCGC AB-540-F20 only	–	yes	Unique protein (fragment?) with clear cyt c signature
50	Monoheme	7	60-191(461)	1	105 (distant sim albeit monoheme)	5x C-term, 2x none	1i8o_A	various cytc	50	34	16	–	–	ANME2D_01879, Ferp_1361, MettiDRAFT_2949, MettiDRAFT_2950, Metho_1251, Metho_1087, ANME2D_01291	cytochrome c(2) from Rhodopseudomonas palustris/ NorC subunit of nitric oxide reductase from Pseudomonas aeruginosa/SoxX subunit of Starkeya novella SoxAX	Ferroglobus and Methanosarcinales	some Bacteria	yes	5 of these proteins are 170-190 aa in length, have a C-term TMH and a single CxxCH, which gives very short stretches of structural similarity to cyt c in 3D prediction. ANME2D_01291 is a 60 aa, truncated version with the CxxCH included; ANME2D_01879 has a C-term 280 aa extenstion with numerous VPTE repeats, both proteins are w/o C-term TMH. Bacterial distant homologs have CxxCH conserved.
51	Multiheme	1	216	7	73	no	1oah_A	–	99.5	15	90	PF14522	–	MBGDF03_01022	Pentaheme cytochrome c nitrite reductase from Desulfovibrio desulfuricans	Thermoplasmatales archaeon SCGC AB-540-F20 only	some bacterial seqs distantly similar	yes	Protein fragment from single-cell snippets w/o start and stop; nitrate reductase as best match in structure prediction however, more hemes
52	Monoheme	1	224	1	not applicable	no	2nn6_G3		29.7	25	8	–	–	J07HR59_00422	Eukaryotic type KH-domain (KH-domain type I)	Halorubrum sp. J07HR59 only	–	no	3D prediction insignificant, R and H repeats; unclear whether this represents a biologically meaningful protein, no signal seq., no cytochrome
53	Monoheme	3	182-314	1	not applicable	none	1k98_A	–	100	20	88	PF02310	COG5012	MA_4364, MmTuc01_1085, mttC MM_1055	B(12)-dependent methionine synthase (MetH) from Escherichia coli		widespread	no	Corrinoid methyltransferase proteins; widely conserved, CxxCH only in three Methanosarcina spp.; no cytochrome
54	Monoheme	4	161-204	1	not applicable	none	1a8l_A2	1zma_A1	99	24	56	PF13899	–	Desfe_0400, Desmu_0761, GQS_02835, DKAM_0355	protein disulfide oxidoreductase from the archaeon Pyrococcus furiosus contains two thioredoxin fold units.	3x Desulfurococcus, 1x Thermococcus; others with CxxC	–	no	Thioredoxin family proteins, no cytochromes
55	Monoheme	3	156-446	1	not applicable	none	1ztp_A1	2qgp_A	95	24	29	–	–	Tagg_0774, Vdis_0120, SSO1712	human basophilic leukemia-expressed protein (BLES03)/Mn-dependent Gme HNH nicking endonuclease from Geobacter metallireducens	3 species of Thermoprotei	widespread	no	structural similarity to human transcription factor and HNH nicking endonuclease (Zn-binding); probably Zn-protein, no signal seq., no cytochrome
56	Monoheme	8	458	1	not applicable	none	3juv_A	2ve3_A	100	18	97	PF00067	–	C442_12476, C443_10147, C435_10429, cyp1 HAH_0551, C444_15443, cyp1 rrnAC3312, C436_14090, C437_18827	human lanosterol 14alpha-demethylase (CYP51)	Haloarcula spp only, numerous homologs w/o CxxCH in some archaea and many bacteria	widespread	no	P450 hemoprotein but not heme c,no signal seq.
57	Monoheme	2	570 / 677	1	not applicable	none	3r3p_B	–	98	24	15	DUF4379 (PF14311)	–	MMALV_08290; GI:480753325	Homing Endonuclease I-Bth0305I Catalytic Domain	Archaea: Candidatus Methanomethylophilus alvus and marine group III euryarchaeote SCGC AAA007–O11 A7O11DRAFT_2505695140.1_C; numerous bacteria	widespread	no	Repeat proteins of CxxC-containing domains; mar_AAA007O11_177: 5x DUF4379 (PF14311)-1x DUF559 (PF04480); MMALV_08290: 8x DUF4379 CxxCH random, probably proteins with multiple Zn-domains; no signal seq., no cytochrome
58	Monoheme	9	139-141	1	not applicable	none	2kpi_A	2j6A_A	99,5	30	73	PF03966	COG2835	PAE0284, Pcal_0227, Pisl_2004, Tneu_1047, Pogu_2726, P186_1068, TTX_1979, TUZN_1519, Pars_2163	Streptomyces coelicolor SCO3027 modeled with Zn+2 bound / S. CEREVISIAE YNR046W, A ZINC FINGER PROTEIN FROM THE ERF1 METHYLTRANSFERASE COMPLEX	all Archaea	–	no	CxxCH conserved only in Thermoproteales; probable Zn finger protein according to 3D model, no signal seq., no cytochrome
59	Monoheme	3	203-220	1	not applicable	none	1y02_A2	4u3E_A	49	42	13	Pf06400	–	MA_0623, MM_1791, MmTuc01_1864		Methanosarcina spp. Only, bacterial homologs in C-terminal domain	–	no	Cys-rich proteins; 3D prediction insignificant but results and cys distribution point to Zn-binding proteins, no signal seq., no cytochromes
60	Monoheme	8	110-144	1	not applicable	none	3d00_A	2qgp_A	64	40	42	PF01844	COG3183	ABOONEI_1907, Aboo_0388, Mbur_0570, Mbur_0563, Mmah_1316, MettiDRAFT_2896, Metfor_2022, MM_3252	tungsten formylmethanofuran dehydrogenase subunit e (fmde)-like protein (syn_00638) from syntrophus aciditrophicus with Zn finger / Mn-dependent Gme HNH nicking endonuclease from Geobacter metallireducens	Methanosarcinales, Aciduliprofundum, Bacillus, Nitrosomonas	–	no	3D prediction with low significance, point to Zn finger protein, no signal seq - no cytochrome
61	Multiheme	2	137-161	4	11	none	2j7a_C	–	99,9	26	92	PF03264	COG3005	ANME2D_03311, ANME2D_03110 and numerous bacteria	Cytochrome c nitrite reductase NrfHa complex from Desulfovibrio vulgaris subunit C	Candidatus Methanoperedens nitroreducens only	widespread	yes	weak but recognizable similarity to cluster 24, cluster 61 proteins are shorter with 4 instead of 5-6 CxxCH motifs; similarity to bacterial cytochromes significant
62	Multiheme	5	313-325	6	64	C-term	4n4j_A	1fgj_A	99,8	23	67	PF14537 - 13435	COG3303 - COG3005	ANME2D_00342, ANME2D_00599, ANME2D_00603, ANME2D_03236, ANME2D_03235	hydroxylamine oxidoreductase from Nitrosomonas europaea and Kuenenia HAO	5x Candidatus Methanoperedens nitroreducens only	widespread	yes	Proteins are shorter than typical HAO, probalbly unknown biochemically; hexaheme proteins with 1 CxxxCH motif in 4 out of 5 seqs.
63	Monoheme	3	169-269	1	not applicable	none	2je2_A	2ov0_A1	100	20	63	none-(PF13473)	none-(COG3794)	Mpsy_0275, MettiDRAFT_0962, ANME2D_02523	cytochrome P460 of Nitrosomonas europaea , 2ov0_A1 is amycyanin domain of MettiDRAFT_0962	three proteins fom Methanolobus-Methanoperedens	widespread	yes	highly similar P460 cytochrome; MettiDRAFT_0962 longer than the two others, it has a C-term amicyanin blue copper domain fused; homologs from bacteria usually do not have this fusion
64	Multiheme	1	277	7	60	no	4n4j_A	–	98.9	20	75	PF02085	–	ANME2D_02625	Kuenenia HAO	Candidatus Methanoperedens nitroreducens only	widespread	yes	Mutiheme cyt c with distant structural sim. to HAO; N-term TRB conjugative domain; some Desulfovibrio proteins full length homologs with TRB domain
65	Multiheme	3	1562-3539	5 (8)	66	none	3pmq_A	4m00_A	99	various	various	2-4x PF13620 ± DUF4480	–	ANME2D_00666, ANME2D_02833, ANME2D_02840	Shewanella oneidensis outer membrane decaheme cytochrome MtrF / SraP-Mediated Staphylococcus aureus Adhesion Protein	Candidatus Methanoperedens nitroreducens only	–	yes	Very long presumable surface proteins with multiheme domains at different positions in the peptide chain. Multi-CxxCH domains model with different multiheme Cyt c but in several cases, the Shevanella electron transfer protein was included (3pmq_A). Other domains modeled as chains of beta-sandwich domains (e.g. 4m00_A). In summary, the proteis look like surface proteins with different multiheme do…
66	Multiheme	2	273/323	4	–	none	2yb5F	1ogy_B	55	32	17	–	–	ANME2D_02839, ANME2D_02846	fusidic acid resistance protein FusC / respiratory nitrate reductase (NapAB) from Rhodobacter sphaeroides,	Candidatus Methanoperedens nitroreducens only	distant sim. to one Anaeromyxobacter protein	yes	distant sim to cluster 15, 3x CxxCH motifs, 1x Cx(4)CH, distant structural sim to periplasmic nitrite reductases, however weak. 3D inconclusive
67	Multiheme	1	140	3	–	no	1oah_A	–	66	34	39	–	–	ANME2D_02841	CYTOCHROME C NITRITE REDUCTASE FROM DESULFOVIBRIO DESULFURICANS	Candidatus Methanoperedens nitroreducens only	–	yes	almost unique protein, 2x CxxCH, 1x CxCH; 3D weak;
68	Monoheme	1	489	1	not applicable	C-term	2ivF_C	–	99.7	26	67	PF09459	–	ANME2D_02958	ETHYLBENZENE DEHYDROGENASE FROM AROMATOLEUM AROMATICUM, Gamma subunit	Candidatus Methanoperedens nitroreducens only	widespread	yes	EB-DH from AROMATOLEUM AROMATICUM, Gamma subunit, significant hit (also PFAM)
69	Multiheme	2	431/434	4+1	2	none	2j7a_E	–	100	35	92	PF02335	COG3303	ANME2D_03109, ANME2D_03312		2x Candidatus Methanoperedens nitroreducens only	widespread	yes	ammonia-forming NrfA pentaheme nitrite reductase with 4x CxxcH and 1x CxxCK as in 3D modelling template
70	Multiheme	1	315	11	57	C-term	3ov0_A	–	99.6	26	73	PF14522-PF14537		ANME2D_00864	dodecaheme cytochrome c from Geobacter sulfurreducens	Candidatus Methanoperedens nitroreducens	many distantly similar (30% max) bacterial homologs	yes	good match to teh Geobacillus modelling template
71	Multiheme	1	190	3	–	no	2c1d_C	–	97	23	45	–	–	ANME2D_01877	SoxXA of Paracoccus pantotrophus	Candidatus Methanoperedens nitroreducens	several bacterial homologs including 1x Nitrospina annotated as triheme cytochrome c	yes	Unque protein, Signal sequence missing but probably a real cytochrome c from the other features; 3D model covers only two out of 3 CxxCH motifs
72	Diheme	1	926	2	–	no	3bh2_C	–	86.7	21	12	–	–	ANME2D_00900	Acetoacetate decarboxylase from Clostridium acetobutylicum	Candidatus Methanoperedens nitroreducens only	–	yes	unique large protein, 3D model covers onyl ≈100 aa in the middle w/o cys residues, therefore modelling result insignificant for the prediction of cyt c. 2x cxxCH are only cys residues in protein - heme c candidates
73	Monoheme	1	290	1	not applicable	4 TMH	1FCB_A	–	99.8	17	32	–	COG4892-COG5615	Ferp_0937	flavocytochrome b2 from Saccharomyces cerevisiae	Ferroglobus only	several Geobacter/Pelobacter species	yes	Membrane protein; full-length homologs in Geobacter and relatives; including N-term CxxCH, predicted to be on the outside of the cytoplasmic membrane, C-term cyt b5 domain - therefore presence of heme c possible, in a type of bc fusion protein
